# Supplementary material for: Microbial consortia mediating lignocellulose turnover and denitrification in eutrophic lake sediment enrichments
Source: mSystems. 2026 Jun 29;11(7):e00577-26. doi: 10.1128/msystems.00577-26 (PMC13386854; doi:10.1128/msystems.00577-26)
Supplement: Supplemental tables — Tables S4 and S6-S9. [file msystems.00577-26-s0002.xlsx]

## Sheet: Info
	SUPPLEMENTARY TABLES
	Microbial consortia mediating lignocellulose turnover and denitrification in eutrophic lake sediment enrichments
	Valerie C. Schiml, Kaja Stalder, Aniko Varnai, Linda L. Bergaust, Lars R. Bakken, Magnus Ø. Arntzen
	Table S4	Metagenome-assembled genomes (MAGs)
	Table S6	Identified proteins from metaproteomics (metaP)
	Table S7	Protein sequences used to build the phylogenetic tree (Figure 5)
	Table S8	Protein sequences within the different subclusters in Figure 5
	Table S9	Assembly statistics

## Sheet: Table S4. MAGs
Table S4: Metagenome-assembled genomes (MAGs)
The table shows the identified 1331 MAGs from eutrophic lake enrichments and the 31 MAGs (CMAG) from control lake enrichments. In addition the table shows their individual qulity measures from CheckM (completion, contamination, strain heterogeneity,
and other MAG-level statistics). Then the metagenomic coverage calculated by CoverM for the various lake locations, and the taxonomical lineage from GTDB.
																		Control lake enrichments
Bin	MAG	Completeness	Contamination	Strain heterogeneity	Genome size (bp)	N50 (contigs)	Coding density	# predicted genes	L1_1	L1_2	L1_3	L2_1	L2_2	L2_3	L3_1	L3_2	L3_3	L4_1	L4_2	L4_3	L5_1	L5_2	L5_3	L6_1	L6_2	L6_3	L7_1	L7_2	L7_3	L8_1	L8_2	L8_3	L9_1	L9_2	L9_3	L10_1	L10_2	L10_3	L11_1	L11_2	L11_3	L12_1	L12_2	L12_3	Lineage
COL45.MaxBin2000.018	CMAG.01	96.38	2.98	28.57	7593765	79545	86.66	6702	0	0	0	0	0	0	0	0	0	0	0	0	7.51462	0	0	0	0	0	0	0	0	0	0	0	0	0	0	0	0	0	0	0	0	0	0	0	d__Bacteria;p__Bacillota;c__Bacilli;o__Paenibacillales;f__Paenibacillaceae;g__Paenibacillus;s__
COL45.MaxBin2000.020	CMAG.02	75.88	13.71	85.58	5506020	6396	87.12	5990	0.0212567	0.0133728	0.0107088	0	0	0.00434172	0.00541808	0.0110871	0	0.00532208	0.00718601	0	0.367954	7.40736	0.169149	0.0145383	0.00739959	0.0110714	0	0	0	0.0221637	0.00798156	0.0129646	0.019739	0.0185647	0.0151292	0.00781231	0.0125054	0.0550182	0.00844925	0.0140907	0.0117975	0.00525517	0.011255	0.00461999	d__Bacteria;p__Pseudomonadota;c__Alphaproteobacteria;o__Rhizobiales;f__Xanthobacteraceae;g__Bradyrhizobium;s__
COL45.MetaBAT2000.27	CMAG.03	80.8	7.74	75.76	3097640	5307	84.37	3508	0	0	0	0	0	0	0	0	0	0	0	0	0.151794	0.29937	0.286075	0	0	0	0	0	0	0	0	0	0	0	0	0	0	0	0	0	0	0	0	0	d__Bacteria;p__Pseudomonadota;c__Alphaproteobacteria;o__Rhizobiales;f__Beijerinckiaceae;g__Methylocella;s__Methylocella sp003162995
COL45.MetaBAT2000.30	CMAG.04	81.03	0	0	7123597	265747	88.12	6280	0	0	0	0	0	0	0	0	0	0	0	0	1.14099	0	0	0	0	0	0	0	0	0	0	0	0	0	0	0	0	0	0	0	0	0	0	0	d__Bacteria;p__Bacillota;c__Bacilli;o__Paenibacillales;f__Paenibacillaceae;g__Paenibacillus;s__
CO_L4.MetaBAT2000.16	CMAG.05	84.68	2.79	0	4010988	15311	87.29	4021	0	0	0	0	0	0	0	0	0	0.142143	0.151329	0.149122	0	0.0619023	0.0270723	0	0	0	0	0	0	0	0	0	0	0	0	0	0	0	0	0	0	0	0	0	d__Bacteria;p__Pseudomonadota;c__Gammaproteobacteria;o__Burkholderiales;f__Chitinibacteraceae;g__Silvimonas;s__
CO_L4.MetaBAT2000.2	CMAG.06	89.74	1.27	0	4911226	59333	87.24	4838	0	0.0309662	0	0	0	0	0.00631257	0.0372255	0.0034818	0.169041	0.0847068	0.14079	0.064443	0.0724174	0.2147	0	0	0	0	0	0	0.0116245	0.0318585	0.0131776	0	0	0	0	0	0.0286974	0	0	0.0117754	0	0	0	d__Bacteria;p__Pseudomonadota;c__Alphaproteobacteria;o__Rhizobiales;f__Xanthobacteraceae;g__Afipia;s__Afipia birgiae
L4_1.MaxBin1000ms.006	CMAG.07	93.95	1.48	60	5259944	166419	87.46	5041	0	0	0	0	0	0	0	0	0	2.50616	10.0449	2.39213	1.14643	0	2.44451	0	0	0	0	0	0	0.00331896	0	0	0	0	0	0	0	0	0	0	0	0	0	0	d__Bacteria;p__Pseudomonadota;c__Gammaproteobacteria;o__Enterobacterales;f__Enterobacteriaceae;g__Serratia_J;s__Serratia_J grimesii
L4_1.MetaBAT1500ms.4	CMAG.08	95.24	0.71	0	4830723	265694	88.74	4550	0	0	0	0	0	0.00271057	0.00501985	0	0	70.6545	0	1.25412	0	0	0	0	0	0	0.0161301	0	0	0.0104206	0	0	0	0	0	0	0	0	0.00542549	0.00709495	0.00729702	0	0	0	d__Bacteria;p__Pseudomonadota;c__Gammaproteobacteria;o__Enterobacterales;f__Enterobacteriaceae;g__Citrobacter;s__Citrobacter braakii
L4_1.MetaBAT1500ms.8	CMAG.09	77.59	3.12	33.33	3093765	3475	87.7	3512	0	0	0	0	0	0	0	0	0	0.165675	0.025566	0.0343213	0	0	0	0	0	0	0	0	0	0	0	0	0	0	0	0	0	0	0	0	0	0	0	0	d__Bacteria;p__Pseudomonadota;c__Gammaproteobacteria;o__Burkholderiales;f__Burkholderiaceae;g__Undibacterium;s__
L4_2.MetaBAT1500ms.7	CMAG.10	99.19	3.49	16.67	6116544	108143	80.85	5687	0	0	0	0	0	0	0	0	0	1.94775	1.16804	1.05143	0	0	0	0	0	0	0	0	0	0	0	0	0	0	0	0	0	0	0	0	0	0	0	0	d__Bacteria;p__Bacillota_A;c__Clostridia;o__Clostridiales;f__Clostridiaceae;g__Clostridium;s__
L4_2.MetaBAT2000.2	CMAG.11	95.54	0	0	5207176	114229	87.57	4769	0	0	0	0	0	0	0	0	0	8.37375	76.0339	69.7874	26.1039	24.0317	8.99894	0	0	0	0	0	0	0	0	0	0	0	0	0	0	0	0	0	0	0	0	0	d__Bacteria;p__Pseudomonadota;c__Gammaproteobacteria;o__Enterobacterales;f__Enterobacteriaceae;g__Serratia_A;s__Serratia_A fonticola
L4_3.MetaBAT1500ms.5	CMAG.12	85.19	0.73	100	4235501	125210	86.89	3914	0	0	0	0	0	0	0	0	0	0	0	0.918574	0	0	0	0	0	0	0	0	0	0.00746678	0	0	0	0	0	0	0	0	0	0	0	0	0	0	d__Bacteria;p__Pseudomonadota;c__Gammaproteobacteria;o__Enterobacterales;f__Enterobacteriaceae;g__Serratia;s__
L5_1.MaxBin1000.004	CMAG.13	99.57	1.28	0	4537377	204603	89.65	4230	0	0	0	0	0	0	0	0	0	0.0258177	0.0191627	0.00562115	9.39799	9.46892	5.37987	0	0	0	0	0	0	0	0	0	0	0	0	0	0	0	0	0	0	0	0	0	d__Bacteria;p__Pseudomonadota;c__Gammaproteobacteria;o__Burkholderiales;f__Chromobacteriaceae;g__Paludibacterium;s__
L5_1.MaxBin1000.016	CMAG.14	77.59	17.27	33.33	11819218	3308	80.53	15650	0	0	0	0	0	0	0	0	0	0	0	0	0.335989	1.05413	0.2188	0	0	0	0	0	0	0	0	0	0	0	0	0	0	0	0	0	0	0	0	0	d__Bacteria;p__Pseudomonadota;c__Alphaproteobacteria;o__Rhizobiales;f__Beijerinckiaceae;g__Methylocella;s__
L5_1.MetaBAT1500ms.13	CMAG.15	83	10.18	80	6202925	5429	86.6	6940	0.0196593	0.0127652	0.0103816	0	0	0.00421766	0.00540144	0.0110118	0	0.00644737	0.00830806	0.0050422	0.893878	3.62298	0.107717	0.0136638	0.00704042	0.0106721	0	0	0	0.0216476	0.00939615	0.0123561	0.0188228	0.0175478	0.0147353	0.00738597	0.012268	0.052856	0.00857856	0.0137113	0.0118717	0.00521935	0.0110249	0.00475441	d__Bacteria;p__Pseudomonadota;c__Alphaproteobacteria;o__Rhizobiales;f__Xanthobacteraceae;g__Bradyrhizobium;s__
L5_1.MetaBAT2000.23	CMAG.16	94.51	0	0	4384553	153573	84.91	4058	0	0	0	0	0	0	0	0	0	0	0	0	0.390826	0.114743	0.190377	0	0	0	0	0	0	0	0	0	0	0	0	0	0	0	0	0	0	0	0	0	d__Bacteria;p__Pseudomonadota;c__Gammaproteobacteria;o__Enterobacterales;f__Enterobacteriaceae;g__Acerihabitans;s__
L5_1.MetaBAT2000.7	CMAG.17	97.65	0.94	0	4374593	154035	87.62	4144	0	0	0	0	0	0	0	0	0	0	0	0	17.843	3.44321	0.158991	0	0	0	0	0	0	0	0	0	0	0	0	0	0	0	0	0	0	0	0	0	d__Bacteria;p__Pseudomonadota;c__Alphaproteobacteria;o__Rhizobiales;f__Beijerinckiaceae;g__Rhodoblastus;s__
L5_2.MaxBin1000ms.012	CMAG.18	99.85	2.04	0	6724696	386273	87.44	5960	0	0	0	0	0	0	0	0	0	0.143609	0.0914293	0.175773	0.173074	1.20971	0.707788	0	0	0	0	0	0	0	0	0	0	0	0	0	0	0	0	0	0	0	0	0	d__Bacteria;p__Bacillota;c__Bacilli;o__Paenibacillales;f__Paenibacillaceae;g__Paenibacillus;s__
L5_2.MetaBAT1500ms.9	CMAG.19	89.77	4.99	52.38	4340286	5522	85.76	4853	0	0	0	0	0	0	0	0	0	0.0445282	0.0164752	0.0313933	0.17267	0.273887	0.240666	0	0	0	0	0	0	0	0	0	0	0	0	0	0	0	0	0	0	0	0	0	d__Bacteria;p__Pseudomonadota;c__Alphaproteobacteria;o__Rhizobiales;f__Beijerinckiaceae;g__Methylocystis;s__
L5_3.MaxBin1000.002	CMAG.20	96.17	3.42	76.67	5590480	188399	87.52	5267	0	0	0	0	0	0	0	0	0	0.736182	0	0	2.70258	0	12.5053	0	0	0	0	0	0	0.00356694	0	0	0	0	0	0	0	0	0	0	0	0	0	0	d__Bacteria;p__Pseudomonadota;c__Gammaproteobacteria;o__Enterobacterales;f__Enterobacteriaceae;g__Serratia_J;s__Serratia_J grimesii
L5_3.MaxBin1000ms.003	CMAG.21	99.85	2.53	9.09	8180355	128975	87.39	7322	0	0	0	0	0	0	0	0	0	0	0	0	1.55024	3.15058	10.2735	0	0	0	0	0	0	0	0	0	0	0	0	0	0	0	0	0	0	0	0	0	d__Bacteria;p__Bacillota;c__Bacilli;o__Paenibacillales;f__Paenibacillaceae;g__Paenibacillus;s__Paenibacillus silagei
L5_3.MaxBin1000ms.006	CMAG.22	99.86	1.35	60	4342294	74597	89.24	4103	0	0	0	0	0	0	0	0	0	0	0	0	15.1643	12.9977	6.02307	0	0	0	0	0	0	0	0	0	0	0	0	0	0	0	0	0	0	0	0	0	d__Bacteria;p__Pseudomonadota;c__Gammaproteobacteria;o__Burkholderiales;f__Chromobacteriaceae;g__Paludibacterium;s__
L5_3.MaxBin1000ms.007	CMAG.23	82.44	0.48	0	2442552	13882	83.67	2360	0	0	0	0	0	0	0	0	0	0	0	0	0	0	5.43778	0	0	0	0	0	0	0	0	0	0	0	0	0	0	0	0	0	0	0	0	0	d__Bacteria;p__Pseudomonadota;c__Alphaproteobacteria;o__Paracaedibacterales;f__VGCI01;g__VGCI01;s__
L5_3.MaxBin1000ms.009	CMAG.24	99.37	0.95	0	4803635	711619	87.85	4372	0	0	0	0	0	0	0	0	0	0	0	0	1.67304	2.76954	2.90121	0	0	0	0	0	0	0	0	0	0	0	0	0	0	0	0	0	0	0	0	0	d__Bacteria;p__Bacillota_A;c__Clostridia;o__Lachnospirales;f__Lachnospiraceae;g__Lacrimispora;s__Lacrimispora sp002478865
L5_3.MetaBAT1500ms.15	CMAG.25	98.08	1.72	0	3424683	257805	87.07	2840	0	0	0	0	0	0	0	0	0	0	0	0	0	0	6.32533	0	0	0	0	0	0	0	0	0	0	0	0	0	0	0	0	0	0	0	0	0	d__Bacteria;p__Acidobacteriota;c__Terriglobia;o__Terriglobales;f__Acidobacteriaceae;g__Terracidiphilus;s__
L5_3.MetaBAT1500ms.6	CMAG.26	98.62	0.69	50	4952500	248699	87.5	4491	0	0	0	0	0	0	0	0	0	0	0	0	0.438744	1.4129	1.66799	0	0	0	0	0	0	0	0	0	0	0	0	0	0	0	0	0	0	0	0	0	d__Bacteria;p__Pseudomonadota;c__Gammaproteobacteria;o__Enterobacterales;f__Enterobacteriaceae;g__Rouxiella;s__Rouxiella badensis
L5_3.MetaBAT2000.1	CMAG.27	98.88	1.49	0	6496667	83037	88.25	5991	0	0	0	0	0	0	0	0	0	0	0	0	0	11.8335	17.0278	0	0	0	0	0	0	0	0	0	0	0	0	0	0	0	0	0	0	0	0	0	d__Bacteria;p__Pseudomonadota;c__Alphaproteobacteria;o__Rhodospirillales;f__Magnetospirillaceae;g__Telmatospirillum;s__
L5_3.MetaBAT2000.10	CMAG.28	91.96	1.42	0	6651261	10410	87.13	6673	0	0	0	0	0	0	0	0	0	0	0	0	0	0	0.277896	0	0	0	0	0	0	0	0	0	0	0	0	0	0	0	0	0	0	0	0	0	d__Bacteria;p__Bacillota;c__Bacilli;o__Paenibacillales;f__NBRC-103111;g__Paenibacillus_S;s__
L5_3.MetaBAT2000.11	CMAG.29	99.48	0.43	33.33	4873216	129248	87.66	4413	0	0	0	0	0	0	0	0	0	0	0	0	0.690617	0.653033	0.560508	0	0	0	0	0	0	0.00717207	0	0	0	0	0	0	0	0	0	0	0	0	0	0	d__Bacteria;p__Pseudomonadota;c__Gammaproteobacteria;o__Enterobacterales;f__Enterobacteriaceae;g__Ewingella;s__
L5_3.MetaBAT2000.13	CMAG.30	88.66	3.52	41.67	6507842	10061	87.32	6382	0	0	0	0	0	0	0	0	0	0.079288	0.0535976	0.101575	0.0998414	0.306282	1.18411	0	0	0	0	0	0	0	0	0	0	0	0	0	0	0	0	0	0	0	0	0	d__Bacteria;p__Bacillota;c__Bacilli;o__Paenibacillales;f__Paenibacillaceae;g__Paenibacillus;s__
L5_3.MetaBAT2000.20	CMAG.31	78	4.09	89.47	3848879	4818	83.12	4405	0	0	0	0	0	0	0	0	0	0	0	0	0.16204	0.334884	0.348936	0	0	0	0	0	0	0	0	0	0	0	0	0	0	0	0	0	0	0	0	0	d__Bacteria;p__Pseudomonadota;c__Alphaproteobacteria;o__Rhizobiales;f__Beijerinckiaceae;g__Methylocella;s__Methylocella sp003162995
COL12612.MaxBin2000.019	MAG.0001	81.96	0.51	0	1544751	103129	85.11	1452	0	0	0	8.63481	0	0	0	0	0	0	0	0	0	0	0	0	0	0	0	0	0	0	0	0	0	0	0	0	0	0	0	0	0	0	0	0	d__Bacteria;p__Patescibacteria;c__ABY1;o__SG8-24;f__2-12-FULL-60-25;g__2-12-FULL-60-25;s__
COL12612.MaxBin2000.087	MAG.0002	97.74	0.65	0	5103617	288391	91.64	4191	0	0	0	0.423732	0.710951	0.870385	0	0	0	0	0	0	0	0	0	0	0	0	0	0	0	0	0	0	0	0	0	0	0	0	0	0	0	0	0	0.953702	d__Bacteria;p__FEN-1099;c__FEN-1099;o__JACKCT01;f__JACKCT01;g__JADLEX01;s__
COL12612.MaxBin2000.236	MAG.0003	76.41	6.03	83.33	1286367	79602	90.79	1282	0.0148443	0	0.01001	0.49249	0.217845	0.129714	0.00628813	0	0.067644	0	0	0	0	0	0	0.00546308	0	0	0.0123303	0.030488	0.227101	0.00519326	0.00786649	0	0.0637097	0	0.0129692	0.00547772	0.0132558	0.00738743	0	0	0	0	0	0	d__Bacteria;p__Patescibacteria;c__Dojkabacteria;o__J137;f__J137;g__Brojett037;s__
COL12612.MaxBin2000.252	MAG.0004	85.81	8.45	22.58	989976	295986	93.22	972	0	0	0.764971	0.102073	0	0.0243828	0	0	0.0360057	0	0	0	0	0	0	0	0.063496	0	0.481951	0	0.0242177	0	0	0	0	0	0	0	0	0	0	0	0	0	0	0	d__Bacteria;p__Patescibacteria;c__Microgenomatia;o__UBA1400;f__PJMF01;g__UBA1364;s__
COL12612.MaxBin2000.327	MAG.0005	77.27	0	0	1300207	1283462	94.07	1304	0	0	0	0	0.526883	0	0	0	0	0	0	0	0	0	0	0	0	0	0	0	0	0	0	0	0	0	0	0	0	0	0	0	0	0	0	0	d__Bacteria;p__Patescibacteria;c__Microgenomatia;o__UBA1406;f__GWC2-37-13;g__JAKBEU01;s__
COL12612.MaxBin2000.402	MAG.0006	84.05	5.9	0	1126001	137121	92.43	1143	0	0	0.266962	0	0	0	0	0	0	0	0	0	0	0	0	0	0	0	0	0	0.00642158	0	0	0	0	0	0	0	0	0	0	0	0	0	0	0	d__Bacteria;p__Patescibacteria;c__Microgenomatia;o__UBA1400;f__PJMF01;g__UBA9650;s__
COL12612.MaxBin2000.481	MAG.0007	79.97	18.18	6.25	5976046	5643	85.8	5807	0.062817	0.00689287	0.0192794	0.0173615	0.0356666	0.0176385	0	0	0	0	0	0	0	0	0	0	0.0210666	0.0211195	0.376057	0.00793711	0	0	0	0	0	0	0	0.162081	0	0	0	0	0	0.0344529	0.007472	0.0229819	d__Bacteria;p__Planctomycetota;c__Planctomycetia;o__Pirellulales;f__Thermoguttaceae;g__JADLEL01;s__
COL12612.MetaBAT2000.101	MAG.0008	82.19	9.12	9.52	5872332	6532	89.99	5655	0.00669502	0	0.00798545	0.00803618	0.00685317	0.0491769	0	0	0.0174779	0	0	0	0	0	0	0	0.0374773	0.0219254	0	0	0.0233821	0	0	0	0	0	0	0.0480928	0	0	0	0	0	0.00633235	0.0122694	0.0141978	d__Bacteria;p__Verrucomicrobiota;c__Verrucomicrobiae;o__Pedosphaerales;f__;g__;s__
COL12612.MetaBAT2000.11	MAG.0009	75.13	24.15	24.79	4304898	6643	92.47	4554	0.0190055	0.0287766	0.0563207	0.0286937	0.0158006	0.0710597	0.0645346	0.0445898	0.00734069	0	0	0	0	0	0	0.013469	0.0143164	0.0300363	0.00693465	0.00911734	0.00685645	0.0138216	0.0387227	0.0154764	0.040808	0.0759398	0.0152228	0.199052	0	0	0.0143581	0.0235538	0.0252021	0.0419351	0.0161119	0.0414262	d__Bacteria;p__Pseudomonadota;c__Gammaproteobacteria;o__Burkholderiales;f__Burkholderiaceae_B;g__Rhodoferax;s__
COL12612.MetaBAT2000.138	MAG.0010	80.24	1.75	16.67	2133931	8974	92.31	2265	0.00954516	0	0.0841433	0.0102639	0.0208784	0.00867339	0.0143016	0.0144512	0.00509723	0	0	0	0	0	0	0	0.0296113	0.0517751	0	0	0	0	0	0	0	0	0	0	0	0	0	0	0	0.0129467	0.0111051	0.0926398	d__Bacteria;p__Actinomycetota;c__Thermoleophilia;o__Solirubrobacterales;f__JACPNS01;g__JACPNS01;s__
COL12612.MetaBAT2000.16	MAG.0011	77.24	20.69	35.71	2546875	4680	93.73	2996	0.0505661	0	0.132851	0.00984	0.00497018	0.00411852	0	0.00831502	0.00789852	0	0	0	0	0	0	0	0.00466608	0	0	0.0196974	0.0228633	0	0	0	0	0	0	0	0.00650558	0	0	0	0	0	0	0	d__Bacteria;p__Actinomycetota;c__Actinomycetia;o__Actinomycetales;f__Demequinaceae;g__Demequina;s__
COL12612.MetaBAT2000.201	MAG.0012	92.47	4.57	27.27	4322547	20398	88.31	3612	0.0547451	0.679614	0.0221866	0	0	0	0	0	0	0	0	0	0	0	0	0.0189481	0.0106257	0	0	0	0	0	0	0	0	0	0	0	0	0	0	0	0	0	0.018639	0	d__Bacteria;p__Bacteroidota;c__Bacteroidia;o__Bacteroidales;f__Paludibacteraceae;g__Paludibacter;s__
COL12612.MetaBAT2000.247	MAG.0013	92.06	7.2	9.09	5377547	36536	89.93	5354	0.0121517	0.0120831	0.105435	0.0791219	0.0265529	0.0201608	0.0259227	0.0140438	0.0125219	0	0	0	0	0	0	0.0188858	0.0116043	0.0123127	0.151645	0.0464914	0.0325826	0.0120868	0	0	0	0	0	0	0	0	0	0	0	0.140188	0.0128547	0.0166602	d__Bacteria;p__Pseudomonadota;c__Alphaproteobacteria;o__Rhizobiales;f__Rhizobiaceae;g__RCIZ01;s__
COL12612.MetaBAT2000.262	MAG.0014	75.77	24.06	25.79	5237216	17452	89.25	5344	0.0291679	0.0191814	0.0266892	0.0222122	0.0340317	0.0284785	0.00666549	0.0146534	0.0115173	0	0	0	0	0	0	0.0868652	0.0391847	0.0792896	0.00932417	0.0158559	0.0128234	0	0	0.0132245	0	0	0	0.0405833	0.0259816	0.038549	0.0438064	0.0552732	0.0647298	0.0167578	0.0368539	0.0452262	d__Bacteria;p__Pseudomonadota;c__Gammaproteobacteria;o__Burkholderiales;f__Rhodocyclaceae;g__Georgfuchsia;s__
COL12612.MetaBAT2000.285	MAG.0015	83.72	4.82	16.88	3531901	7319	91.49	4158	0	0	0	0.0118806	0.0311746	0.0305856	0.0294364	0.0641941	0.011585	0	0	0	0	0	0	0.0248589	0.0215626	0.0424678	0.0083269	0.0236991	0.0277188	0	0	0	0	0	0	0.0076298	0	0	0	0	0	0	0.0315489	0.00587827	d__Bacteria;p__Pseudomonadota;c__Alphaproteobacteria;o__Caulobacterales;f__TH1-2;g__JAKFWI01;s__
COL12612.MetaBAT2000.291	MAG.0016	79.87	5.17	66.67	3940834	65072	90.91	3533	0	0	0.00744677	0	0	0	0	0	0.00410497	0	0	0	0	0	0	0	0	0	0	0	0	0	0	0	0	0	0	0	0	0	0	0	0	0.110783	0.287624	0.0167523	d__Bacteria;p__Bacteroidota;c__Bacteroidia;o__Chitinophagales;f__Chitinophagaceae;g__Lacibacter;s__
COL12612.MetaBAT2000.333	MAG.0017	85.18	3.44	7.14	4792458	8732	89.02	4459	0	0	0	0.00791729	0.005073	0.00427813	0.107595	0.113966	0.0030598	0	0	0	0	0	0	0.0879391	0	0.0106991	0	0.150627	0.0796513	0	0	0	0	0	0	0.0410587	0	0.00871621	0	0	0.0514364	0	0	0	d__Bacteria;p__Planctomycetota;c__Phycisphaerae;o__Tepidisphaerales;f__Tepidisphaeraceae;g__UBA2421;s__
COL12612.MetaBAT2000.351	MAG.0018	88.62	4.52	25	4944153	11650	89.08	4803	0.0702247	0.130888	0.0574681	0	0	0	0	0	0	0	0	0	0	0	0	0	0	0	0	0	0	0	0	0	0.01224	0	0	0	0	0	0	0	0	0	0	0	d__Bacteria;p__Bacteroidota;c__Bacteroidia;o__Chitinophagales;f__Chitinophagaceae;g__Flavisolibacter;s__
COL12612.MetaBAT2000.382	MAG.0019	91.45	1.43	0	7006174	27963	89.41	6154	0	0	0.096619	0	0	0	0	0	0	0	0	0	0	0	0	0	0	0	0	0	0	0	0	0	0.010627	0	0.0923137	0.0880116	0	0	0.257492	0.224652	0.106914	0.0302308	0	0.379455	d__Bacteria;p__Myxococcota;c__Myxococcia;o__Myxococcales;f__JAJYLH01;g__;s__
COL12612.MetaBAT2000.388	MAG.0020	77.14	11.03	12.5	5726524	3813	92.5	5797	0.0452003	0	0.0712669	0.0176933	0.00785672	0.010836	0	0	0	0	0	0	0	0	0	0	0	0	0	0	0	0	0	0	0	0	0	0	0	0	0	0	0	0.00753246	0	0.0115616	d__Bacteria;p__Armatimonadota;c__UBA10988;o__UBA10988;f__UBA10988;g__JADZEX01;s__
COL12612.MetaBAT2000.390	MAG.0021	83.15	0.26	100	1682522	29756	93.84	1737	0	0.10519	0	0.0743725	0.0048142	0.0433783	0.0075984	0.100102	0	0	0	0	0	0	0	0	0	0	0	0	0	0	0	0	0	0	0	0	0	0	0	0	0	0	0	0	d__Bacteria;p__Actinomycetota;c__Actinomycetia;o__Nanopelagicales;f__Nanopelagicaceae;g__QYPT01;s__
COL12612.MetaBAT2000.400	MAG.0022	76.18	5.02	42.86	3739963	6999	89.58	3660	0	0	0	0.0368882	0.027296	0.0499782	0.00731204	0.0114298	0.041515	0	0	0	0	0	0	0	0.0263184	0	0.0214964	0.00876167	0.0130066	0	0	0	0	0	0	0	0	0	0	0	0	0	0	0	d__Bacteria;p__Bacteroidota;c__Bacteroidia;o__Sphingobacteriales;f__Sphingobacteriaceae;g__Daejeonella;s__
COL12612.MetaBAT2000.422	MAG.0023	79.24	0.88	100	1833123	15024	93.2	2078	0	0	0	0.00480205	0	0	0	0	0	0	0	0	0	0	0	0.0785332	0.0241332	0.0992308	0	0	0	0	0	0	0	0	0	0	0	0	0	0	0	0	0	0	d__Bacteria;p__Pseudomonadota;c__Alphaproteobacteria;o__Micavibrionales;f__Micavibrionaceae;g__UBA6145;s__
COL12612.MetaBAT2000.43	MAG.0024	78.13	0	0	1217209	204720	91.7	1152	0.0276959	0	0.0197223	0.0221289	0.0178055	0.112786	0	0	0	0	0	0	0	0	0	0	0	0	0	0	0	0	0	0	0	0	0	0	0	0	0	0	0	0.0657875	0	0	d__Bacteria;p__Patescibacteria;c__Dojkabacteria;o__SC72;f__WJKH01;g__;s__
COL12612.MetaBAT2000.432	MAG.0025	78.13	1.72	0	1481619	967248	90.61	1461	0	0	0	0.74771	0	0.0149584	0	0	0	0	0	0	0	0	0	0	0	0	0	0	0	0	0	0	0	0	0	0	0	0	0	0	0	0	0	0	d__Bacteria;p__Patescibacteria;c__Dojkabacteria;o__J137;f__J137;g__;s__
COL12612.MetaBAT2000.44	MAG.0026	76.68	12.09	30.77	3295029	10675	91.18	3367	0.0245696	0.0301676	0.0895357	0.00897081	0.00799577	0.0117531	0.0163689	0.0367746	0.0171927	0	0	0	0	0	0	0.0388573	0.0186017	0.0481845	0.0259096	0.0201349	0.0288141	0.0123608	0.0438832	0.0159782	0.0253511	0.032175	0.0110355	0.00956499	0	0.0123765	0.0151196	0	0.0103115	0.0315882	0.049361	0.140063	d__Bacteria;p__Pseudomonadota;c__Gammaproteobacteria;o__Burkholderiales;f__Burkholderiaceae_B;g__Giesbergeria;s__Giesbergeria sp003096555
COL12612.MetaBAT2000.442	MAG.0027	92.31	4.4	0	4268633	29885	92.18	3649	0	0	0	0.0430902	0.0294329	0.112154	0	0	0	0	0	0	0	0	0	0.00415568	0.0123607	0.120039	0	0	0	0	0	0	0	0	0	0	0	0	0	0	0	0	0	0	d__Bacteria;p__Eisenbacteria;c__RBG-16-71-46;o__CAIMUX01;f__VGJL01;g__;s__
COL12612.MetaBAT2000.48	MAG.0028	82.7	8.83	35.71	6192651	17095	91.57	6028	0.0279793	0.00840985	0.0232601	0.0137003	0.00661682	0.0129864	0	0	0	0	0	0	0	0	0	0.0356614	0.0363442	0.0434837	0	0	0	0	0	0	0	0	0	0.0106844	0.00608777	0.0124661	0.0126945	0	0	0.015869	0.0464322	0.0170856	d__Bacteria;p__Chloroflexota;c__Anaerolineae;o__Anaerolineales;f__EnvOPS12;g__UBA12294;s__
COL12612.MetaBAT2000.504	MAG.0029	80.45	2.2	50	3315114	15839	90.31	3012	0.0228192	0	0.0779397	0.056316	0.0544534	0.0596859	0	0	0	0	0	0	0	0	0	0.0212187	0.0235307	0.050077	0	0	0	0	0	0	0	0	0	0	0	0	0	0	0	0.0369661	0.0328585	0.038077	d__Bacteria;p__Zixibacteria;c__MSB-5A5;o__CAIYYT01;f__CAIYYT01;g__JADJGC01;s__
COL12612.MetaBAT2000.528	MAG.0030	95.62	6.89	21.05	4141510	13243	89.11	4451	0	0	0	0	0	0.0442734	0	0.0200586	0	0	0	0	0	0	0	0.0530933	0.0145924	0.0893501	0.0102611	0.011811	0.00861355	0	0	0	0	0	0	0	0	0	0	0	0	0.0199094	0	0	d__Bacteria;p__Pseudomonadota;c__Alphaproteobacteria;o__Caulobacterales;f__Caulobacteraceae;g__Phenylobacterium;s__
COL12612.MetaBAT2000.542	MAG.0031	90.88	0.25	100	2663298	42999	94.27	2403	0	0	0	0.154496	0	0	0	0	0.00769442	0	0	0	0	0	0	0	0	0	0	0	0.00548113	0	0	0	0	0	0	0	0	0	0	0	0	0.117377	0	0	d__Bacteria;p__Bacteroidota;c__Bacteroidia;o__Chitinophagales;f__Chitinophagaceae;g__Sediminibacterium;s__Sediminibacterium sp016786865
COL12612.MetaBAT2000.561	MAG.0032	76.01	4.95	20	3785388	16202	93.13	3714	0	0	0	0.0122093	0.0503323	0.0923865	0.0275287	0.0727047	0.0715522	0	0	0	0	0	0	0.0125145	0.00973505	0.060023	0.00646523	0	0	0	0	0	0	0	0	0.00752164	0.0282224	0.0327654	0	0	0	0.0135116	0.0235682	0.0231268	d__Bacteria;p__Gemmatimonadota;c__Gemmatimonadetes;o__Gemmatimonadales;f__Gemmatimonadaceae;g__PNKL01;s__
COL12612.MetaBAT2000.584	MAG.0033	78.9	4.14	44.44	3969596	12768	90.53	3362	0.0335326	0	0.0103223	0.00311134	0.0172758	0	0	0	0	0	0	0	0	0	0	0	0.0415903	0.0103952	0	0	0.0070396	0	0	0	0	0	0	0	0	0	0	0	0	0.0107225	0.0994794	0.0581871	d__Bacteria;p__Bacteroidota;c__Bacteroidia;o__Bacteroidales;f__Prolixibacteraceae;g__CAINVV01;s__
COL12612.MetaBAT2000.612	MAG.0034	76.72	14.14	0	2997478	16186	89.15	3182	0	0	0	0.0290526	0.0350735	0.0441393	0	0	0	0	0	0	0	0	0	0.0101201	0.0329572	0.0928602	0	0.0125643	0	0	0	0	0	0	0	0	0	0	0	0	0	0.0140708	0	0	d__Bacteria;p__Pseudomonadota;c__Alphaproteobacteria;o__Rhizobiales;f__Kaistiaceae;g__JADLGL01;s__
COL12612.MetaBAT2000.64	MAG.0035	78.9	1.29	0	2532247	10049	93.16	2410	0	0	0	0.079394	0	0.0754016	0.0455069	0.00895957	0.048999	0	0	0	0	0	0	0	0	0	0.0384209	0.057519	0	0	0	0	0	0	0	0	0	0	0	0	0	0	0	0	d__Bacteria;p__Bacteroidota;c__Bacteroidia;o__M30B66;f__M30B66;g__JAIBAI01;s__
COL12612.MetaBAT2000.710	MAG.0036	85.23	11.7	5.26	6548842	7908	89.08	5732	0	0.00412547	0	0.00843608	0.0760843	0.0105386	0	0	0	0	0	0	0	0	0	0	0	0	0	0	0	0	0	0	0	0	0	0	0	0	0	0	0	0.103831	0.0167903	0.00787793	d__Bacteria;p__Planctomycetota;c__Phycisphaerae;o__UBA1845;f__PWPN01;g__JAAXZI01;s__
COL12612.MetaBAT2000.735	MAG.0037	89.33	1.08	0	4673114	32864	90.37	3720	0.154338	0	0	0.00440428	0.0253514	0	0	0	0	0	0	0	0	0	0	0.00390855	0.172951	0.0275416	0	0	0	0	0	0	0	0	0	0.0666021	0	0	0	0	0	0.022486	0.199129	0.0954705	d__Bacteria;p__Bacteroidota;c__Bacteroidia;o__Bacteroidales;f__Prolixibacteraceae;g__CAINVV01;s__
COL12612.MetaBAT2000.760	MAG.0038	87.08	6.02	8.33	4444495	7532	93.29	4522	0.0137091	0	0.0307996	0.00880728	0.0120381	0.0278991	0.00461322	0.0162091	0.134269	0	0	0	0	0	0	0.064197	0.0207641	0.0415094	0	0.00752822	0.0331816	0	0	0	0	0	0	0	0	0	0	0	0	0.00462539	0	0.00500213	d__Bacteria;p__Myxococcota_A;c__UBA9160;o__UBA9160;f__PR03;g__PR03;s__
COL12612.MetaBAT2000.777	MAG.0039	99.32	4.11	0	5853497	113992	88.22	4446	0	0	0	0.357777	1.57422	0.052872	0.0227416	0	0.0256594	0	0	0	0	0	0	0	0	0.00501215	0	0.016668	0.0278277	0.0249664	0.0288494	0	0	0	0	0	0	0	0	0.144416	0.0644812	0.0325452	0	0.00619498	d__Bacteria;p__Verrucomicrobiota;c__Verrucomicrobiae;o__Opitutales;f__Opitutaceae;g__MWDT01;s__
COL12612.MetaBAT2000.782	MAG.0040	82.54	8.39	0	8127013	5537	92.15	8512	0	0	0	0.0181501	0.11254	0.0134347	0	0.0168352	0.035142	0	0	0	0	0	0	0	0	0	0	0	0.00589325	0	0	0	0	0	0	0	0	0	0	0	0	0	0	0	d__Bacteria;p__Myxococcota;c__Polyangia;o__Polyangiales;f__Polyangiaceae;g__JADJKB01;s__
COL12612.MetaBAT2000.789	MAG.0041	85.36	9.24	50	3646695	8181	91.85	3590	0	0	0	0.0113176	0.0827188	0.0334806	0	0.00717979	0.00428211	0	0	0	0	0	0	0.0321441	0.0106746	0.0535272	0	0	0.00630386	0	0	0	0	0	0	0.0366103	0	0	0	0	0	0	0	0	d__Bacteria;p__JAGRBM01;c__JAGRBM01;o__JAGRBM01;f__;g__;s__
COL12612.MetaBAT2000.793	MAG.0042	78.74	0.16	100	677780	15223	88.31	789	0	0	0.153221	0	0	0	0	0	0.0350115	0	0	0	0	0	0	0	0	0	0.00856557	0.00446578	0.0129907	0	0	0	0	0	0	0	0	0	0	0	0	0	0	0	d__Bacteria;p__Patescibacteria;c__Paceibacteria;o__UBA9983_A;f__PALSA-1337;g__CAIOGI01;s__
COL12612.MetaBAT2000.845	MAG.0043	97.62	2.88	0	5246192	449654	90.64	4188	0	0.72673	0	0	0	0	0	0	0	0	0	0	0	0	0	0	0	0	0	0	0	0	0	0	0	0	0	0	0	0	0	0	0	0	0	0	d__Bacteria;p__Bacteroidota;c__Bacteroidia;o__Bacteroidales;f__JAAUTT01;g__;s__
COL12612.MetaBAT2000.846	MAG.0044	99.27	10.81	5	8741634	50937	90.03	6721	0.0323866	0.0227562	0.0361744	0.0215517	0.0422232	0.0202429	0.0268625	0.0342184	0.0734627	0	0	0	0	0	0	0.0493494	0.0354729	0.0232795	0.0186627	0.027143	0.0480353	0	0	0	0	0	0	0.00450088	0	0	0.00458549	0.0108925	0.011899	0.0159926	0.0242916	0.0232711	d__Bacteria;p__Verrucomicrobiota;c__Verrucomicrobiae;o__Pedosphaerales;f__SIBE01;g__;s__
COL37.MaxBin2000.027	MAG.0045	76.15	6.74	0	1485577	22532	87.73	1688	0	0	0	0.0300372	0.0531307	0.0370717	0.222213	0.22081	0.0681845	0	0	0	0	0	0	0	0	0.0264993	0.185856	0.547849	2.12697	0	0	0	0	0	0	0	0	0	0	0	0	0	0	0.0856669	d__Bacteria;p__Patescibacteria;c__Paceibacteria;o__UBA6257;f__JALHNY01;g__JALHNY01;s__
COL37.MaxBin2000.028	MAG.0046	83.91	1.65	0	821675	265264	90.25	879	0	0	0	0	0	0	0.0284927	0	2.57629	0	0	0	0	0	0	0	0	0	0.192272	0	0	0	0	0	0	0	0	0	0	0	0	0	0.048365	0	0	0	d__Bacteria;p__Patescibacteria;c__Paceibacteria;o__UBA9983_A;f__UBA9973;g__UBA4124;s__
COL37.MaxBin2000.175	MAG.0047	89.64	22.86	22.29	4532435	15907	90.17	4386	0.117796	0.0270811	0.0193774	0.0237136	0.0328099	0.0198537	0.0221704	0.183073	0.0603972	0	0	0	0	0	0	0.0120598	0.037382	0.0404303	0.146855	0.0685498	0.0481393	0.0414764	0	0	0	0	0	0	0	0	0	0	0	0.121009	0.0277995	0.0398478	d__Bacteria;p__Pseudomonadota;c__Gammaproteobacteria;o__Xanthomonadales;f__Rhodanobacteraceae;g__Dokdonella;s__
COL37.MaxBin2000.222	MAG.0048	82.61	3.96	77.78	2879403	11006	91.04	3068	0	0	0	0	0	0	0.0652081	0.0272791	0.069686	0	0	0	0	0	0	0	0	0.0588395	0.0355214	0.0408981	0.105192	0	0	0	0	0	0	0	0	0	0	0	0	0	0	0	d__Bacteria;p__Pseudomonadota;c__Alphaproteobacteria;o__Rhodobacterales;f__Rhodobacteraceae;g__QY30;s__QY30 sp020622085
COL37.MaxBin2000.252	MAG.0049	91.2	1.23	50	4114706	24442	90.96	3561	0	0	0	0	0	0	0.0123483	0.176006	0.00865665	0	0	0	0	0	0	0	0	0	0.0407484	0.026046	0.0491463	0	0	0	0	0	0	0	0	0	0	0	0	0	0	0	d__Bacteria;p__Armatimonadota;c__Abditibacteria;o__Abditibacteriales;f__Abditibacteriaceae;g__;s__
COL37.MaxBin2000.276	MAG.0050	76.07	1.71	0	4847736	22481	88.15	4423	0	0	0	0.00325496	0	0	0.00782499	0.0108255	0.0405245	0	0	0	0	0	0	0	0	0	0.205521	0	0.0193531	0	0	0	0	0	0	0	0	0	0	0	0	0	0	0	d__Bacteria;p__Cyanobacteriota;c__Sericytochromatia;o__UBA7694;f__JACMQJ01;g__JACMQJ01;s__
COL37.MaxBin2000.287	MAG.0051	77.43	13.71	31.25	1463686	51236	93.43	1825	0	0	0	0.0184676	0.00820155	0.00656432	0	0	0.185821	0	0	0	0	0	0	0	0.0162422	0	0.0209279	0.0112319	0.0155006	0	0	0	0	0	0	0	0	0	0	0	0	0	0	0	d__Bacteria;p__Patescibacteria;c__Microgenomatia;o__UBA12405;f__UBA12405;g__UBA2283;s__
COL37.MaxBin2000.292	MAG.0052	80.56	14.4	3.57	4477879	8951	92.58	4558	0	0	0.0117868	0.00534902	0.00848023	0.00949048	0.0974756	0.0585644	0.0224624	0	0	0	0	0	0	0	0.00391433	0.00610892	0.0518085	0.0199576	0.0362008	0	0	0	0	0	0.0281953	0	0	0	0	0	0	0	0	0	d__Bacteria;p__Pseudomonadota;c__Gammaproteobacteria;o__Burkholderiales;f__Burkholderiaceae_B;g__CAISIP01;s__
COL37.MaxBin2000.351	MAG.0053	81.68	4.03	0	4263080	5939	91.84	4302	0	0	0	0	0	0	0.0983953	0.0293185	0.00567406	0	0	0	0	0	0	0	0	0	0.0285348	0.0417912	0.0201189	0	0	0	0	0	0	0	0	0	0	0	0	0	0	0	d__Bacteria;p__Gemmatimonadota;c__Gemmatimonadetes;o__Gemmatimonadales;f__Gemmatimonadaceae;g__;s__
COL37.MetaBAT2000.111	MAG.0054	91.82	1.81	50	4109200	22691	88.15	3589	0	0	0	0	0	0	0.050897	0.0246885	0.213852	0	0	0	0	0	0	0	0	0	0	0	0.00617428	0	0	0	0	0	0	0	0	0	0	0	0	0	0	0	d__Bacteria;p__Chloroflexota;c__Anaerolineae;o__Aggregatilineales;f__Phototrophicaceae;g__OLB15;s__
COL37.MetaBAT2000.118	MAG.0055	76.05	0.66	50	835505	34068	86.36	869	0	0	0	0	0	0	0	0	0.233109	0	0	0	0	0	0	0	0	0	0	0	0	0	0	0	0	0	0	0	0	0	0	0	0	0	0	0	d__Bacteria;p__Patescibacteria;c__Paceibacteria;o__UBA9983_A;f__PALSA-1337;g__C7867-002;s__
COL37.MetaBAT2000.13	MAG.0056	86.48	1.5	50	3377575	7982	94.72	3533	0	0.00376668	0.0280873	0	0	0.0382272	0.166953	0.0620126	0.0209416	0	0	0	0	0	0	0	0	0.0143217	0	0	0	0	0	0	0	0	0	0	0	0	0	0	0	0	0	0.0174917	d__Bacteria;p__Elusimicrobiota;c__Elusimicrobia;o__UBA1565;f__UBA9628;g__GWA2-66-18;s__
COL37.MetaBAT2000.193	MAG.0057	89.25	1.87	50	3341600	8431	89.73	3396	0	0	0	0	0	0	0.0922166	0.10073	0	0	0	0	0	0	0	0	0	0	0.0273148	0.0394725	0.0114264	0	0	0	0	0	0	0	0	0	0	0	0	0	0	0	d__Bacteria;p__Chloroflexota;c__Chloroflexia;o__Thermomicrobiales;f__CFX8;g__JAMLIA01;s__
COL37.MetaBAT2000.197	MAG.0058	86.95	4.44	20	4692356	14902	91.03	4871	0.0137135	0	0	0.0278928	0.0158201	0.0662418	0.0508732	0.24199	0.013018	0	0	0	0	0	0	0.0198917	0.0210719	0.0172168	0.0212498	0.0201546	0.0188468	0.00459668	0.217239	0.00988913	0.0113377	0.00964083	0.0312847	0	0.0223999	0.0119229	0.00529814	0	0.0059168	0	0	0.203771	d__Bacteria;p__Pseudomonadota;c__Gammaproteobacteria;o__Burkholderiales;f__Burkholderiaceae_B;g__Ramlibacter;s__
COL37.MetaBAT2000.215	MAG.0059	78.49	6.87	28.57	7504599	8503	90	6496	0.004486	0.00453326	0.00565571	0.00725585	0.0108273	0.00466826	0.108179	0.0864707	0.132271	0	0	0	0	0	0	0.00977019	0.00461369	0.00506978	0.00995967	0.0132447	0.0211688	0	0	0	0	0	0	0	0	0	0	0.00769074	0.00867075	0	0	0	d__Bacteria;p__Verrucomicrobiota;c__Verrucomicrobiae;o__Pedosphaerales;f__SIBE01;g__;s__
COL37.MetaBAT2000.218	MAG.0060	97.44	1.28	0	3296572	111034	92.22	2974	0	0	0	0	0	0	0.324918	0.293939	0	0	0	0	0	0	0	0	0	0	0	0	0	0	0	0	0	0	0	0	0	0	0	0	0	0	0	0	d__Bacteria;p__Actinomycetota;c__Acidimicrobiia;o__Acidimicrobiales;f__Microtrichaceae;g__;s__
COL37.MetaBAT2000.220	MAG.0061	96.96	3.42	9.09	3740031	51958	91.84	3466	0.00588744	0	0.0100915	0.0059913	0	0.00579355	0.0109619	0.0104959	0.0104688	0	0	0	0	0	0	0	0	0	0.0444193	0.0325618	0.486447	0	0	0	0.00769136	0	0.00425805	0	0	0	0.00638517	0	0	0	0	0.0059492	d__Bacteria;p__Pseudomonadota;c__Gammaproteobacteria;o__Burkholderiales;f__Casimicrobiaceae;g__VBCG01;s__VBCG01 sp020852555
COL37.MetaBAT2000.222	MAG.0062	88.17	7.21	4.55	10252592	10006	91.5	9976	0	0	0	0.02252	0.0433446	0.0113335	0.0283918	0.0520556	0.106269	0	0	0	0	0	0	0	0	0	0	0	0	0	0	0	0	0	0	0	0	0	0	0	0	0	0	0	d__Bacteria;p__Myxococcota;c__Polyangia;o__Polyangiales;f__Polyangiaceae;g__JADJKB01;s__
COL37.MetaBAT2000.231	MAG.0063	95.07	0.99	33.33	3799945	26467	90.96	3333	0	0	0	0	0	0	0.0249373	0.0885804	0.0159019	0	0	0	0	0	0	0.0476747	0.00600888	0.0151802	0.0557174	0.0557251	0.0464196	0	0	0	0	0	0	0	0	0	0	0	0	0	0	0.0271445	d__Bacteria;p__Bacteroidota;c__Bacteroidia;o__Chitinophagales;f__Chitinophagaceae;g__Ferruginibacter;s__Ferruginibacter sp002400445
COL37.MetaBAT2000.250	MAG.0064	90.08	0.34	50	2325726	34355	93.47	2278	0	0	0	0	0	0	0	0	0	0	0	0	0	0	0	0	0	0	0	0.144134	0.182312	0	0	0	0	0	0	0	0	0	0	0	0	0	0	0	d__Bacteria;p__Actinomycetota;c__Actinomycetia;o__Actinomycetales;f__Demequinaceae;g__Demequina;s__
COL37.MetaBAT2000.253	MAG.0065	79.75	11.48	27.08	9083546	5092	90.72	9030	0	0	0	0.0092032	0	0.00560601	0.190693	0	0.0185515	0	0	0	0	0	0	0	0.0057575	0.0392213	0.0345676	0.0577128	0.0163819	0	0	0	0	0	0	0	0	0	0	0	0	0	0.0120647	0.00592109	d__Bacteria;p__Myxococcota;c__Polyangia;o__Polyangiales;f__Polyangiaceae;g__JADLFU01;s__
COL37.MetaBAT2000.259	MAG.0066	94.49	2.74	11.11	4353275	14177	90.1	4283	0	0	0	0.0363771	0.0221232	0.0102022	0.0517687	0.0482239	0.0356145	0	0	0	0	0	0	0	0	0	0.0619229	0.0582036	0.0499882	0	0	0.0260686	0	0	0	0	0	0	0	0	0	0	0	0	d__Bacteria;p__Pseudomonadota;c__Alphaproteobacteria;o__Acetobacterales;f__Acetobacteraceae;g__CAMDGX01;s__CAMDGX01 sp020848935
COL37.MetaBAT2000.266	MAG.0067	91.88	1.85	50	3418150	29278	94.33	3217	0	0	0	0	0	0	0	0.268837	0	0	0	0	0	0	0	0	0.00385569	0	0.0083137	0.00823621	0.0167317	0	0	0	0	0	0	0	0	0	0	0	0	0	0	0	d__Bacteria;p__Armatimonadota;c__Fimbriimonadia;o__Fimbriimonadales;f__Fimbriimonadaceae;g__Fimbriimonas;s__
COL37.MetaBAT2000.276	MAG.0068	97.44	0.85	100	3766676	35980	90.84	3715	0	0	0	0	0	0	0.108181	0.137843	0.0190343	0	0	0	0	0	0	0	0	0.0109942	0.454994	0.0297867	0.0177904	0	0	0	0	0	0	0	0	0	0	0	0	0	0	0	d__Bacteria;p__Actinomycetota;c__Acidimicrobiia;o__Acidimicrobiales;f__Microtrichaceae;g__JAMLGJ01;s__
COL37.MetaBAT2000.314	MAG.0069	92.39	0.49	0	2639486	35429	90.37	2338	0	0	0	0	0	0	0.0719142	0.00881231	0.102861	0	0	0	0	0	0	0	0	0	0.21222	0.0299327	0.0259834	0	0	0	0	0	0	0	0	0	0	0	0	0	0	0	d__Bacteria;p__Bacteroidota;c__Bacteroidia;o__Chitinophagales;f__Chitinophagaceae;g__Flavipsychrobacter;s__
COL37.MetaBAT2000.326	MAG.0070	83.91	7.83	58.33	4591658	11173	88.13	4037	0	0	0	0	0.00424985	0	0.121194	0.0620535	0.062917	0	0	0	0	0	0	0	0	0.006299	0.0408205	0	0	0	0	0	0	0	0	0	0	0	0	0	0	0	0	0	d__Bacteria;p__Chloroflexota;c__Anaerolineae;o__Caldilineales;f__Caldilineaceae;g__UBA5069;s__
COL37.MetaBAT2000.378	MAG.0071	90.25	1.95	22.22	2899923	20871	93.8	3037	0	0	0.00907177	0.00711042	0	0	0.110458	0.307832	0.024043	0	0	0	0	0	0	0	0.00649534	0	0.00491081	0.128216	0.0507232	0	0	0	0	0	0	0	0	0	0	0	0	0	0	0	d__Bacteria;p__Actinomycetota;c__Actinomycetia;o__Actinomycetales;f__Microbacteriaceae;g__Rhodoglobus;s__
COL37.MetaBAT2000.40	MAG.0072	81.32	0	0	703172	121352	89.25	732	0	0	0.0593268	0	0	0	0	0	0.147321	0	0	0	0	0	0	0	0	0	0.0346383	0.020523	0.0562838	0	0	0	0	0	0	0	0	0	0	0	0	0	0	0	d__Bacteria;p__Patescibacteria;c__Paceibacteria;o__UBA9983_A;f__PALSA-1337;g__CAIOGI01;s__
COL37.MetaBAT2000.439	MAG.0073	96.09	0.56	0	3732674	36343	93.15	3167	0	0	0	1.05845	0.304435	0.154679	0	0.0163961	0.900338	0	0	0	0	0	0	0	0	0	0	0	0	0	0	0	0	0	0	0	0	0	0	0	0	0	0	0	d__Bacteria;p__Bacteroidota;c__Ignavibacteria;o__Ignavibacteriales;f__Ignavibacteriaceae;g__UTCHB3;s__UTCHB3 sp020161395
COL37.MetaBAT2000.455	MAG.0074	87.3	0.99	0	3390972	8946	89.24	3176	0	0	0	0	0	0	0.101196	0	0.0870325	0	0	0	0	0	0	0	0	0	0	0	0	0	0	0	0	0	0	0	0	0	0	0	0	0	0	0	d__Bacteria;p__Bacteroidota;c__Bacteroidia;o__Chitinophagales;f__Chitinophagaceae;g__Flavitalea;s__
COL37.MetaBAT2000.468	MAG.0075	79.86	2.62	75	2686349	11074	91.57	2753	0	0	0	0	0	0	0.0272401	0.0188412	0.148655	0	0	0	0	0	0	0	0	0	0	0	0	0	0	0	0	0	0	0	0	0	0.00923957	0	0.00933204	0	0	0	d__Bacteria;p__Acidobacteriota;c__Blastocatellia;o__Pyrinomonadales;f__Pyrinomonadaceae;g__OLB17;s__
COL37.MetaBAT2000.482	MAG.0076	91.72	5.57	53.57	2979871	19977	87.26	3054	0	0	0	0	0	0	0.119397	0	0.0122047	0	0	0	0	0	0	0	0	0	0.124291	0.012028	0.0946623	0	0	0	0	0	0	0	0	0	0	0	0	0	0	0	d__Bacteria;p__Pseudomonadota;c__Alphaproteobacteria;o__Rhizobiales;f__Kaistiaceae;g__JADLGL01;s__JADLGL01 sp020849325
COL37.MetaBAT2000.50	MAG.0077	96.29	0.81	100	2638209	35032	93.24	2731	0	0	0.00507798	0.0326049	0.00905355	0.0189674	0.0597647	0.280365	0	0	0	0	0	0	0	0	0.00591369	0	0	0.00540764	0	0	0	0	0	0	0	0	0	0	0	0	0	0	0	0	d__Bacteria;p__Actinomycetota;c__Actinomycetia;o__Nanopelagicales;f__S36-B12;g__UBA11398;s__UBA11398 sp003506065
COL37.MetaBAT2000.56	MAG.0078	85.78	4.27	40	3715382	6864	90.34	3574	0	0	0	0	0.00679329	0	0.056101	0.0949803	0.0500693	0	0	0	0	0	0	0	0	0	0.0262242	0.021315	0.0769438	0	0	0	0	0	0	0	0	0	0	0	0	0	0	0	d__Bacteria;p__Acidobacteriota;c__Terriglobia;o__Bryobacterales;f__Bryobacteraceae;g__JACTMJ01;s__
COL37.MetaBAT2000.60	MAG.0079	80.28	24.36	32.26	3958555	8373	89.91	4240	0.0165826	0.0497354	0.0107238	0.0528897	0.0332568	0.0506456	0.0119159	0.0439697	0.0399323	0	0	0	0	0	0	0	0.0141865	0.0112321	0.0170803	0.0631726	0.0629682	0	0.0177452	0.0217196	0	0	0.0206199	0	0	0.0395591	0	0	0.0759236	0.0328265	0.0284668	0.0305591	d__Bacteria;p__Pseudomonadota;c__Alphaproteobacteria;o__Rhizobiales;f__Devosiaceae;g__Devosia;s__
COL37.MetaBAT2000.66	MAG.0080	78.72	4.06	0	4873113	7161	91.65	4393	0	0	0	0	0	0	0.0789106	0.125063	0.00531193	0	0	0	0	0	0	0	0	0	0	0	0	0	0	0	0	0	0	0	0	0	0	0	0	0	0	0	d__Bacteria;p__Verrucomicrobiota;c__Verrucomicrobiae;o__Pedosphaerales;f__UBA1319;g__CAIMWS01;s__
COL37.MetaBAT2000.67	MAG.0081	82.45	5.56	14.29	2915307	56007	91.47	2652	0	0	0	0	0	0	0	0	0	0	0	0	0	0	0	0.00373005	0	0	0.422247	0	0	0	0	0	0	0	0	0	0	0	0	0	0	0	0.0130851	0	d__Bacteria;p__Chloroflexota;c__Anaerolineae;o__Anaerolineales;f__Anaerolineaceae;g__UBA6107;s__
COL7.MetaBAT2000.1	MAG.0082	98.6	2.15	10	3882258	110764	89.89	3757	0	0.00734479	0.00801601	0.0116011	0.00810515	0.0173062	0.00863578	0	0	0	0	0	0	0	0	0.00568656	0.0069712	0.0078203	0.204689	0.295335	0.184047	0	0	0	0	0	0	0	0	0	0	0	0	0.00593951	0	0	d__Bacteria;p__Pseudomonadota;c__Alphaproteobacteria;o__Rhizobiales;f__Devosiaceae;g__Devosia_A;s__
COL7.MetaBAT2000.138	MAG.0083	89.98	2.74	0	9521869	40654	88.03	8353	0	0	0	0	0	0.075157	0	0	0.0113854	0	0	0	0	0	0	0	0	0.00694452	0	1.51616	1.73477	0	0	0	0	0	0	0	0	0	0	0	0	0	0.00477654	0.0198956	d__Bacteria;p__Myxococcota;c__Polyangia;o__Polyangiales;f__Polyangiaceae;g__FEN-1139;s__
COL7.MetaBAT2000.144	MAG.0084	93.39	0.46	66.67	2343217	20637	93.24	2408	0	0	0	0	0	0	0	0	0	0	0	0	0	0	0	0.0750196	0.0396651	0	0.109897	0.0509091	0.0757859	0	0	0.0964302	0	0	0	0	0	0	0	0	0.241764	0	0	0	d__Bacteria;p__Actinomycetota;c__Actinomycetia;o__Actinomycetales;f__Microbacteriaceae;g__Terrimesophilobacter;s__
COL7.MetaBAT2000.15	MAG.0085	97.27	4.09	16.67	5698959	36793	86.28	4699	0	0	0	0	0	0	0.0324525	0	0.0246691	0	0	0	0	0	0	0	0	0	0.221159	0.114825	0.0363453	0	0	0	0	0	0	0	0	0	0	0	0	0	0	0	d__Bacteria;p__Chloroflexota;c__Anaerolineae;o__Caldilineales;f__Caldilineaceae;g__QEUY01;s__
COL7.MetaBAT2000.158	MAG.0086	97.31	0.54	0	3993150	68428	90.44	3439	0	0	0	0	0	0	0	0	0	0	0	0	0	0	0	0	0	0	0.922031	0	0.0170833	0	0	0	0	0	0	0	0	0	0	0	0	0	0	0	d__Bacteria;p__Bacteroidota;c__Bacteroidia;o__Flavobacteriales;f__PHOS-HE28;g__PHOS-HE28;s__
COL7.MetaBAT2000.199	MAG.0087	82.18	0	0	656854	88004	89.59	692	0	0	0	0	0	0	0	0	0	0	0	0	0	0	0	0	0	0	0.943633	0	0	0	0	0	0	0	0	0	0	0	0	0	0	0	0	0	d__Bacteria;p__Patescibacteria;c__Paceibacteria;o__UBA9983_A;f__XYD1-FULL-46-19;g__CAIPHT01;s__
COL7.MetaBAT2000.231	MAG.0088	76.59	11.63	19.35	4263797	14347	88.53	4380	0	0	0	0	0	0	0.020014	0.0771314	0.0247558	0	0	0	0	0	0	0.00819458	0.00887082	0.00645916	0.111527	0.371495	0.234192	0.0135659	0	0.530015	0	0	0	0	0	0.0169487	0	0	0	0	0	0	d__Bacteria;p__Pseudomonadota;c__Alphaproteobacteria;o__Rhizobiales;f__Xanthobacteraceae;g__Afipia;s__
COL7.MetaBAT2000.237	MAG.0089	85.61	19.15	60.71	8773702	10646	88.35	8644	0.00400925	0	0.00851812	0	0	0.00272787	0.0084191	0	0.0106645	0	0	0	0	0	0	0.0353154	0.00623008	0.00381844	0.0339881	0.0948734	0.138736	0.0030292	0	0	0.00638376	0.00405142	0.0103913	0.00388281	0.00375255	0	0.00562699	0.00874751	0.00732878	0.00424055	0.00633885	0	d__Bacteria;p__Chloroflexota;c__Anaerolineae;o__Aggregatilineales;f__Phototrophicaceae;g__CFX2;s__
COL7.MetaBAT2000.254	MAG.0090	83.16	0.17	0	2646195	5127	93.28	3134	0.0268629	0.030738	0.0245843	0.0116304	0.0213228	0.0140214	0.131922	0.0843972	0.0270544	0	0	0	0	0	0	0.031516	0.0149819	0.0228343	0.0737638	0.105158	0.088228	0.00660105	0	0.0222167	0.0101097	0.0159423	0.0466072	0.00701327	0.0359567	0.0321965	0.0178189	0.00759617	0.0433922	0.00690828	0.0245543	0.0305949	d__Bacteria;p__Actinomycetota;c__Thermoleophilia;o__Miltoncostaeales;f__Miltoncostaeaceae;g__Miltoncostaea;s__
COL7.MetaBAT2000.265	MAG.0091	76.2	1.85	50	4782383	7127	88.6	4925	0.0194151	0.111677	0.0193919	0	0	0	0.0113722	0	0	0	0	0	0	0	0	0.0147163	0	0.0255261	0.0178484	0.127867	0.0333527	0	0	0	0	0	0	0	0	0	0	0	0	0.0690173	0.0395601	0.0844478	d__Bacteria;p__Armatimonadota;c__Fimbriimonadia;o__Fimbriimonadales;f__Fimbriimonadaceae;g__JAEVZK01;s__
COL7.MetaBAT2000.45	MAG.0092	93.76	0.69	0	9191562	299959	89.08	7541	0	0	0.169563	0.216743	0.0185605	0.026288	0	0	0.0758625	0	0	0	0	0	0	0	0	0	0.798734	0	0	0	0	0	0	0	0	0	0	0	0	0	0	0	0	0.00698102	d__Bacteria;p__Myxococcota;c__Polyangia;o__Polyangiales;f__Polyangiaceae;g__FEN-1139;s__
COL7.MetaBAT2000.5	MAG.0093	96.67	2.83	25	4802663	25015	90.8	4155	0	0	0	0	0	0	0	0.181337	0.00302749	0	0	0	0	0	0	0	0	0	0	0.165535	0.202243	0	0	0	0	0	0	0	0	0	0	0	0	0	0	0.00640221	d__Bacteria;p__Chloroflexota;c__Anaerolineae;o__Anaerolineales;f__EnvOPS12;g__UBA5195;s__
COL7.MetaBAT2000.56	MAG.0094	95.36	1.74	0	4865520	58603	93.94	4220	0	0	0	0	0	0	0	0	0	0	0	0	0	0	0	0	0	0	0.124608	0.0715404	0.144519	0	0	0	0	0	0	0	0	0	0	0	0	0	0	0	d__Bacteria;p__Acidobacteriota;c__Terriglobia;o__Bryobacterales;f__Bryobacteraceae;g__JAFLBB01;s__JAFLBB01 sp020852175
COL7.MetaBAT2000.64	MAG.0095	97.24	2.37	11.11	5264086	77183	91.67	4912	0	0	0	0	0	0	0.0551362	0.0094262	0.0232018	0	0	0	0	0	0	0	0	0.00884478	0.337031	0.0808482	0.146646	0	0	0.006208	0	0	0	0.00877073	0	0	0.0334474	0	0.0135605	0	0	0	d__Bacteria;p__Pseudomonadota;c__Gammaproteobacteria;o__Burkholderiales;f__Burkholderiaceae_B;g__Rubrivivax;s__
COL7.MetaBAT2000.75	MAG.0096	84.08	13.68	25	2589212	23448	92.82	2556	0	0	0	0	0	0	0.00645331	0	0	0	0	0	0	0	0	0	0	0	0.12796	0.039092	0.199754	0	0	0	0	0	0	0	0	0	0	0	0	0	0	0	d__Bacteria;p__Actinomycetota;c__Actinomycetia;o__Actinomycetales;f__Demequinaceae;g__Demequina;s__
COL7.MetaBAT2000.81	MAG.0097	81.54	12.39	37.93	3415797	6335	91.34	3755	0.0139477	0	0.0226469	0.0825383	0.117237	0.0399735	0.0488516	0.207149	0.038211	0	0	0	0	0	0	0	0.0670493	0.118699	0.0520912	0.0694762	0.102624	0	0	0	0	0	0	0	0	0	0	0	0	0.0493842	0	0.108972	d__Bacteria;p__Pseudomonadota;c__Gammaproteobacteria;o__Burkholderiales;f__Rhodocyclaceae;g__JACRPB01;s__
COL7.MetaBAT2000.82	MAG.0098	79.86	1.88	0	1193303	241067	91.08	1144	0	0	0	0	0	0	0	0	0.11281	0	0	0	0	0	0	0	0	0	0.306329	0.0842847	0.0723101	0	0	0	0	0	0	0	0	0	0	0	0	0	0	0	d__Bacteria;p__Patescibacteria;c__Dojkabacteria;o__J137;f__J137;g__Brojett037;s__
COL7.MetaBAT2000.85	MAG.0099	97.95	2.05	0	4528732	126263	87.12	3528	0	0	0	0	0	0	0	0	0	0	0	0	0	0	0	0	0	0	0	4.48276	0	0	0	0	0	0	0	0	0	0	0	0	0	0	0	0	d__Bacteria;p__Verrucomicrobiota;c__Verrucomicrobiae;o__Opitutales;f__Opitutaceae;g__EW11;s__
COL7.MetaBAT2000.95	MAG.0100	83.27	1.89	0	3389516	5427	87.73	3480	0.00780279	0	0.0236957	0	0.00905299	0	0.133791	0.278311	0.0398592	0	0	0	0	0	0	0	0	0	0.108454	0.0826768	0.0549443	0	0	0	0	0	0	0	0	0	0	0	0	0	0	0	d__Bacteria;p__Chloroflexota;c__Chloroflexia;o__Thermomicrobiales;f__UBA6265;g__JADLGF01;s__
COL891011.MaxBin2000.391	MAG.0101	76.06	20.62	18.8	5257473	5516	90.69	5872	0.0146613	0.113897	0.00512999	0	0.00788549	0	0	0	0	0	0	0	0	0	0	0.00936157	0	0	0	0	0	0.0488244	0.0265936	0	0	0.0674742	0.0122993	0	0	0	0.0350965	0	0	0.00674012	0	0.0112552	d__Bacteria;p__Pseudomonadota;c__Gammaproteobacteria;o__Burkholderiales;f__Burkholderiaceae_B;g__Rhodoferax;s__
COL891011.MetaBAT2000.11	MAG.0102	80.17	0	0	2322300	15407	89.43	2417	0.0109819	0.0136817	0.00882434	0	0	0.00501407	0	0	0	0	0	0	0	0	0	0.0103092	0.00251869	0.00263148	0	0	0	0.0881655	0	0.00721648	0.00356664	0.00489376	0.00816997	0.0508761	0.0391418	0.0148261	0	0	0	0	0.00448962	0	d__Bacteria;p__Pseudomonadota;c__Gammaproteobacteria;o__Burkholderiales;f__Methylophilaceae;g__Methylotenera;s__
COL891011.MetaBAT2000.115	MAG.0103	75.45	17.33	13.64	8682713	12773	88.26	8946	0.0183945	0.0289744	0.0117906	0.00589774	0.00652284	0.00916351	0.00968893	0.0161461	0.0054022	0	0	0	0	0	0	0.0307384	0.0154451	0.0332201	0.00708161	0.00680348	0	0.204961	0.105314	0.0382813	0.0587188	0.0950039	0.04229	0.025182	0.043523	0.0886512	0.03824	0.0722412	0.0859237	0.00852198	0.0554556	0.0205577	d__Bacteria;p__Pseudomonadota;c__Alphaproteobacteria;o__Rhizobiales;f__Xanthobacteraceae;g__Bradyrhizobium;s__
COL891011.MetaBAT2000.147	MAG.0104	92.45	5.96	20.83	3708966	12327	88.8	3843	0.00769235	0.00784508	0.0215365	0	0	0	0	0	0	0	0	0	0	0	0	0.00330786	0	0	0	0	0	0.0141618	0.00533184	0.00872103	0.0497165	0.0512829	0.0282454	0.0130623	0.00883379	0.0217949	0.0611148	0.0962856	0.0663733	0.00395296	0.00728341	0.00495609	d__Bacteria;p__Pseudomonadota;c__Alphaproteobacteria;o__Rhizobiales;f__Beijerinckiaceae;g__Rhodoblastus;s__
COL891011.MetaBAT2000.151	MAG.0105	92.85	1.58	50	3203168	9083	90.18	3466	0.0384876	0.0199995	0	0.0225185	0.0224494	0.0140312	0.0441739	0.147925	0.00452003	0	0	0	0	0	0	0.0388786	0.0222042	0.0369877	0.0139465	0.0317685	0.0234472	0.100923	0	0.0879161	0	0	0.289655	0.0865699	0.138499	0	0.152982	0	0	0.0164515	0.0370772	0.0385627	d__Bacteria;p__Chloroflexota;c__Dehalococcoidia;o__Tepidiformales;f__Tepidiformaceae;g__JAKALX01;s__
COL891011.MetaBAT2000.18	MAG.0106	88.05	1.14	42.86	2577395	7953	92.11	2599	0	0	0	0	0	0	0.0165567	0.0483847	0.011608	0	0	0	0	0	0	0.00361713	0	0	0.00547968	0	0	0.120729	0	0.0585842	0	0	0.00687805	0	0	0	0	0.0382026	0.0149295	0	0	0	d__Bacteria;p__Actinomycetota;c__Actinomycetia;o__Propionibacteriales;f__Propionibacteriaceae;g__Aestuariimicrobium;s__
COL891011.MetaBAT2000.215	MAG.0107	88.28	14.2	38.46	5679366	7935	89.07	5628	0	0	0	0	0	0	0	0.00400436	0	0	0	0	0	0	0	0	0	0	0	0	0	0.019245	0.0407199	0	0.148062	0	0.0167934	0	0.00533797	0	0	0	0	0	0.0158879	0	d__Bacteria;p__Bacteroidota;c__Bacteroidia;o__Chitinophagales;f__Chitinophagaceae;g__Hanamia;s__
COL891011.MetaBAT2000.228	MAG.0108	76.87	4.6	50	5364943	10922	85.17	4354	0.0553445	0.307191	0.0743656	0.0793673	0.0738766	0.0992935	0	0	0	0	0	0	0	0	0	0	0.00261167	0.00881051	0.053902	0.00859633	0	0	0	0	0	0	0	0.164838	0	0	0	0	0	0.0304172	0	0.030127	d__Bacteria;p__Planctomycetota;c__Planctomycetia;o__Pirellulales;f__Thermoguttaceae;g__JADLEL01;s__
COL891011.MetaBAT2000.250	MAG.0109	90.91	2.69	0	5665767	41372	89.92	4408	0.00698514	0.0127194	0	0	0	0.00282627	0	0	0.00352902	0	0	0	0	0	0	0.00665581	0.0379056	0.00630567	0.00732156	0.00719603	0	0	0	0.0565131	0.0326499	0	0.116397	0	0.00501302	0.0106698	0.0213039	0.0312356	0.0505997	0.0101463	0.0148746	0.00376893	d__Bacteria;p__Bacteroidota;c__Bacteroidia;o__Bacteroidales;f__Prolixibacteraceae;g__JAAFHB01;s__
COL891011.MetaBAT2000.316	MAG.0110	91.25	1.62	50	6256387	18512	87.94	5922	0	0	0	0	0	0	0	0	0	0	0	0	0	0	0	0	0	0	0	0	0	0.0540946	0.0215748	0	0	0.0123608	0.119644	0	0	0	0	0	0	0	0	0	d__Bacteria;p__Bacteroidota;c__Bacteroidia;o__Sphingobacteriales;f__Sphingobacteriaceae;g__Mucilaginibacter;s__
COL891011.MetaBAT2000.329	MAG.0111	94.2	9.57	4.76	7356683	9696	89.62	6373	0	0	0	0	0	0	0.0128269	0.010103	0.0176623	0	0	0	0	0	0	0.00311332	0	0	0	0.00477655	0.0056422	0	0	0.00556305	0	0	0	0.0263115	0.0105486	0.0172742	0.0245008	0.075814	0.0910445	0	0	0	d__Bacteria;p__Verrucomicrobiota;c__Verrucomicrobiae;o__Pedosphaerales;f__SIBE01;g__;s__
COL891011.MetaBAT2000.343	MAG.0112	91.06	14.73	4.05	5158759	25807	88.74	5243	0	0	0.00910797	0.00476691	0	0	0	0	0	0	0	0	0	0	0	0.0162178	0.00768854	0.0169663	0	0	0	0.0929289	0.0148194	0.0317773	0	0	0.0696354	0.0266133	0.0932965	0.124923	0.0248876	0.0289605	0.0218215	0	0	0.00726941	d__Bacteria;p__Pseudomonadota;c__Gammaproteobacteria;o__Burkholderiales;f__Rhodocyclaceae;g__Georgfuchsia;s__
COL891011.MetaBAT2000.351	MAG.0113	77.27	18.61	38.83	4195703	6988	90.19	4544	0.0163639	0.0266512	0.0216713	0	0.00483184	0.00533748	0.00504776	0.00795471	0	0	0	0	0	0	0	0.0149753	0.00880442	0.0133367	0.00891099	0	0.00642447	0.0114046	0.0520961	0.0251736	0.0974309	0.0808908	0.0749558	0	0.0181558	0.0111345	0.0243429	0.00678274	0.0156152	0.0125437	0.0167592	0.0317189	d__Bacteria;p__Pseudomonadota;c__Gammaproteobacteria;o__Burkholderiales;f__Burkholderiaceae_B;g__Giesbergeria;s__
COL891011.MetaBAT2000.375	MAG.0114	91.67	7.41	0	10147188	91898	88.72	7915	0	0	0	0	0	0	0	0	0	0	0	0	0	0	0	0.060169	0	0	0	0	0	0.746114	0	0.0275145	0	0.00771821	0.0464587	0.0945144	0	0	0	0.150817	0.0360869	0	0	0	d__Bacteria;p__Eremiobacterota;c__Xenobia;o__RGZZ01;f__RGZZ01;g__;s__
COL891011.MetaBAT2000.378	MAG.0115	85.9	9.89	26.19	3309422	5878	91.59	3687	0	0	0.00880757	0.0138276	0.00962027	0.0106826	0.331097	0.244507	0.102137	0	0	0	0	0	0	0	0.0662478	0.0778033	0.455865	0.0857872	0.255568	0	0.0140733	0.017029	0	0	0	0.00594144	0	0.296543	0.0494998	0	0.0059483	0.00562574	0.00921524	0.0182858	d__Bacteria;p__Pseudomonadota;c__Gammaproteobacteria;o__Burkholderiales;f__Burkholderiaceae_B;g__CAIKUF01;s__
COL891011.MetaBAT2000.412	MAG.0116	89.06	17.32	50	3189515	13685	92.1	3284	0.0268816	0.0366343	0.00903825	0	0	0	0	0.0100176	0	0	0	0	0	0	0	0	0.0132424	0.006887	0	0	0	0.158451	0.3918	0.474829	0.0725251	0.0115185	0.0867637	0.0309809	2.60653	0.24218	0.0633127	0.0193471	0.177061	0.008339	0	0	d__Bacteria;p__Actinomycetota;c__Actinomycetia;o__Actinomycetales;f__Demequinaceae;g__Demequina;s__
COL891011.MetaBAT2000.419	MAG.0117	81.03	1.72	0	4741776	50854	88.84	4489	0	0	0	0	0	0	0	0	0	0	0	0	0	0	0	0.00404715	0	0.00384953	0	0	0	0.0798368	0.0257812	0.0397008	0.0304905	0.0169471	0.0377914	0.0468066	0.0297103	0.0671594	0.00634851	0.025446	0.0347859	0	0	0	d__Bacteria;p__Pseudomonadota;c__Alphaproteobacteria;o__Rhizobiales;f__Beijerinckiaceae;g__Alsobacter;s__
COL891011.MetaBAT2000.42	MAG.0118	98.92	1.34	0	4664112	107965	92.28	3620	0	0	0	0	0	0	0	0	0	0	0	0	0	0	0	0	0	0.0196523	0	0	0	0	0	0	0	0	0	0.570894	0	0	0	0	0	0	0	0	d__Bacteria;p__Bacteroidota;c__Bacteroidia;o__Bacteroidales;f__CAIXZF01;g__CAIXZF01;s__
COL891011.MetaBAT2000.425	MAG.0119	97.87	1.72	50	4339602	27580	88.43	3878	0	0	0	0	0	0	0	0	0	0	0	0	0	0	0	0	0	0	0	0	0	0.0345671	0.00842204	0.031806	0	0	0.307534	0.00971692	0.0242477	0	0	0	0	0	0	0	d__Bacteria;p__Bacteroidota;c__Bacteroidia;o__Chitinophagales;f__Chitinophagaceae;g__Hanamia;s__
COL891011.MetaBAT2000.431	MAG.0120	76.02	21.44	20	8295086	6811	87.92	8065	0	0	0	0	0	0	0	0	0	0	0	0	0	0	0	0	0	0	0	0	0	0	0	0	0.0276769	0	0.0979552	0	0	0	0	0.0235098	0.0222986	0.00893096	0.0467522	0	d__Bacteria;p__Bacteroidota;c__Bacteroidia;o__Bacteroidales;f__JAAUTT01;g__;s__
COL891011.MetaBAT2000.444	MAG.0121	86.56	3.04	40	3618448	8008	93.32	3502	0	0	0	0	0	0	0	0	0	0	0	0	0	0	0	0	0	0	0	0	0	0.0543804	0	0	0.00598863	0.177917	0	0	0	0	0	0	0	0	0	0	d__Bacteria;p__Verrucomicrobiota;c__Verrucomicrobiae;o__Pedosphaerales;f__JACDHS01;g__;s__
COL891011.MetaBAT2000.450	MAG.0122	90.03	1.16	50	3076386	56771	92.18	2934	0	0	0	0	0	0	0	0	0	0	0	0	0	0	0	0	0.0282074	0.0323342	0	0	0	0.00737738	0	0.890957	0.0105364	0	0	0	0	0.00989558	0	0	0	0	0	0	d__Bacteria;p__Actinomycetota;c__Actinomycetia;o__Actinomycetales;f__Cellulomonadaceae;g__Cellulomonas;s__Cellulomonas sp001898175
COL891011.MetaBAT2000.514	MAG.0123	76.32	8.22	3.03	3286080	38291	93.08	3220	0	0	0	0	0	0	0	0	0	0	0	0	0	0	0	0	0	0	0	0	0	0	0	0.321615	0	0	0	0.0219023	0	0.0613551	0.0344101	0.0120948	0	0	0	0	d__Bacteria;p__Pseudomonadota;c__Gammaproteobacteria;o__Steroidobacterales;f__Steroidobacteraceae;g__FEN-1191;s__
COL891011.MetaBAT2000.534	MAG.0124	100	0.25	0	4072943	368494	90.4	3524	0	0	0	0	0	0	0	0	0	0	0	0	0	0	0	0	0	0	0	0	0	0.784339	0	0	0	0	0	0	0	0	0	0	0	0	0	0	d__Bacteria;p__Bacteroidota;c__Bacteroidia;o__Chitinophagales;f__Chitinophagaceae;g__Ferruginibacter;s__
COL891011.MetaBAT2000.605	MAG.0125	97.07	2.15	25	4751074	60691	84.6	3770	0	0	0	0	0	0	0	0	0	0	0	0	0	0	0	0	0	0	0	0	0	0.216998	0.0691501	0	0.00547497	0.0182407	0	0	0	0	0	0	0	0	0	0	d__Bacteria;p__Bacteroidota;c__Bacteroidia;o__Bacteroidales;f__Paludibacteraceae;g__Paludibacter;s__
COL891011.MetaBAT2000.622	MAG.0126	97.27	1.82	0	5437112	59652	91.32	4607	0	0	0	0	0	0	0	0.00970294	0	0	0	0	0	0	0	0	0	0	0	0	0	0	0	0	0	0	0	0	0.364236	0	0	0.112536	0	0	0	0	d__Bacteria;p__Chloroflexota;c__Anaerolineae;o__Anaerolineales;f__EnvOPS12;g__UBA5195;s__
COL891011.MetaBAT2000.631	MAG.0127	89.73	5.81	35	2917413	19264	90.67	2993	0.00733825	0	0.0316166	0	0	0	0	0	0	0	0	0	0	0	0	0	0	0	0	0	0	0	0	0.124166	0	0	0	0	0	0	0.0371406	0.104543	0.060716	0.00382546	0	0.00768416	d__Bacteria;p__Pseudomonadota;c__Gammaproteobacteria;o__Burkholderiales;f__Sulfuricellaceae;g__Sulfuricella;s__Sulfuricella sp000971475
COL891011.MetaBAT2000.656	MAG.0128	77.99	4.63	34.62	2160337	8069	93.54	2324	0.0194752	0.0206057	0	0.00414889	0	0.00447964	0	0	0	0	0	0	0	0	0	0	0	0	0	0	0	0	0	0	0	0	0.0352936	0.00570836	0.397453	0	0	0	0.0800265	0	0	0.00778824	d__Bacteria;p__Pseudomonadota;c__Gammaproteobacteria;o__Xanthomonadales;f__Xanthomonadaceae;g__Luteimonas_B;s__
COL891011.MetaBAT2000.657	MAG.0129	99.51	0.99	0	3845984	180800	90.07	3637	0	0	0	0	0	0	0	0	0	0	0	0	0	0	0	0	0	0	0	0	0	0	0	0	1.12234	0	0	0	0	0	0	0	0	0	0	0	d__Bacteria;p__Bacteroidota;c__Bacteroidia;o__Chitinophagales;f__Chitinophagaceae;g__Flavipsychrobacter;s__
COL891011.MetaBAT2000.659	MAG.0130	83.07	18.45	26.67	5691474	37030	88.9	5569	0.00957796	0.00613651	0.0104848	0.00574058	0.00674144	0.00918426	0	0	0	0	0	0	0	0	0	0.0106099	0.00487686	0.00783371	0	0	0	0.0895869	0.0328889	0.0405632	0.0728211	0.0951385	0.0969231	0.020092	0.0205864	0.0661647	0.01976	0.0410049	0.0429396	0.00434421	0.0106261	0.00670339	d__Bacteria;p__Pseudomonadota;c__Alphaproteobacteria;o__Rhizobiales;f__Beijerinckiaceae;g__JAJXWB01;s__
COL891011.MetaBAT2000.660	MAG.0131	96.88	12.36	9.38	4711225	22931	89.19	4197	0	0	0	0.00392986	0	0	0	0.00473738	0	0	0	0	0	0	0	0	0	0	0	0	0	0.098706	0.00687627	0	0.167113	0.0330321	0.0648785	0	0.0169433	0	0	0	0	0	0.00721218	0	d__Bacteria;p__Bacteroidota;c__Bacteroidia;o__Chitinophagales;f__Chitinophagaceae;g__Hanamia;s__
COL891011.MetaBAT2000.9	MAG.0132	89.24	18.18	51.02	7168582	17779	89.28	6867	0	0	0	0	0	0	0	0	0	0	0	0	0	0	0	0	0	0	0	0	0	0.17541	0.00683112	0.0211981	0.00814139	0	0.0189123	0	0	0	0	0	0	0	0	0	d__Bacteria;p__Bacteroidota;c__Bacteroidia;o__Chitinophagales;f__Chitinophagaceae;g__Flavisolibacter;s__
CO_L1.MaxBin2000.059	MAG.0133	99.57	0	0	2511452	359463	91.98	2288	0	0	0.428959	0.0120019	0.145667	0.0164932	0	0	0	0	0	0	0	0	0	0	0	0	0	0	0	0	0	0	0	0	0	0	0	0	0	0	0	0.00456639	0.0460139	0.124274	d__Bacteria;p__Actinomycetota;c__Thermoleophilia;o__Solirubrobacterales;f__70-9;g__67-14;s__
CO_L1.MaxBin2000.068	MAG.0134	93.41	1.1	0	2356757	22164	94.45	2389	0.18192	0.0942857	0.238179	0	0	0.00418243	0	0	0	0	0	0	0	0	0	0.0046191	0.0082979	0.0126153	0	0	0	0	0	0	0	0	0	0.117296	0.110309	0.10405	0	0	0	0.00812285	0.0219609	0.019623	d__Bacteria;p__Gemmatimonadota;c__Gemmatimonadetes;o__Gemmatimonadales;f__GWC2-71-9;g__SPDF01;s__
CO_L1.MaxBin2000.070	MAG.0135	75.22	22.11	8.93	5964979	7277	88.62	6478	0.0749535	0.111956	0.0768276	0.0281609	0.0329722	0.0333786	0.0396013	0.105352	0.0180314	0	0	0	0	0	0	0.0933944	0.0637025	0.085651	0.0308062	0.0309387	0.0275875	0.162763	0.109261	0.100258	0.15094	0	0.147418	0.0566685	0.0850622	0.0839312	0.0500115	0.0966676	0.114606	0.0336114	0.0951892	0.0762308	d__Bacteria;p__Pseudomonadota;c__Alphaproteobacteria;o__Rhizobiales;f__Xanthobacteraceae;g__JAFAXD01;s__
CO_L1.MaxBin2000.087	MAG.0136	97.05	4.13	0	3223881	365877	91.27	3158	0.0354117	0.51898	0.0170978	0.00795014	0.0148511	0.00365196	0.0160009	0.0223896	0.00939968	0	0	0	0	0	0	0	0.222054	0	0.0119033	0.0646561	0.042271	0	0	0	0	0	0	0	0	0	0	0	0	0	0	0	d__Bacteria;p__Pseudomonadota;c__Alphaproteobacteria;o__Micavibrionales;f__UBA2020;g__UBA2020;s__
CO_L1.MaxBin2000.141	MAG.0137	78.24	21.23	17.31	3923203	19457	91.6	3620	0.137511	0.0315322	0.0496283	0.136224	0.00819098	0.0588794	0	0	0	0	0	0	0	0	0	0.0276898	0.0787424	0.0758536	0.0149507	0	0.0138305	0	0	0	0	0	0	0.110306	0	0.00514831	0	0	0	0.076828	0.0298567	0.0157754	d__Bacteria;p__Bacteroidota;c__Ignavibacteria;o__Ignavibacteriales;f__Melioribacteraceae;g__XYB12-FULL-38-5;s__
CO_L1.MaxBin2000.151	MAG.0138	75.91	4.32	25	6344246	5580	88.04	6028	0.0876237	0.0242254	0.0534403	0.0168959	0.0133178	0.0271204	0.104204	0.0755705	0.0517478	0	0	0	0	0	0	0.0316777	0.0537274	0.0220942	0.0352893	0.0598269	0.0289681	0	0	0	0	0	0	0.0561748	0.00815153	0	0.00762898	0.00655039	0.00707776	0.0533288	0.0606527	0.0358169	d__Bacteria;p__Chloroflexota;c__Anaerolineae;o__Caldilineales;f__Caldilineaceae;g__QEUY01;s__
CO_L1.MetaBAT2000.121	MAG.0139	92.88	1.55	66.67	7089124	23859	88.08	6737	0.0594864	0.00512069	0.135448	0.0196934	0.0132043	0.0254385	0.00654744	0	0.00898055	0	0	0	0	0	0	0.0691409	0.0156219	0.0266201	0.00924802	0.122257	0.0754817	0	0	0	0	0	0	0	0	0	0	0	0	0.00685173	0.00945758	0	d__Bacteria;p__Chloroflexota;c__Anaerolineae;o__Aggregatilineales;f__Phototrophicaceae;g__CFX2;s__
CO_L1.MetaBAT2000.132	MAG.0140	80.88	3.61	33.33	1127304	29409	90.34	1144	0.0847145	0	0.137523	0	0	0	0	0	0	0	0	0	0	0	0	0	0	0	0	0	0	0	0	0	0	0	0	0	0	0	0	0	0	0	0	0	d__Bacteria;p__Patescibacteria;c__Dojkabacteria;o__J137;f__J137;g__;s__
CO_L1.MetaBAT2000.134	MAG.0141	88.62	4.73	40.74	2891174	12616	92.48	2874	0.136422	0.150011	0.0563605	0.00344934	0.0427069	0.0539083	0.00504819	0	0.00349714	0	0	0	0	0	0	0	0	0.0124488	0	0	0	0	0	0	0	0	0	0	0	0	0	0	0	0.0699433	0.00530251	0.213336	d__Bacteria;p__Pseudomonadota;c__Gammaproteobacteria;o__Xanthomonadales;f__Xanthomonadaceae;g__Thermomonas;s__
CO_L1.MetaBAT2000.141	MAG.0142	93.33	1.09	0	4005341	93090	88.24	3645	0.0194786	0	0.318402	0.00962856	0	0.00640006	0.00498028	0	0.0132896	0	0	0	0	0	0	0.0189619	0.0111484	0.00748833	0.0171443	0.00471968	0.0101866	0	0	0	0	0	0	0	0	0	0	0	0	0.00602111	0.0061654	0.00604837	d__Bacteria;p__Bacteroidota;c__Ignavibacteria;o__SJA-28;f__OLB5;g__OLB5;s__
CO_L1.MetaBAT2000.145	MAG.0143	93.1	16.05	8.57	4762246	6376	91.84	4966	0.0567578	0	0.139985	0.0144942	0	0.0131928	0.0536326	0.0591857	0.0041481	0	0	0	0	0	0	0	0	0.00828077	0	0	0	0	0	0	0	0	0	0.0124611	0	0	0	0	0	0	0	0.0135233	d__Bacteria;p__Acidobacteriota;c__Vicinamibacteria;o__Vicinamibacterales;f__SCN-69-37;g__;s__
CO_L1.MetaBAT2000.154	MAG.0144	91.9	2.42	40	4180999	20107	90.97	4018	0.456911	0.200796	0.286358	0.0190034	0.00961502	0.0286827	0	0.00720735	0.00874146	0	0	0	0	0	0	0.016842	0.0142513	0.0060412	0.0130419	0	0	0	0	0	0	0	0	0	0	0	0	0	0	0.0143308	0.0122065	0.013238	d__Bacteria;p__Bacteroidota;c__Ignavibacteria;o__Ignavibacteriales;f__Ignavibacteriaceae;g__IGN3;s__
CO_L1.MetaBAT2000.165	MAG.0145	76.78	5	23.08	3266272	10196	89.35	3499	0.174393	0.0610068	0.0983153	0	0	0.00833529	0	0	0	0	0	0	0	0	0	0	0.00889588	0.0614206	0	0	0	0.00662	0	0.0119106	0	0	0	0.023284	0.092891	0.0471239	0.0103532	0.0193903	0.040988	0	0.0131943	0.00832802	d__Bacteria;p__Pseudomonadota;c__Alphaproteobacteria;o__Micropepsales;f__Micropepsaceae;g__Rhizomicrobium;s__
CO_L1.MetaBAT2000.167	MAG.0146	93.76	1.64	0	9656294	86589	88.36	8459	0.3614	0	0.173475	0	0	0	0	0	0	0	0	0	0	0	0	0	0	0	0	0	0	0	0	0	0	0	0	0	0	0	0	0	0	0	0	0.373247	d__Bacteria;p__Myxococcota;c__Polyangia;o__Polyangiales;f__Polyangiaceae;g__FEN-1139;s__
CO_L1.MetaBAT2000.176	MAG.0147	75.66	0	0	643339	581323	88.43	697	0.272406	0.612304	0.153872	0	0	0	0	0	0	0	0	0	0	0	0	0	0	0	0	0	0	0	0	0	0	0	0	0	0	0	0	0	0	0	0	0	d__Bacteria;p__Patescibacteria;c__Paceibacteria;o__UBA9983_A;f__Zambryskibacteraceae;g__CAIOTC01;s__
CO_L1.MetaBAT2000.191	MAG.0148	85.89	18.71	11.54	4665716	5076	90.55	5058	0.102818	0.0253347	0.113285	0.0064107	0.00591344	0.00471305	0.0276801	0.0368127	0.00599609	0	0	0	0	0	0	0.00491207	0.0241537	0.011057	0.0055318	0.00634895	0.00955895	0	0	0.00993242	0	0	0.00922371	0.0163986	0.0274881	0.0416849	0.0163824	0.00905332	0.0220483	0.00695386	0.0108477	0.020478	d__Bacteria;p__Chloroflexota;c__Limnocylindria;o__Limnocylindrales;f__CSP1-4;g__CAIXZV01;s__
CO_L1.MetaBAT2000.236	MAG.0149	81.39	10.21	28.26	3433985	7714	90.86	3747	0.111056	0.194536	0.127452	0.0306204	0.0437782	0.0275304	0.00909759	0.0192878	0.00543319	0	0	0	0	0	0	0.0209553	0.0205683	0.0170856	0	0.0101977	0.00766542	0.110575	0.126988	0.0823331	0.102516	0.0811981	0.0588112	0.0272011	0.0463305	0.024708	0.055605	0.090598	0.0275366	0.0368228	0.0354776	0.0148077	d__Bacteria;p__Pseudomonadota;c__Alphaproteobacteria;o__Rhizobiales;f__Devosiaceae;g__Devosia_A;s__
CO_L1.MetaBAT2000.245	MAG.0150	87.04	2.07	40	4819493	8765	94.27	4814	0.112927	0	0.280587	0	0	0	0	0	0	0	0	0	0	0	0	0.043576	0.0456103	0.0152266	0	0	0	0	0	0	0	0	0	0	0	0	0	0	0	0.0043745	0.0118138	0	d__Bacteria;p__Myxococcota;c__UBA796;o__UBA796;f__GCA-2862545;g__;s__
CO_L1.MetaBAT2000.256	MAG.0151	79.15	1.72	100	984782	698911	94.68	1082	0.409953	0	0	0.00549261	0.212765	0.00656154	0	0	0	0	0	0	0	0	0	0	0	0	0.0296442	0	0.00844215	0	0	0	0	0	0	0	0	0	0	0	0	0.0034797	0.0524529	0.00307017	d__Bacteria;p__Patescibacteria;c__Microgenomatia;o__UBA12405;f__UBA12405;g__UBA12158;s__
CO_L1.MetaBAT2000.263	MAG.0152	92.72	2.72	0	4035184	15096	87.82	3694	0.123521	0.0634282	0.0128285	0.0648301	0.00748651	0.0814181	0.00833227	0.00416083	0.0188089	0	0	0	0	0	0	0	0.0120646	0	0.00514482	0.0125794	0.0107833	0	0	0	0	0	0	0	0	0	0	0	0	0	0	0.0169233	d__Bacteria;p__Bacteroidota;c__Bacteroidia;o__Sphingobacteriales;f__Sphingobacteriaceae;g__Daejeonella;s__
CO_L1.MetaBAT2000.269	MAG.0153	86.78	1.41	0	2770766	20823	92.11	2626	0.130016	0.0214409	0.0565053	0	0	0.00320286	0	0	0	0	0	0	0	0	0	0	0	0	0	0	0	0	0	0	0	0	0	0	0	0	0	0	0	0	0	0	d__Bacteria;p__Bacteroidota;c__Bacteroidia;o__Flavobacteriales;f__Flavobacteriaceae;g__Flavobacterium;s__
CO_L1.MetaBAT2000.274	MAG.0154	81.32	0	0	515476	515476	91.48	553	0.0920886	0.380932	0.0070853	0	0	0	0	0.00782128	0	0	0	0	0	0	0	0	0	0	0	0	0.00394318	0	0	0	0	0	0	0	0	0	0	0	0	0	0	0	d__Bacteria;p__Patescibacteria;c__Paceibacteria;o__UBA9983_A;f__Zambryskibacteraceae;g__JAHFOF01;s__
CO_L1.MetaBAT2000.292	MAG.0155	89.12	4.27	45.45	3998223	10877	90.78	3728	0.108411	0.0430097	0.0820934	0	0	0.00547615	0	0	0	0	0	0	0	0	0	0.0179301	0.0150697	0.00936129	0	0	0	0	0	0	0	0	0	0	0	0	0	0	0	0	0.00408417	0.0176979	d__Bacteria;p__Bacteroidota;c__Bacteroidia;o__Chitinophagales;f__Chitinophagaceae;g__Ferruginibacter;s__
CO_L1.MetaBAT2000.34	MAG.0156	87.32	1.14	25	2988387	15782	92.81	2846	0.0716353	0.0389349	0.125418	0	0	0	0	0	0	0	0	0	0	0	0	0	0.0275175	0	0	0	0	0	0	0	0	0	0	0	0	0	0	0	0	0.00319357	0.0254678	0.00533433	d__Bacteria;p__Bacteroidota;c__UBA10030;o__UBA10030;f__UBA8401;g__;s__
CO_L1.MetaBAT2000.52	MAG.0157	95.05	2.97	0	4046443	104188	89.39	3888	0.384036	0.598274	0.0712452	0.0534254	0.0459142	0.0212212	0.0229558	0.00825732	0.0704227	0	0	0	0	0	0	0.0539118	0.0184479	0	0	0.0528949	0.00510248	0	0	0	0	0	0	0	0	0	0	0	0	0.0640543	0	0.123649	d__Bacteria;p__Chloroflexota;c__Dehalococcoidia;o__Tepidiformales;f__Tepidiformaceae;g__;s__
CO_L1.MetaBAT2000.69	MAG.0158	86.7	1.29	0	9760582	108694	89.02	8206	0.0838843	0	0.260138	0	0	0.0111483	0	0	0	0	0	0	0	0	0	0	0.00726928	0.00490896	0	0	0	0	0	0	0	0	0	0	0	0	0	0	0	0	0	0.024468	d__Bacteria;p__Myxococcota;c__Polyangia;o__Polyangiales;f__Polyangiaceae;g__FEN-1139;s__
CO_L10.MaxBin2000.048	MAG.0159	76.19	23.62	20	4371288	8581	90.83	4530	0.0119146	0.030246	0.00588222	0	0	0	0	0	0	0	0	0	0	0	0	0	0.0142513	0.0122037	0	0	0	0.0841314	0.279805	0.496245	0.0360095	0.0243051	0.181454	0.276251	0.419281	0.108354	0	0.0842086	0.145737	0.010192	0.0490181	0.023883	d__Bacteria;p__Pseudomonadota;c__Alphaproteobacteria;o__Micropepsales;f__Micropepsaceae;g__Rhizomicrobium;s__
CO_L10.MaxBin2000.093	MAG.0160	83.04	4.81	78.57	3376796	8144	88.02	3366	0.0949725	0.00571312	0.0191842	0.00458153	0	0.00334317	0	0	0	0	0	0	0	0	0	0.00429425	0.0253143	0.00775214	0	0	0	0	0	0	0	0	0	0.272182	0.0326187	0.111527	0	0	0	0.00421162	0	0	d__Bacteria;p__Bacteroidota;c__Ignavibacteria;o__SJA-28;f__OLB5;g__;s__
CO_L10.MaxBin2000.100	MAG.0161	96.17	2.73	0	4221142	34068	92.11	3476	0.062378	0.0505279	0	0	0.010558	0	0	0	0	0	0	0	0	0	0	0.00248796	0	0.00456805	0.0113729	0	0	0	0	0	0	0	0.350254	0.0302591	0.0682166	0.362003	0.0513331	0	0	0.0164928	0.10723	0.0398587	d__Bacteria;p__Bacteroidota;c__SZUA-365;o__SZUA-365;f__SZUA-365;g__JAEYUG01;s__
CO_L10.MaxBin2000.120	MAG.0162	76.33	22.65	22.81	3065540	6920	94.1	3279	0.104762	0.0605594	0.0269344	0	0	0	0	0	0	0	0	0	0	0	0	0.0123313	0.00465211	0.0102781	0	0	0	0	0.00783378	0	0	0	0	0.068834	0.12951	0.112893	0.0121901	0.0108205	0.0139102	0	0.013768	0.0204904	d__Bacteria;p__Gemmatimonadota;c__Gemmatimonadetes;o__Gemmatimonadales;f__GWC2-71-9;g__Palsa-1233;s__
CO_L10.MetaBAT2000.120	MAG.0163	93.96	0.18	0	5994482	17456	89.55	4744	0.0212768	0.118091	0.010081	0	0.0194612	0	0	0	0	0	0	0	0	0	0	0.0157725	0.00643973	0	0	0	0	0	0	0.011625	0	0	0	0.179291	0	0	0.00819082	0	0	0	0.0238874	0.0210357	d__Bacteria;p__Hydrogenedentota;c__Hydrogenedentia;o__Hydrogenedentiales;f__CAITNO01;g__CAITNO01;s__
CO_L10.MetaBAT2000.132	MAG.0164	95.48	1.29	0	5578339	12369	91.14	5097	0.00685756	0	0.00417879	0	0	0	0	0	0	0	0	0	0	0	0	0	0	0	0	0	0	0	0	0.0105323	0	0	0.014378	0.266928	0	0.0254143	0.00509041	0.00979497	0.00949186	0	0.0499362	0.0106324	d__Bacteria;p__Myxococcota;c__Myxococcia;o__Myxococcales;f__Anaeromyxobacteraceae;g__Anaeromyxobacter;s__
CO_L10.MetaBAT2000.15	MAG.0165	92.26	17.42	52.33	3462034	21422	90.7	3277	0	0.00884751	0	0	0	0	0	0	0	0	0	0	0	0	0	0.0499092	0.00853899	0	0	0	0	0	0	0.0257586	0	0	0	0.0133305	0.195993	0.0149899	0.00770965	0.0119899	0.0111761	0.00756861	0.0128198	0.00811488	d__Bacteria;p__Bacteroidota;c__Bacteroidia;o__Flavobacteriales;f__Flavobacteriaceae;g__Flavobacterium;s__
CO_L10.MetaBAT2000.150	MAG.0166	92.31	4.69	0	6393117	9970	89.37	6577	0.0633932	0.0574656	0	0	0	0	0	0	0	0	0	0	0	0	0	0.0289574	0	0	0	0	0	0	0	0	0	0	0	0	0.306186	0	0	0	0	0	0	0	d__Bacteria;p__Pseudomonadota;c__Alphaproteobacteria;o__Azospirillales;f__Azospirillaceae;g__Azospirillum;s__
CO_L10.MetaBAT2000.193	MAG.0167	83.12	1.54	33.33	3031502	9867	93.05	3089	0.0126749	0.027956	0.00502304	0	0	0	0	0	0	0	0	0	0	0	0	0.00538187	0	0.00533141	0	0	0	0.0151593	0	0.035707	0	0.00586828	0.00373213	0.0529437	0.20153	0.208929	0.0199311	0.0256368	0.0140718	0.00422371	0.0116656	0.0084204	d__Bacteria;p__Acidobacteriota;c__Holophagae;o__Holophagales;f__Holophagaceae;g__Geothrix;s__
CO_L10.MetaBAT2000.217	MAG.0168	88.25	16.24	5.06	8614120	9057	86.92	9088	0.043145	0.0378343	0.03745	0.0259139	0.0285988	0.0353274	0.0126026	0.0198366	0.00677847	0	0	0	0	0	0	0.0702284	0.0426559	0.0450417	0.0148997	0.0198609	0.0118216	0.0849846	0.0463246	0.0633332	0.055873	0.0475835	0.0867482	0.0933337	0.0923428	0.150777	0.0585133	0.0669323	0.120807	0.0152261	0.0370945	0.0124024	d__Bacteria;p__Pseudomonadota;c__Alphaproteobacteria;o__Rhizobiales;f__Xanthobacteraceae;g__JACQAE01;s__
CO_L10.MetaBAT2000.29	MAG.0169	95.6	3.3	25	2619848	14794	94.2	2690	0.129114	0.0679183	0.16775	0	0	0.00350817	0	0	0	0	0	0	0	0	0	0.00412721	0.00734336	0.0110509	0	0	0	0	0	0	0	0	0	0.160864	0.152543	0.14086	0	0	0	0.00655589	0.0183057	0.0165538	d__Bacteria;p__Gemmatimonadota;c__Gemmatimonadetes;o__Gemmatimonadales;f__GWC2-71-9;g__SPDF01;s__
CO_L10.MetaBAT2000.37	MAG.0170	91.72	0	0	1965778	52445	90.44	1569	0	0	0	0	0	0	0	0	0	0	0	0	0	0	0	0	0	0.00931077	0	0	0	0	0	0	0	0	0	0.290778	0	0	0	0	0	0.0030302	0	0	d__Bacteria;p__Chlamydiota;c__Chlamydiia;o__Chlamydiales;f__FEN-1388;g__;s__
CO_L10.MetaBAT2000.4	MAG.0171	81.78	4.55	76.92	2531590	53819	91.82	2267	0	0	0	0	0	0	0	0	0	0	0	0	0	0	0	0	0	0	0	0	0	0	0	0	0	0	0	0.0226007	0.328864	0	0	0.0811275	0.0591486	0	0	0	d__Bacteria;p__Bacteroidota;c__Bacteroidia;o__Flavobacteriales;f__Flavobacteriaceae;g__Flavobacterium;s__
CO_L10.MetaBAT2000.43	MAG.0172	87.22	21.46	25.24	4367869	13682	90.52	4400	0.0335	0.0431551	0.0232219	0.0058451	0.00399624	0.00874174	0.00874946	0.0112002	0	0	0	0	0	0	0	0.0197574	0.00919965	0.0232579	0.00749221	0	0.00623743	0.0462374	0.173716	0.0617376	0.197168	0.562017	0.0569807	0.280322	0.0500861	0.0508286	0.0294253	0.0659039	0.0598126	0.020417	0.0355768	0.0691948	d__Bacteria;p__Pseudomonadota;c__Gammaproteobacteria;o__Burkholderiales;f__Burkholderiaceae_B;g__Giesbergeria;s__Giesbergeria hankyongi
CO_L10.MetaBAT2000.45	MAG.0173	76.49	5.42	15.38	3828659	6721	89.82	3867	0.0340404	0.0190031	0.0531657	0	0	0.00437097	0	0	0	0	0	0	0	0	0	0.00647652	0.00643944	0.00663421	0	0	0	0	0	0	0	0	0	0.0738705	0	0.117803	0	0	0	0	0	0.00427561	d__Bacteria;p__Bacteroidota;c__Bacteroidia;o__Chitinophagales;f__Chitinophagaceae;g__Ferruginibacter;s__
CO_L10.MetaBAT2000.70	MAG.0174	93.56	0.12	100	3553406	16812	89.82	3268	0.112873	0.0381644	0.0333252	0.0335326	0.0389048	0.228817	0.0428902	0.105606	0.030065	0	0	0	0	0	0	0.00989208	0.0125267	0.0107932	0.0640135	0.0046971	0.0126838	0	0	0.0172512	0	0	0	0.0216511	0.199154	0.0477657	0.161066	0.132751	0.0291769	0.00612022	0.0208568	0.0177621	d__Bacteria;p__Bacteroidota;c__Bacteroidia;o__Chitinophagales;f__Chitinophagaceae;g__Sediminibacterium;s__
CO_L10.MetaBAT2000.93	MAG.0175	81.46	14.18	48.53	3123361	6637	94.66	3399	0.0203672	0.0281095	0.0216044	0.00844045	0.00734642	0.0109201	0	0	0	0	0	0	0	0	0	0.00577905	0	0.00783859	0	0	0	0	0	0.066735	0	0	0	0.484516	0.226127	2.01529	0.247264	0.0620145	0.0453989	0	0	0	d__Bacteria;p__Pseudomonadota;c__Gammaproteobacteria;o__Steroidobacterales;f__Steroidobacteraceae;g__FEN-1191;s__
CO_L10.MetaBAT2000.98	MAG.0176	88.07	4.24	0	2962183	9268	90.58	3273	0	0	0	0	0	0	0	0	0	0	0	0	0	0	0	0	0	0	0	0	0	0	0	0	0	0	0.0135502	0	0.131675	0.203749	0	0	0	0	0	0	d__Bacteria;p__Pseudomonadota;c__Alphaproteobacteria;o__Sphingomonadales;f__Sphingomonadaceae;g__Allosphingosinicella;s__
CO_L10.MetaBAT2000.99	MAG.0177	83.05	8.45	18.33	4579758	9286	87.8	4710	0.0336424	0.0231696	0.00713102	0	0	0	0	0	0	0	0	0	0	0	0	0.0224488	0.0102071	0.0118901	0	0	0	0.0360417	0.0266861	0.0135322	0.0208614	0.0890791	0.0211983	0.06452	0.135513	0.0899772	0.0287248	0.0211634	0.00905321	0.0052956	0.0554672	0.0119775	d__Bacteria;p__Pseudomonadota;c__Alphaproteobacteria;o__Rhizobiales;f__Pleomorphomonadaceae;g__Pleomorphomonas;s__
CO_L11.MetaBAT2000.114	MAG.0178	93.63	2.73	0	5076769	106561	91.63	4734	0.112274	0.0615534	0.00456171	0.00502348	0	0.0301021	0	0	0	0	0	0	0	0	0	0.019635	0.00813286	0.0343838	0	0	0.00855387	0.0194977	0.015182	0.148765	0.0155668	0	0.0732766	0.0435778	0.21507	0.30321	0.15823	0.237672	0.0464796	0	0.00509023	0.00843769	d__Bacteria;p__Pseudomonadota;c__Gammaproteobacteria;o__Burkholderiales;f__SG8-39;g__;s__
CO_L11.MetaBAT2000.119	MAG.0179	96.03	1.72	50	2969534	19280	91.07	2720	0	0	0	0	0	0	0	0	0	0	0	0	0	0	0	0	0	0	0	0	0	0	0	0	0	0	0	0	0	0	0.0293341	0.237414	0.0214355	0	0	0.0128817	d__Bacteria;p__Bacteroidota;c__Bacteroidia;o__Chitinophagales;f__Chitinophagaceae;g__Ferruginibacter;s__
CO_L11.MetaBAT2000.12	MAG.0180	75.19	16.4	47.83	7028785	4116	90.01	8033	0.0334511	0.0718182	0.027095	0.0146638	0.0242414	0.0151589	0.0296853	0.0383862	0.0181328	0	0	0	0	0	0	0.0740918	0.0307826	0.0228275	0.0398124	0.0122169	0.01696	0.0873953	0.0351582	0.0418655	0.121214	0.0435785	0.0352	0.0273266	0.0997616	0.0675941	0.110175	0.0870662	0.0999384	0.0188328	0.0363956	0.0253929	d__Bacteria;p__Actinomycetota;c__Actinomycetia;o__Propionibacteriales;f__Propionibacteriaceae;g__Propionicimonas;s__
CO_L11.MetaBAT2000.124	MAG.0181	98.46	0	0	3816601	66706	91.4	3528	0	0	0	0	0	0	0	0	0	0	0	0	0	0	0	0	0	0	0	0	0	0	0	0	0	0	0	0	0	0	0.607142	0	0	0	0	0	d__Bacteria;p__Pseudomonadota;c__Gammaproteobacteria;o__Burkholderiales;f__Burkholderiaceae_A;g__Zeimonas;s__
CO_L11.MetaBAT2000.135	MAG.0182	93.45	2.06	25	4085392	97922	89.55	3972	0.0621343	0.063771	0.0399756	0.044545	0.0236921	0.117018	0.0330854	0.0168328	0.0333897	0	0	0	0	0	0	0.0362384	0.0298626	0.0474117	0.0385975	0.12319	0.0562205	0.0714817	0.0110986	0.00840145	0.0253807	0.00902704	0.00810025	0.0932033	0.0317963	0.0267072	0.0198792	0.616191	0.0347111	0.0309795	0.0196677	0.0148755	d__Bacteria;p__Pseudomonadota;c__Alphaproteobacteria;o__Rhizobiales;f__Xanthobacteraceae;g__Pseudolabrys;s__
CO_L11.MetaBAT2000.136	MAG.0183	97.44	2.14	0	5129111	12153	92.62	5215	0	0	0.00436791	0	0	0	0	0.0102447	0	0	0	0	0	0	0	0	0	0	0	0	0	0	0	0	0	0	0	0	0	0	0.231858	0	0	0	0	0	d__Bacteria;p__Actinomycetota;c__Acidimicrobiia;o__Acidimicrobiales;f__;g__;s__
CO_L11.MetaBAT2000.15	MAG.0184	80.75	12.95	17.5	6091055	10829	89.08	6529	0.0268844	0.0863822	0.0399503	0.00738213	0.00582147	0.00919034	0.0113413	0.0193296	0.00575372	0	0	0	0	0	0	0.0484043	0.0188283	0.0243029	0.00828529	0.0110793	0.00709689	0.0499236	0.0508936	0.0354883	0.035504	0.0590016	0.0760807	0.0103054	0.0222792	0.020942	0.0841535	0.204145	0.0811965	0.0159023	0.0488164	0.0257694	d__Bacteria;p__Pseudomonadota;c__Alphaproteobacteria;o__Rhizobiales;f__Xanthobacteraceae;g__Pseudorhodoplanes;s__
CO_L11.MetaBAT2000.27	MAG.0185	97.3	0.74	50	2684771	43758	90.42	2511	0	0.0105755	0.00554892	0	0	0.00441092	0	0	0	0	0	0	0	0	0	0.00518968	0	0.0067043	0.00376745	0	0	0.0440992	0.0357887	0.0322677	0	0.411779	0.282947	0.0472288	0.0240653	0.0303787	0	0.179026	0.00399567	0	0	0	d__Bacteria;p__Bacteroidota;c__Bacteroidia;o__Flavobacteriales;f__Weeksellaceae;g__Kaistella;s__Kaistella soli
CO_L11.MetaBAT2000.52	MAG.0186	96.6	4.58	63.64	2985540	205993	93.08	2841	0	0	0.00792042	0	0	0	0.015154	0.0228484	0	0	0	0	0	0	0	0.0123683	0.00416876	0	0	0.00979002	0	0	0	0.147116	0	0	0.00743334	0.0109384	0.0911001	0.0302011	2.62297	0.296714	0.103752	0	0.0185481	0.0070169	d__Bacteria;p__Actinomycetota;c__Actinomycetia;o__Actinomycetales;f__Demequinaceae;g__Demequina;s__
CO_L11.MetaBAT2000.64	MAG.0187	92.71	4.75	30.43	4504756	19798	88.48	4474	0.0574872	0.0720323	0.0826573	0.0309807	0.0452776	0.0465661	0.0559624	0.17651	0.0301778	0	0	0	0	0	0	0.169166	0.0812037	0.115617	0.0453619	0.0492682	0.0404661	0.316133	0.14196	0.167015	0.165354	0	0.251272	0.145001	0.197177	0.273029	0.139374	0.329533	0.504864	0.0406283	0.094499	0.0835699	d__Bacteria;p__Pseudomonadota;c__Alphaproteobacteria;o__Rhizobiales;f__Xanthobacteraceae;g__JAFAXD01;s__
CO_L11.MetaBAT2000.73	MAG.0188	80.51	7.98	6.25	5635597	7833	91.62	5403	0.0552014	0.0111381	0.0646223	0.0156848	0.0136583	0.0184727	0.00867938	0.00450995	0	0	0	0	0	0	0	0.00854874	0.00721847	0.00670921	0	0	0.00627962	0.0135394	0.0611049	0.0170662	0.00676497	0.0155161	0.010473	0.0593974	0.111617	0.0320086	0.0866732	0.0601385	0.0673476	0.0236781	0.0682906	0.0517896	d__Bacteria;p__Verrucomicrobiota;c__Verrucomicrobiae;o__Pedosphaerales;f__UBA11358;g__JAMLJH01;s__
CO_L11.MetaBAT2000.82	MAG.0189	80.73	3.33	47.37	3662059	6203	91.54	3606	0.0137608	0.0184499	0.00520844	0.00521504	0	0.00463239	0	0	0	0	0	0	0	0	0	0	0.00555002	0	0	0	0	0	0	0.012083	0	0	0	0.0256522	0	0	0	0.118388	0.126804	0.00763293	0	0	d__Bacteria;p__Bacteroidota;c__Ignavibacteria;o__Ignavibacteriales;f__Melioribacteraceae;g__XYB12-FULL-38-5;s__
CO_L11.MetaBAT2000.91	MAG.0190	76.99	7.18	28.57	6561716	5765	87.94	6792	0.00481753	0.00645836	0.0069187	0.0039117	0	0.00447823	0	0	0.0121787	0	0	0	0	0	0	0.0107413	0.00914115	0.00454638	0.00643175	0.0100268	0.00857878	0.0141352	0.0147789	0.00731778	0.0519715	0.00918731	0.0207378	0.00643899	0.0161216	0.0128755	0.0455491	0.135831	0.0844302	0.0103454	0.0110846	0.00910533	d__Bacteria;p__Chloroflexota;c__Anaerolineae;o__Aggregatilineales;f__Phototrophicaceae;g__ZC4RG36;s__
CO_L12.MaxBin2000.012	MAG.0191	76.72	1.84	25	2731991	77855	90.03	2630	0.013651	0.0274916	0.0615409	0.0068273	0.0125853	0.0494279	0.0114415	0.00918544	0	0	0	0	0	0	0	0	0	0	0.0340874	0.0127492	0.0131561	0.0154659	0	0.0204579	0.0746656	0.0327103	0.049804	0	0.185488	0	0	0	0	0.0290028	3.40433	0.0881004	d__Bacteria;p__Pseudomonadota;c__Gammaproteobacteria;o__Burkholderiales;f__Burkholderiaceae_B;g__Polaromonas;s__Polaromonas sp023259235
CO_L12.MaxBin2000.092	MAG.0192	83.98	16.24	81.25	3065250	107246	92.01	2641	0.102187	0.0174377	0.0416085	0.216662	0.00957327	0.0299964	0	0	0	0	0	0	0	0	0	0	0.0308405	0.0160613	0.0052118	0	0	0	0	0	0	0	0	0.11301	0	0	0	0	0	0.234768	0.0268255	0.0188606	d__Bacteria;p__Bacteroidota;c__Ignavibacteria;o__Ignavibacteriales;f__Melioribacteraceae;g__XYB12-FULL-38-5;s__
CO_L12.MaxBin2000.114	MAG.0193	77.04	7.71	51.85	2498592	9134	93.21	2556	0.00536222	0.0315642	0.0171521	0	0	0	0	0.0197337	0	0	0	0	0	0	0	0.552916	0.00323565	0	0	0.00703084	0	0	0	0.0975403	0	0	0	0.00757289	0	0.0204245	0	0.00809132	0.00597871	0	0.422193	0.0221409	d__Bacteria;p__Actinomycetota;c__Actinomycetia;o__Actinomycetales;f__Demequinaceae;g__Demequina;s__
CO_L12.MaxBin2000.147	MAG.0194	79.01	5.64	85.71	6269268	4650	87.87	6082	0.0745939	0.0253215	0.0381994	0.0172808	0.0143643	0.0282263	0.106852	0.0768738	0.052997	0	0	0	0	0	0	0.0295766	0.0506247	0.0244802	0.0365925	0.0606982	0.0301662	0	0	0	0	0	0	0.0452201	0.00840545	0	0.0078883	0.00717629	0.00730596	0.0628372	0.0783579	0.0418707	d__Bacteria;p__Chloroflexota;c__Anaerolineae;o__Caldilineales;f__Caldilineaceae;g__QEUY01;s__
CO_L12.MaxBin2000.193	MAG.0195	79.27	21.93	0	8942068	4987	87.43	9834	0.0240408	0.0192099	0.0163856	0.0518652	0.0391615	0.0242221	0.0196197	0	0.0212216	0	0	0	0	0	0	0.0123803	0.0190577	0.0237702	0	0.0245418	0	0.0111867	0	0.0554212	0	0	0	0.0267462	0.0173194	0	0	0.011421	0.00854427	0.0490331	0.0462891	0.0983897	d__Bacteria;p__Verrucomicrobiota;c__Verrucomicrobiae;o__Opitutales;f__Opitutaceae;g__MWDT01;s__
CO_L12.MetaBAT2000.109	MAG.0196	84.64	3.85	40	2748684	7778	93.61	2935	0.00383953	0	0.0202776	0.00694385	0.0239906	0.00680593	0.0409768	0.0725977	0.0115533	0	0	0	0	0	0	0.0267611	0.0746667	0.0846017	0.0093604	0.00800877	0.0113468	0	0	0	0	0	0	0	0	0	0	0	0	0.0665491	0.00883229	0.0854186	d__Bacteria;p__Actinomycetota;c__Acidimicrobiia;o__Acidimicrobiales;f__Ilumatobacteraceae;g__UBA668;s__
CO_L12.MetaBAT2000.112	MAG.0197	80.45	2.58	40	5991766	6337	87.98	5893	0.0208785	0.0529582	0.0273714	0.0241261	0.00987376	0.0308877	0	0	0.0432723	0	0	0	0	0	0	0.0735043	0.0225552	0.0144651	0.00636404	0.0321201	0.0250382	0	0.0055227	0.00389582	0.00866061	0	0.00742874	0.00342227	0.0162294	0.009149	0.00808224	0.0178166	0.0202974	0.144168	0.0812466	0.1342	d__Bacteria;p__Chloroflexota;c__Anaerolineae;o__Aggregatilineales;f__Phototrophicaceae;g__ZC4RG36;s__
CO_L12.MetaBAT2000.114	MAG.0198	86.55	13.99	43.42	4763878	21041	89.88	4916	0.0585411	0.169076	0.0637004	0.0142378	0.0105791	0.0158313	0.0198003	0.0284577	0.00874914	0	0	0	0	0	0	0.0666554	0.030785	0.0426294	0.0110507	0.0111424	0.00860364	0.00952279	0	0	0	0	0	0.00428354	0	0.0100733	0.03229	0.0567719	0.0282143	0.0327699	0.171668	0.0702629	d__Bacteria;p__Pseudomonadota;c__Alphaproteobacteria;o__Rhizobiales;f__Xanthobacteraceae;g__Pseudorhodoplanes;s__
CO_L12.MetaBAT2000.13	MAG.0199	86.57	7.16	5	5963125	16467	91.35	4958	0.0189954	0	0.0176885	0.0212086	0.0327869	0.0451978	0.0210108	0.00694732	0.0425647	0	0	0	0	0	0	0.0225322	0.00921597	0.0139308	0	0	0	0	0	0	0	0	0	0.0115951	0.0472132	0	0.0184367	0.0106243	0.020204	0.145027	0.309266	0.215999	d__Bacteria;p__Verrucomicrobiota;c__Verrucomicrobiae;o__Pedosphaerales;f__UBA8199;g__UBA6082;s__
CO_L12.MetaBAT2000.161	MAG.0200	90.11	2.96	14.29	3032122	11212	93.93	3057	0.189417	0.195781	0.0416719	0.00467492	0.00701939	0.00306159	0.0222355	0.00807438	0.0083632	0	0	0	0	0	0	0.147738	0.0341299	0.0474192	0.00713399	0.00972618	0.0214218	0	0.0719682	0.0112925	0	0	0	0.0357469	0.0351632	0.1571	0.0987566	0.0511797	0.105922	0.0396094	0.0988851	0.172073	d__Bacteria;p__Gemmatimonadota;c__Gemmatimonadetes;o__Gemmatimonadales;f__GWC2-71-9;g__Palsa-1233;s__
CO_L12.MetaBAT2000.163	MAG.0201	90.43	6.26	20	4176064	12427	90.53	4257	0.0651845	0.0319958	0.0218848	0.0767393	0.0392783	0.116355	0.116119	0.0285438	0.0415139	0	0	0	0	0	0	0.0101443	0.0226396	0.0468404	0.0133156	0.0113214	0.00754873	0	0	0.00525117	0	0	0	0.0258319	0.0231407	0.0136425	0.00893768	0.00774826	0	0.0626797	0.0326924	0.149203	d__Bacteria;p__Pseudomonadota;c__Gammaproteobacteria;o__Burkholderiales;f__SG8-39;g__2-12-FULL-64-23;s__
CO_L12.MetaBAT2000.167	MAG.0202	85.63	1.72	0	781009	436811	88.05	806	0	0	0	0.115206	0.0390029	0.0119792	0	0	0	0	0	0	0	0	0	0	0	0	0	0	0	0	0	0	0	0	0	0	0	0	0	0	0	12.3639	0.0743488	0.103286	d__Bacteria;p__Patescibacteria;c__Paceibacteria;o__UBA9983_A;f__UBA6065;g__CAIMLU01;s__
CO_L12.MetaBAT2000.183	MAG.0203	83.05	0	0	781121	27600	89.74	837	0.0100547	0	0	0	0	0.004731	0	0	0	0	0	0	0	0	0	0	0	0	0	0	0	0	0	0	0	0	0	0	0	0.0332958	0	0	0	0.113876	0.0105001	0.158788	d__Bacteria;p__Patescibacteria;c__Paceibacteria;o__UBA9983_A;f__PALSA-1337;g__CAIOGI01;s__
CO_L12.MetaBAT2000.187	MAG.0204	80.09	6.9	100	3974411	9518	89.07	3985	0.0132055	0	0.01493	0.0107248	0.0098263	0.00914603	0.022601	0.0330272	0.0246166	0	0	0	0	0	0	0.0117648	0.0477956	0.0436092	0.0113733	0.0111247	0.0276378	0.163133	0.650629	0.234032	0.312713	0	0.00996071	0	0.122634	0	0.194062	0.0208805	0.0492383	0.0291964	0.0153044	0.460284	d__Bacteria;p__Pseudomonadota;c__Gammaproteobacteria;o__Burkholderiales;f__Burkholderiaceae_B;g__Acidovorax;s__Acidovorax delafieldii_B
CO_L12.MetaBAT2000.19	MAG.0205	92.61	6.92	12.5	4500661	77479	90.92	3788	0.00874328	0	0.0203094	0.00376865	0.023514	0.0450373	0	0	0	0	0	0	0	0	0	0.00562619	0.0115576	0.0517003	0	0.00827069	0	0	0	0	0	0	0	0	0	0	0	0	0	0	0	0.284577	d__Bacteria;p__Planctomycetota;c__UBA8742;o__UBA2392;f__UBA2392;g__UBA2392;s__
CO_L12.MetaBAT2000.202	MAG.0206	79.08	4.23	70	2518156	9202	90.6	2465	0	0.00962238	0	0.159234	0.017101	0.0186066	0	0	0.00299405	0	0	0	0	0	0	0.0808773	0.0152239	0	0	0.00418516	0	0	0	0	0	0	0	0	0	0	0.102696	0	0	0.122991	0.430634	0	d__Bacteria;p__Bacteroidota;c__Ignavibacteria;o__SJA-28;f__B-1AR;g__CAIKZJ01;s__
CO_L12.MetaBAT2000.219	MAG.0207	89.48	13.82	41.67	3559428	9577	91.17	3671	0.272765	0.254303	0.155665	0.0701457	0.025459	0.0529569	0.0543081	0.113971	0.0195526	0	0	0	0	0	0	0.0405835	0.206233	0.165625	0.1007	0.0609941	0.0584484	0.0125292	0.0454834	0.0145522	0.0280485	0.0492786	0.0111595	0	0	0	0.125375	0	0	0.390051	0.281341	0.173255	d__Bacteria;p__Pseudomonadota;c__Gammaproteobacteria;o__Burkholderiales;f__Burkholderiaceae_B;g__Giesbergeria;s__Giesbergeria sp017985015
CO_L12.MetaBAT2000.221	MAG.0208	97.43	0.77	0	2560207	187304	91.15	2432	0.335879	0.684655	0.170631	0.0332695	0.0811802	0.025823	0	0	0	0	0	0	0	0	0	0.0383556	0.116008	0.262682	0	0	0	0	0	0	0	0	0	0	0	0	0	0	0	0.0946902	0.349812	0.0955559	d__Bacteria;p__Pseudomonadota;c__Alphaproteobacteria;o__Sphingomonadales;f__Sphingomonadaceae;g__Sphingobium;s__
CO_L12.MetaBAT2000.237	MAG.0209	94.45	4.64	53.33	4286695	26560	88.9	4232	0.0587582	0.0341071	0.013962	0	0.0226202	0	0	0	0	0	0	0	0	0	0	0.0114744	0.0131098	0.0254838	0	0	0	0	0	0	0	0	0	0	0	0	0	0	0	0.110257	0.187033	0.576609	d__Bacteria;p__Pseudomonadota;c__Alphaproteobacteria;o__Rhizobiales;f__Devosiaceae;g__JAHJQZ01;s__
CO_L12.MetaBAT2000.42	MAG.0210	88.35	5.5	12.12	3540046	20191	90.64	3684	0.0979765	0.22351	0.208937	0.156246	0.250935	0.137727	0.0291527	0.0610824	0.015583	0	0	0	0	0	0	0.0958554	0.100434	0.067115	0.0275173	0.0640427	0.0342116	0.0177347	0.0206741	0.00796815	0.00971783	0.00906968	0.00985938	0.0125634	0.0127929	0.0147324	0.02067	0.0148073	0.0126423	0.202491	0.340679	0.193448	d__Bacteria;p__Pseudomonadota;c__Alphaproteobacteria;o__Rhizobiales;f__Devosiaceae;g__Devosia_A;s__
CO_L12.MetaBAT2000.59	MAG.0211	91.56	1.43	0	3883153	15269	88.85	3105	0.104966	0	0.00334289	0.00322084	0.0584033	0	0	0	0	0	0	0	0	0	0	0.00271216	0.046123	0.00794075	0	0	0	0	0	0	0	0	0	0.0182621	0	0	0.0525018	0	0.0525694	0.0936934	0.0839985	0.0752016	d__Bacteria;p__Bacteroidota;c__Bacteroidia;o__Bacteroidales;f__Paludibacteraceae;g__Paludibacter;s__
CO_L12.MetaBAT2000.84	MAG.0212	82.16	8.33	31.03	3565708	10118	90.14	3763	0.021556	0.0546845	0.0142458	0.0495596	0.017709	0.0690835	0.0112605	0.035429	0.0323297	0	0	0	0	0	0	0	0.0233906	0.0144987	0.0121478	0.0213699	0.0302727	0.00329822	0.0357634	0.0231521	0	0	0.0232137	0	0	0.0465847	0	0	0.0869386	0.0590335	0.0600884	0.0447668	d__Bacteria;p__Pseudomonadota;c__Alphaproteobacteria;o__Rhizobiales;f__Devosiaceae;g__Devosia;s__
CO_L12.MetaBAT2000.9	MAG.0213	92.7	8.48	10.26	4711342	22318	91.06	4882	0.101805	0.0327826	0.0475029	0.0613413	0.0597573	0.0538588	0.0105116	0.0189158	0.0148551	0	0	0	0	0	0	0.0182762	0.025397	0.0407288	0.0258499	0.0138092	0.0210548	0	0	0	0	0	0.00915272	0.0283946	0	0	0	0	0	0.0837551	0.13177	0.212721	d__Bacteria;p__Pseudomonadota;c__Gammaproteobacteria;o__Burkholderiales;f__Thiobacillaceae;g__Thiobacillus;s__Thiobacillus thioparus
CO_L2.MaxBin2000.013	MAG.0214	92.9	1.64	0	3322706	143696	91.3	2848	0.00848021	0	0	0.0241876	0.00592153	2.72996	0	0	0.0118188	0	0	0	0	0	0	0	0.0140072	0.0100541	0.187684	0.0180241	0.0296887	0	0	0	0	0	0	0	0	0	0	0	0	0	0.0389228	0	d__Bacteria;p__Bacteroidota;c__Ignavibacteria;o__SJA-28;f__B-1AR;g__FEN-1279;s__
CO_L2.MaxBin2000.074	MAG.0215	90.77	3.43	50	3819483	55365	90.19	3795	0.0122346	0.0110375	0.0151435	0.0203835	0.0206307	0.705841	0.0188353	0.0149831	0.00607491	0	0	0	0	0	0	0.0139497	0.0210831	0.0208129	0	0.0122592	0.0136883	0.0164259	0	0.0105882	0	0	0	0.0103339	0.0100894	0	0.0151116	0.0132611	0.00625806	0.017053	0.0104063	0.0103622	d__Bacteria;p__Pseudomonadota;c__Alphaproteobacteria;o__Rhizobiales;f__Devosiaceae;g__Devosia_A;s__
CO_L2.MaxBin2000.083	MAG.0216	76.06	18.08	62.86	5183578	11340	87.91	4778	0.225482	0.0411068	0.156008	0.0596225	0.157622	0.11096	0.392896	0.0969838	0.0754974	0	0	0	0	0	0	0.0279255	0.0162162	0.0319434	0.0341151	0	0.056023	0	0	0	0	0	0	0	0	0	0	0	0	0	0	0	d__Bacteria;p__Verrucomicrobiota;c__Verrucomicrobiae;o__Opitutales;f__Opitutaceae;g__;s__
CO_L2.MaxBin2000.096	MAG.0217	98.15	1.85	0	8682048	135438	92.68	7975	0	0	0.00570858	0	0	0.50452	0.0227537	0	0.460754	0	0	0	0	0	0	0	0	0.0227076	0	0	0	0	0	0	0	0	0	0	0	0	0	0	0	0	0	0	d__Bacteria;p__Eremiobacterota;c__Xenobia;o__Xenobiales;f__JADMJV01;g__;s__
CO_L2.MaxBin2000.113	MAG.0218	81.36	6.63	50	3002227	7332	91.8	2945	0.10375	0.0285507	0.075887	0.149773	0.361588	0.107187	0.014882	0.00605022	0.118648	0	0	0	0	0	0	0	0.0222077	0.0246735	0.0191846	0	0.0191697	0	0	0	0	0	0	0.0151608	0	0	0	0	0	0.0702946	0.0247128	0.0280113	d__Bacteria;p__Acidobacteriota;c__Holophagae;o__Holophagales;f__Holophagaceae;g__JADJVL01;s__
CO_L2.MaxBin2000.126	MAG.0219	80	15.12	8.33	1495451	154219	92.33	1657	0	0	0.0425065	0.106906	0.362293	0.0700737	0	0	0	0	0	0	0	0	0	0	0	0	0.00712455	0	0.00701786	0	0	0	0	0	0	0	0	0	0	0	0	0.022885	0.013205	0.0256852	d__Bacteria;p__Patescibacteria;c__Microgenomatia;o__GWA2-44-7;f__UBA8517;g__GWF1-31-35;s__
CO_L2.MaxBin2000.156	MAG.0220	81.82	11.96	0	1074416	221402	93.22	1099	0.00789266	0	0.0360542	0.160282	0	0.099544	0	0	0	0	0	0	0	0	0	0	0	0	0	0	0	0	0	0	0	0	0	0	0	0	0	0	0	0	0	0	d__Bacteria;p__Patescibacteria;c__Microgenomatia;o__UBA1400;f__UBA12028;g__;s__
CO_L2.MaxBin2000.247	MAG.0221	83.75	3.2	0	4268100	7908	89.01	4419	0	0	0	0.0873695	0.0339003	0.0435788	0	0	0	0	0	0	0	0	0	0	0	0	0	0	0	0	0	0	0	0	0	0	0	0	0	0	0	0	0	0	d__Bacteria;p__Bacteroidota;c__Bacteroidia;o__Chitinophagales;f__Chitinophagaceae;g__Flavipsychrobacter;s__
CO_L2.MetaBAT2000.112	MAG.0222	78.29	1.42	0	6090519	4750	92.96	6266	0	0	0.0278315	0.00443854	0.0260377	0.115715	0	0.00425797	0	0	0	0	0	0	0	0.014285	0	0.00876306	0	0	0	0	0	0	0	0	0	0	0	0.0195356	0	0	0	0	0	0.0198387	d__Bacteria;p__Myxococcota;c__Polyangia;o__Polyangiales;f__Ga0077539;g__SCUS01;s__SCUS01 sp004297725
CO_L2.MetaBAT2000.118	MAG.0223	76.22	3.31	20	3225103	6228	91.6	3493	0.225824	0.0279479	0.0294648	0.0940652	0.0422907	0.0455096	0.133879	0.075197	0.0187488	0	0	0	0	0	0	0.0143876	0.0476666	0.0333906	0.0699156	0.0680229	0.0500542	0	0.00812649	0.0562626	0	0	0	0.0162746	0	0.00987444	0.0976353	0.240262	0.0347003	0.0175896	0.0478048	0.0321615	d__Bacteria;p__Pseudomonadota;c__Gammaproteobacteria;o__Burkholderiales;f__Burkholderiaceae_B;g__CAIKUF01;s__
CO_L2.MetaBAT2000.135	MAG.0224	91.46	4.71	22.73	4511484	15319	92.52	4413	0.0139023	0.0126352	0.0787972	0.0576695	0.0250645	0.118728	0.091111	0.063987	0.0101251	0	0	0	0	0	0	0.0138676	0.0232391	0.0308569	0.00921507	0.0118373	0.00760952	0	0	0	0	0	0	0.285785	0	0	0.0108203	0.0125448	0.0123142	0.051428	0.0143288	0.031062	d__Bacteria;p__Pseudomonadota;c__Gammaproteobacteria;o__Burkholderiales;f__Burkholderiaceae_B;g__Rhodoferax;s__
CO_L2.MetaBAT2000.141	MAG.0225	75.87	22.57	11.93	2922017	4084	89.95	3579	0.0139732	0.00625292	0.00399363	0.0540939	0.0498878	0.0803951	0.0077685	0	0.0504294	0	0	0	0	0	0	0.00680036	0	0.00975807	0.0055341	0	0.00461449	0	0	0	0	0	0	0	0	0	0	0	0	0	0	0.00803892	d__Bacteria;p__Pseudomonadota;c__Alphaproteobacteria;o__Caulobacterales;f__Caulobacteraceae;g__Brevundimonas;s__
CO_L2.MetaBAT2000.150	MAG.0226	96.71	4.71	18.18	3973719	15299	89.94	4215	0.0243553	0.106729	0.00657044	0.0302536	0.0617375	0.145852	0.00729413	0.0191443	0	0	0	0	0	0	0	0.0490801	0.028212	0.0325912	0	0.0146068	0.00811794	0	0	0.00767877	0	0.0111039	0	0.00825049	0.0308174	0	0.00651	0.0224072	0.00508583	0	0.144674	0.0855474	d__Bacteria;p__Pseudomonadota;c__Alphaproteobacteria;o__Caulobacterales;f__Caulobacteraceae;g__Phenylobacterium;s__
CO_L2.MetaBAT2000.196	MAG.0227	90.77	0	0	2235965	48107	91.68	2113	0	0	0	0.053618	0	0.197459	0	0	0	0	0	0	0	0	0	0	0	0	0	0	0	0	0	0	0	0	0	0	0	0	0	0	0	0	0	0	d__Bacteria;p__Pseudomonadota;c__Alphaproteobacteria;o__Rickettsiales;f__JAFLCR01;g__JAFLCR01;s__
CO_L2.MetaBAT2000.199	MAG.0228	82.5	0.43	100	2093675	7684	93.26	2303	0	0	0	0.0061804	0.0719524	0.0810312	0.106619	0.0111247	0.00366308	0	0	0	0	0	0	0.0460669	0.0110767	0	0	0.0199506	0.0107536	0	0	0	0	0	0	0	0	0	0	0	0	0	0	0.00664057	d__Bacteria;p__Actinomycetota;c__Thermoleophilia;o__Solirubrobacterales;f__70-9;g__67-14;s__
CO_L2.MetaBAT2000.217	MAG.0229	98.99	4.08	0	6158953	70915	91.89	4835	0.0649007	0	0.0245898	0.0666591	0.117227	0.0944845	0.0082435	0.00462417	0	0	0	0	0	0	0	0	0.00421962	0.0049459	0	0	0	0	0	0.00708971	0	0	0	0	0	0	0.00599074	0	0	0.00606503	0.0115614	0.00929379	d__Bacteria;p__Verrucomicrobiota;c__Verrucomicrobiae;o__Pedosphaerales;f__DSYF01;g__DSYF01;s__
CO_L2.MetaBAT2000.229	MAG.0230	77.15	7.37	48.15	2909396	5996	91.71	3104	0.173427	0.197125	0.295692	0.178006	0.242432	0.18055	0.138373	0.12719	0.020988	0	0	0	0	0	0	0.723506	0.213317	0.323032	0.14507	0.0625299	0.221436	0	0	0.188219	0	0	0	0.230519	0	0	0.475088	0.27008	0.163108	0.250149	0.370742	0.713125	d__Bacteria;p__Pseudomonadota;c__Gammaproteobacteria;o__Burkholderiales;f__Rhodocyclaceae;g__;s__
CO_L2.MetaBAT2000.237	MAG.0231	95.45	1.14	0	5282446	99134	90.39	4515	0	0	0	0.21196	0.116628	0.0314378	0	0	0	0	0	0	0	0	0	0.0805364	0.0160997	0.0377932	0.00552529	0.00594185	0.0798182	0	0	0	0	0	0	0	0	0	0	0	0	0	0	0.00406694	d__Bacteria;p__Planctomycetota;c__Phycisphaerae;o__Phycisphaerales;f__UBA1924;g__JAHBXE01;s__
CO_L2.MetaBAT2000.256	MAG.0232	87.25	1.48	33.33	2273621	12879	90.41	2204	0	0	0	0	0	0.143805	0	0	0	0	0	0	0	0	0	0	0	0	0	0	0	0	0	0	0	0	0	0	0	0	0	0	0	0	0	0	d__Bacteria;p__Bacteroidota;c__Bacteroidia;o__Chitinophagales;f__Chitinophagaceae;g__Ferruginibacter;s__
CO_L2.MetaBAT2000.261	MAG.0233	77.34	3.42	50	6918851	7623	87.52	6700	0.0112225	0	0.0223293	0.00718198	0.0521617	0.0472345	0	0.0624299	0.0312265	0	0	0	0	0	0	0.00417792	0.00342689	0	0	0.0111154	0	0	0	0	0	0	0	0	0	0	0	0	0	0.00555576	0.0182529	0	d__Bacteria;p__Cyanobacteriota;c__Vampirovibrionia;o__Obscuribacterales;f__Obscuribacteraceae;g__JAIEPM01;s__
CO_L2.MetaBAT2000.281	MAG.0234	80.71	7.45	34.38	3746792	11118	89.68	3982	0.0118873	0	0.010924	0.113281	0.0647906	0.186053	0.0361401	0.0116284	0.00734102	0	0	0	0	0	0	0	0.0102049	0.0112275	0.0107407	0.0182068	0.0145697	0	0	0	0	0	0	0	0	0	0	0	0	0.0174694	0	0	d__Bacteria;p__Pseudomonadota;c__Alphaproteobacteria;o__Rhizobiales;f__Devosiaceae;g__Devosia_A;s__
CO_L2.MetaBAT2000.305	MAG.0235	84.02	2.83	62.5	3102005	18551	93.14	3199	0	0	0	0.0725856	0.17289	0.0730484	0.031831	0.161345	0.00792457	0	0	0	0	0	0	0.011167	0.0125511	0.0230821	0.0139038	0.0102464	0.0118177	0	0	0	0	0	0	0	0	0	0	0	0	0	0	0.00789198	d__Bacteria;p__Actinomycetota;c__Acidimicrobiia;o__Acidimicrobiales;f__Ilumatobacteraceae;g__UBA668;s__
CO_L2.MetaBAT2000.311	MAG.0236	77.95	5.1	0	3445079	13420	89.67	3346	0	0	0	0.0367805	0.150271	0.0281282	0	0	0	0	0	0	0	0	0	0	0.00715103	0.00581662	0.0343748	0	0.00725543	0	0	0	0	0	0	0	0	0	0	0	0	0	0	0	d__Bacteria;p__Bacteroidota;c__Ignavibacteria;o__SJA-28;f__OLB5;g__;s__
CO_L2.MetaBAT2000.56	MAG.0237	88.97	3.01	20	6715296	15422	90.35	5522	0	0	0	0.0053378	0	0.212731	0	0	0	0	0	0	0	0	0	0	0	0	0	0	0	0	0	0	0	0	0	0	0	0	0	0	0	0.00991571	0	0.0114631	d__Bacteria;p__Chloroflexota;c__Anaerolineae;o__Anaerolineales;f__UBA4823;g__CAIQJJ01;s__
CO_L2.MetaBAT2000.6	MAG.0238	75.73	6.39	30.77	5177928	9731	90.96	4690	0.0483576	0.0497126	0.0993965	0.0133829	0.0120064	0.20851	0.0364155	0.0322418	0	0	0	0	0	0	0	0	0.0167261	0.0293759	0.0114008	0.0477959	0.014561	0	0	0	0	0	0	0.00691548	0	0	0	0.0655182	0.106366	0.0828116	0.0501349	0.0313374	d__Bacteria;p__Verrucomicrobiota;c__Verrucomicrobiae;o__Opitutales;f__Opitutaceae;g__Opitutus;s__
CO_L2.MetaBAT2000.61	MAG.0239	87.92	1.5	50	3152557	10525	88.61	2974	0	0	0	0.00785952	0.103657	0.089525	0.0244412	0.0325002	0.0108978	0	0	0	0	0	0	0	0	0.0323044	0	0	0	0	0	0	0	0	0	0	0	0	0	0	0	0	0.0291743	0	d__Bacteria;p__Bacteroidota;c__Bacteroidia;o__Sphingobacteriales;f__Sphingobacteriaceae;g__Daejeonella;s__
CO_L2.MetaBAT2000.68	MAG.0240	76.23	2.02	40	2373081	8060	89.57	2263	0	0	0	0.0736297	0.092668	0.00980469	0	0	0	0	0	0	0	0	0	0	0	0	0	0	0	0	0	0	0	0	0	0	0	0	0	0	0	0.00324857	0	0.017222	d__Bacteria;p__Bacteroidota;c__Ignavibacteria;o__SJA-28;f__B-1AR;g__CAIKZJ01;s__
CO_L2.MetaBAT2000.83	MAG.0241	75.71	0	0	894800	176592	93.54	1043	0	0	0	0.60938	0.0840935	0.0456449	0	0	0.203558	0	0	0	0	0	0	0	0	0	0.086324	0	0.164105	0	0	0	0	0	0	0	0	0	0	0	0	0	0	0	d__Bacteria;p__Patescibacteria;c__Microgenomatia;o__UBA12405;f__UBA12405;g__UBA2283;s__
CO_L2.MetaBAT2000.96	MAG.0242	85.52	13.79	100	3545000	23554	93.13	3314	0.0167313	0.00756821	0.067504	0.0115958	0	0.237478	0.0520129	0.0746772	0	0	0	0	0	0	0	0	0.0230833	0.00431203	0.0271989	0	0	0	0	0	0	0	0	0.0383362	0	0	0	0	0	0.00530144	0.0088059	0	d__Bacteria;p__Bacteroidota;c__UBA10030;o__UBA10030;f__UBA8401;g__UBA8401;s__
CO_L3.MaxBin2000.013	MAG.0243	77.43	0	0	1096251	561063	93.66	1186	0	0	0	0	0	0.00539609	0	0	2.77515	0	0	0	0	0	0	0	0	0	0	0	0	0	0	0	0	0	0	0	0	0	0	0	0	0	0	0	d__Bacteria;p__Patescibacteria;c__Microgenomatia;o__UBA12405;f__UBA12405;g__UBA2283;s__
CO_L3.MaxBin2000.038	MAG.0244	79.26	9.81	19.35	3127812	6566	91.09	3361	0.0146766	0.0147616	0.00814483	0.016888	0.0596459	0.0125383	0.11277	0.429559	0.0361561	0	0	0	0	0	0	0.0138409	0.0132377	0.0256127	0.0616766	0.217668	0.0652303	0	0	0	0	0	0	0	0	0	0	0	0	0	0.0132012	0.0236827	d__Bacteria;p__Pseudomonadota;c__Alphaproteobacteria;o__Rhizobiales;f__Xanthobacteraceae;g__Pseudorhodoplanes;s__
CO_L3.MaxBin2000.104	MAG.0245	83.38	20.33	75	3645440	37126	92.85	3258	0	0	0	0.0146018	0.0110109	0.00847704	0.0340869	0.0510516	0.238476	0	0	0	0	0	0	0	0	0.00722849	0	0	0.00705437	0	0	0	0	0	0	0	0	0	0	0	0	0	0.105194	0	d__Bacteria;p__Gemmatimonadota;c__Gemmatimonadetes;o__Gemmatimonadales;f__Gemmatimonadaceae;g__PNKL01;s__
CO_L3.MaxBin2000.119	MAG.0246	86.36	2.73	40	4619435	29557	87.91	3769	0	0	0	0	0.00508291	0	0.229905	0.126781	0.0923675	0	0	0	0	0	0	0	0	0	0.0128384	0	0	0	0	0	0	0	0	0	0	0	0	0	0	0	0	0	d__Bacteria;p__Chloroflexota;c__Anaerolineae;o__Caldilineales;f__Caldilineaceae;g__UBA5069;s__UBA5069 sp002415895
CO_L3.MaxBin2000.122	MAG.0247	99.7	0.82	0	3113219	110237	89.65	2828	0	0	0	0	0	0	0	0.3948	0.011408	0	0	0	0	0	0	0	0	0	0	0	0	0	0	0	0	0	0	0	0	0	0	0	0	0	0	0	d__Bacteria;p__Bacteroidota;c__Bacteroidia;o__Chitinophagales;f__Chitinophagaceae;g__Hanamia;s__
CO_L3.MaxBin2000.209	MAG.0248	89.14	2.14	14.29	3006682	8688	93.42	2792	0	0	0	0	0	0	0.197192	0.018063	0.0108673	0	0	0	0	0	0	0	0	0	0.00522075	0	0	0	0	0	0	0	0	0	0	0	0	0	0	0	0	0	d__Bacteria;p__Bacteroidota;c__Kapabacteria;o__Kapabacteriales;f__Kapabacteriaceae;g__OLB6;s__
CO_L3.MaxBin2000.224	MAG.0249	80.97	4.72	16.67	3278447	4675	88.47	3499	0	0	0	0	0	0	0.0480582	0.0786698	0.0756519	0	0	0	0	0	0	0	0	0	0.00898568	0.00669554	0.0174426	0	0	0	0	0	0	0	0	0	0	0	0	0	0	0	d__Bacteria;p__Chloroflexota;c__Chloroflexia;o__Thermomicrobiales;f__UBA6265;g__JAMLHN01;s__
CO_L3.MetaBAT2000.1	MAG.0250	80.16	0	0	3354587	31377	92.22	3408	0	0.00661994	0.0106389	0.0110693	0.00699833	0.0120331	1.01363	0	0.00932572	0	0	0	0	0	0	0	0.00519731	0.00537733	0.0151748	0.0239931	0.0280199	0.00838022	0	0	0	0	0	0	0	0	0	0	0	0	0	0	d__Bacteria;p__Pseudomonadota;c__Alphaproteobacteria;o__Rhizobiales;f__Devosiaceae;g__Devosia_A;s__
CO_L3.MetaBAT2000.100	MAG.0251	93.33	2.74	0	11339593	166548	87.46	9719	0	0	0	0	0	0.192994	0	0	0.610314	0	0	0	0	0	0	0	0.00673804	0	0	0	0.122735	0	0	0	0	0	0	0	0	0	0	0	0	0	0.0045486	0.00617198	d__Bacteria;p__Myxococcota;c__Polyangia;o__Polyangiales;f__Polyangiaceae;g__FEN-1139;s__
CO_L3.MetaBAT2000.108	MAG.0252	78.64	10.66	74.07	7935429	11463	89.39	7276	0.0580993	0.0164314	0.0456069	0.0518534	0.0598916	0.0549973	0.0349378	0.417256	0.0216403	0	0	0	0	0	0	0.0336269	0.135618	0.0541106	0	0.049853	0.019071	0	0	0	0	0	0	0.0920549	0	0	0	0.00724513	0	0.063305	0.0105267	0.00906566	d__Bacteria;p__Bacteroidota;c__Bacteroidia;o__Bacteroidales;f__Prolixibacteraceae;g__UBA6024;s__
CO_L3.MetaBAT2000.111	MAG.0253	95.61	2.19	0	3705776	42600	93.01	2964	0	0	0	0.00399226	0	0	0.256912	0	0.214665	0	0	0	0	0	0	0	0	0	0.0441368	0	0.0710949	0	0	0	0	0	0	0	0	0	0	0	0	0	0	0.0583822	d__Bacteria;p__Bacteroidota;c__SZUA-365;o__SZUA-365;f__SZUA-365;g__JAEYUG01;s__JAEYUG01 sp023432805
CO_L3.MetaBAT2000.155	MAG.0254	93.16	3.13	0	8610288	38715	87.8	7296	0.0347399	0	0.0700607	0.0197298	0.0473556	0.0345109	0	0.208453	0.0734648	0	0	0	0	0	0	0.0130744	0.0105679	0	0.00707167	0.0194772	0	0	0	0	0	0	0	0	0	0	0	0	0	0.0169578	0.0563752	0	d__Bacteria;p__Cyanobacteriota;c__Vampirovibrionia;o__Obscuribacterales;f__Obscuribacteraceae;g__JAIEPM01;s__
CO_L3.MetaBAT2000.156	MAG.0255	98.78	3.45	0	11885798	29356	87.06	8579	0.0114561	0.0113051	0.0416627	0.00666721	0.0316743	0	0.0301541	0.211569	0.118094	0	0	0	0	0	0	0	0	0	0.00682074	0	0.0199516	0	0	0	0	0	0	0	0	0	0	0	0	0	0	0	d__Bacteria;p__Planctomycetota;c__Planctomycetia;o__Pirellulales;f__Pirellulaceae;g__;s__
CO_L3.MetaBAT2000.16	MAG.0256	85.73	1.72	50	3399678	7335	91.16	3278	0.00789253	0.05669	0.00905011	0.0177817	0.0232576	0.0363409	0.0216959	0.0940047	0.0738636	0	0	0	0	0	0	0.0673156	0.0740942	0.0153672	0.00869381	0.00612778	0.00656159	0	0	0	0	0	0	0.00964542	0	0	0	0	0	0.0130476	0.0711851	0.0141281	d__Bacteria;p__Bacteroidota;c__Bacteroidia;o__Chitinophagales;f__Chitinophagaceae;g__JJ008;s__
CO_L3.MetaBAT2000.164	MAG.0257	94.97	5.98	0	4090872	54023	92.85	3841	0	0	0	0	0	0	0	0.104008	0.203449	0	0	0	0	0	0	0	0	0	0.234947	0	0.11676	0	0	0	0	0	0	0	0	0	0	0	0	0	0	0	d__Bacteria;p__Acidobacteriota;c__Vicinamibacteria;o__Vicinamibacterales;f__UBA2999;g__12-FULL-67-14b;s__
CO_L3.MetaBAT2000.213	MAG.0258	88.16	16.63	7.3	4599553	11971	92.82	4702	0.0395837	0.0351723	0.146235	0.0668997	0.0835018	0.13196	0.104433	0.0187746	0.0239662	0	0	0	0	0	0	0.284461	0.205143	0.165471	0.0293362	0.0105993	0.0160868	0	0	0	0	0	0	0	0	0	0	0	0	0.0114966	0.320418	0.374104	d__Bacteria;p__Pseudomonadota;c__Gammaproteobacteria;o__Steroidobacterales;f__Steroidobacteraceae;g__FEN-1191;s__
CO_L3.MetaBAT2000.215	MAG.0259	82.04	3.45	0	2718327	5620	92.41	3138	0.0045067	0	0.00924972	0	0.00538532	0	0.125511	0.0559422	0.0292134	0	0	0	0	0	0	0	0.00612893	0.00397127	0	0	0.0221849	0	0	0	0	0	0	0	0	0	0	0	0	0	0	0	d__Bacteria;p__Actinomycetota;c__Thermoleophilia;o__Gaiellales;f__Gaiellaceae;g__Gaiella;s__
CO_L3.MetaBAT2000.216	MAG.0260	96.36	7.01	45.45	6737144	29116	90.82	6666	0.0128597	0	0.0151739	0.014903	0.0089665	0.0171476	0.229609	0.0536081	0.0664228	0	0	0	0	0	0	0.00589406	0.012491	0.0353095	0.00719943	0.0820359	0.0161788	0	0	0	0	0	0	0.00619355	0	0.0105363	0	0	0	0.0151477	0.00770517	0	d__Bacteria;p__Chloroflexota;c__Anaerolineae;o__Anaerolineales;f__EnvOPS12;g__UBA12294;s__
CO_L3.MetaBAT2000.224	MAG.0261	98.02	0.5	0	3588017	89429	88.97	3076	0	0	0	0	0	0	1.96179	0	0.160393	0	0	0	0	0	0	0	0	0	0	0	0	0	0	0	0	0	0	0	0	0	0	0	0	0	0	0	d__Bacteria;p__Bacteroidota;c__Bacteroidia;o__Chitinophagales;f__Saprospiraceae;g__;s__
CO_L3.MetaBAT2000.23	MAG.0262	79.31	0	0	2973853	22320	92.14	3011	0	0	0	0.09841	0.0855157	0.0248691	0.0763359	0.315875	0.0427477	0	0	0	0	0	0	0	0.0571599	0.107734	0.0656993	0.0640844	0.128075	0	0	0	0	0	0	0	0	0	0	0	0	0.0276916	0	0.0802997	d__Bacteria;p__Pseudomonadota;c__Gammaproteobacteria;o__Burkholderiales;f__Rhodocyclaceae;g__JACRPB01;s__
CO_L3.MetaBAT2000.238	MAG.0263	98.97	7.18	0	4994634	29727	92.42	4679	0	0	0	0.0291508	0.0641469	0.012277	0.134095	0	0.115302	0	0	0	0	0	0	0	0	0	0.396809	0.111763	0.0818546	0	0	0	0	0	0	0	0	0	0	0	0	0	0	0	d__Bacteria;p__Acidobacteriota;c__Vicinamibacteria;o__Vicinamibacterales;f__SCN-69-37;g__SCN-69-37;s__
CO_L3.MetaBAT2000.270	MAG.0264	81.96	5.81	40	4826752	14152	92.03	4432	0	0	0	0	0	0	0	0	0.306283	0	0	0	0	0	0	0	0	0	0	0	0	0	0	0	0	0	0	0	0	0	0	0	0	0	0	0	d__Bacteria;p__Myxococcota;c__Polyangia;o__Polyangiales;f__Polyangiaceae;g__;s__
CO_L3.MetaBAT2000.272	MAG.0265	92.73	1.24	50	5045663	30053	88.91	4242	0	0	0	0.00641879	0.0054803	0.00558989	0.205698	0.260161	0.00449015	0	0	0	0	0	0	0.0517878	0	0.00836355	0.00656263	0.181232	0.111543	0	0	0	0	0	0	0.0767345	0	0.0129599	0	0	0.132259	0	0	0	d__Bacteria;p__Planctomycetota;c__Phycisphaerae;o__Tepidisphaerales;f__;g__;s__
CO_L3.MetaBAT2000.279	MAG.0266	83.45	12.54	87.88	3995077	15568	92.45	3523	0	0	0	0.0142492	0	0.343149	0.0751451	0.036546	0.298893	0	0	0	0	0	0	0	0	0	0.105582	0	0	0	0	0	0	0	0	0	0	0	0	0	0	0	0	0	d__Bacteria;p__Bacteroidota;c__Ignavibacteria;o__Ignavibacteriales;f__Ignavibacteriaceae;g__UTCHB3;s__
CO_L3.MetaBAT2000.298	MAG.0267	84.61	0	0	702465	36189	91.93	745	0	0	0	0	0	0	0	0	0.566586	0	0	0	0	0	0	0	0	0	0	0	0	0	0	0	0	0	0	0	0	0	0	0	0	0	0	0	d__Bacteria;p__Patescibacteria;c__Paceibacteria;o__UBA9983_A;f__UBA6065;g__UBA6065;s__
CO_L3.MetaBAT2000.36	MAG.0268	92.93	0.34	66.67	2332418	170989	92.5	2280	0	0	0	0	0	0.0204342	0.517709	0.15396	0.0821516	0	0	0	0	0	0	0	0	0	0.0965954	0.207882	0.0105481	0	0	0	0	0	0	0	0	0	0	0	0	0	0	0	d__Bacteria;p__Actinomycetota;c__Actinomycetia;o__Actinomycetales;f__Microbacteriaceae;g__Terrimesophilobacter;s__
CO_L3.MetaBAT2000.37	MAG.0269	91.95	2.37	7.69	3104686	132316	90.93	2680	0	0	0	0	0	0	1.55629	0.0885039	0.195845	0	0	0	0	0	0	0	0	0	0	0	0	0	0	0	0	0	0	0	0	0	0	0	0	0	0	0	d__Bacteria;p__Pseudomonadota;c__Gammaproteobacteria;o__Xanthomonadales;f__Rhodanobacteraceae;g__Dokdonella_A;s__Dokdonella_A sp019634845
CO_L3.MetaBAT2000.43	MAG.0270	95.27	6.32	28.57	9308438	8171	87.63	8110	0.00526042	0	0.0115451	0.0205831	0.0166858	0.0279083	0.0661702	0.112849	0.0728701	0	0	0	0	0	0	0.00819887	0.00530372	0.00653306	0.0155169	0	0.00787706	0	0	0	0	0	0	0	0	0	0	0	0	0	0.00696374	0.00448008	d__Bacteria;p__Planctomycetota;c__Planctomycetia;o__Pirellulales;f__Pirellulaceae;g__JAAYDI01;s__
CO_L6.MaxBin2000.002	MAG.0271	83.75	0	0	624155	611729	90.82	662	0	0	0	0	0	0	0	0	0	0	0	0	0	0	0	4.55904	7.84629	4.55371	0	0	0	0	0	0	0	0	0	0	0	0	0	0	0	0	0	0	d__Bacteria;p__Patescibacteria;c__Paceibacteria;o__UBA9983_A;f__UBA6065;g__UBA6065;s__
CO_L6.MaxBin2000.065	MAG.0272	80.35	3.16	23.08	3037928	17256	90.08	2814	0	0.0118102	0	0.178625	0.022775	0.0248738	0	0	0.00450947	0	0	0	0	0	0	0.263281	0.0286722	0.0143085	0	0.00350762	0	0	0	0	0	0	0	0	0	0	0.13445	0	0	0.131399	0.25785	0	d__Bacteria;p__Bacteroidota;c__Ignavibacteria;o__SJA-28;f__B-1AR;g__CAIKZJ01;s__
CO_L6.MaxBin2000.075	MAG.0273	97.46	0.5	0	2837367	304021	92.81	2466	0	0	0	0	0	0	0	0	0	0	0	0	0	0	0	0.164349	0.378675	0	0	0	0	0	0	0	0	0	0	0	0	0	0	0	0	0	0	0	d__Bacteria;p__Bacteroidota;c__Bacteroidia;o__Sphingobacteriales;f__CAIKLP01;g__CAJBVG01;s__
CO_L6.MaxBin2000.212	MAG.0274	75.89	8.2	0	3730769	6729	89.38	3757	0	0	0	0.00692067	0	0.00759768	0	0	0	0	0	0	0	0	0	0.0101199	0.106562	0.0303944	0.0184625	0	0	0	0	0	0	0	0	0	0	0	0.00697417	0	0	0	0	0	d__Bacteria;p__Bacteroidota;c__Ignavibacteria;o__SJA-28;f__OLB5;g__;s__
CO_L6.MaxBin2000.214	MAG.0275	75.67	1.92	37.5	3065309	6075	93.84	3082	0	0	0	0	0	0	0	0.00661667	0	0	0	0	0	0	0	0.0605466	0.0724161	0.0267835	0	0	0	0	0	0	0	0	0	0	0	0	0	0	0	0	0	0	d__Bacteria;p__Bacteroidota;c__Bacteroidia;o__Chitinophagales;f__Chitinophagaceae;g__Sediminibacterium;s__
CO_L6.MetaBAT2000.119	MAG.0276	94.16	3.2	33.33	3252517	27735	89.43	3343	0.0078298	0.00468609	0.00749015	0.00327978	0.0360249	0.0509161	0	0	0	0	0	0	0	0	0	0.117588	0.0540324	0.119363	0	0	0	0	0	0	0	0	0	0	0	0	0	0	0.008374	0	0.00914332	0.0110955	d__Bacteria;p__Pseudomonadota;c__Alphaproteobacteria;o__Caulobacterales;f__Caulobacteraceae;g__Caulobacter;s__
CO_L6.MetaBAT2000.127	MAG.0277	97.36	0.43	0	2630642	49411	90.62	2556	0.0188114	0.0164435	0.02037	0.0123915	0.00885024	0.0280243	0	0	0	0	0	0	0	0	0	0.104208	0.0259745	0.019128	0.00978687	0	0.00591222	0	0	0	0	0	0.00362809	0	0	0	0	0	0	0.0133044	0.0251827	0.0179307	d__Bacteria;p__Pseudomonadota;c__Gammaproteobacteria;o__Burkholderiales;f__Methylophilaceae;g__Methylotenera;s__
CO_L6.MetaBAT2000.146	MAG.0278	80.61	3.96	50	2896246	7152	89.82	3256	0.0582806	0.0183543	0.132116	0.0402424	0.0390232	0.00800305	0.0173124	0.0272576	0.00674922	0	0	0	0	0	0	0.115621	0.0748934	0.055594	0.0084755	0.015517	0.0114405	0	0	0	0	0	0	0	0	0.142628	0	0.0113034	0	0.0208527	0.104619	0.142162	d__Bacteria;p__Chloroflexota;c__Dehalococcoidia;o__Tepidiformales;f__Tepidiformaceae;g__PNKC01;s__
CO_L6.MetaBAT2000.152	MAG.0279	88.72	2.16	20	6447653	7095	93.38	5866	0	0	0	0	0	0	0	0	0	0	0	0	0	0	0	0.0113741	0.127887	0.022385	0	0	0	0	0	0	0	0	0.0286379	0.0139393	0.0638661	0.0103848	0.103612	0.0273289	0.0867665	0	0.0240863	0.0135545	d__Bacteria;p__Armatimonadota;c__UBA10988;o__UBA10988;f__UBA10988;g__UBA10988;s__
CO_L6.MetaBAT2000.16	MAG.0280	89.66	17.82	19.23	7088354	13373	88.54	7444	0.174206	0.113849	0.180742	0.0627512	0.0238439	0.0360545	0.0125962	0.0125777	0.00712794	0	0	0	0	0	0	0.336596	0.227956	0.233162	0.0251069	0.0195412	0.0347937	0.242269	0.0589911	0.0710751	0.0916936	0.133812	0.156711	0.0954827	0.159811	0.172433	0.0530591	0.137821	0.0462044	0.044354	0.0588547	0.0798252	d__Bacteria;p__Pseudomonadota;c__Alphaproteobacteria;o__Rhizobiales;f__Rhizobiaceae;g__Mesorhizobium;s__Mesorhizobium qingshengii
CO_L6.MetaBAT2000.162	MAG.0281	98.66	0.54	100	4069468	45232	89.03	3141	0.0232183	0.00434003	0	0	0.00589778	0	0	0	0	0	0	0	0	0	0	0.0693749	0.187761	0.0713914	0	0	0	0	0	0	0	0	0	0	0	0	0	0	0	0	0.0285457	0.0243237	d__Bacteria;p__Bacteroidota;c__Bacteroidia;o__Bacteroidales;f__Paludibacteraceae;g__Paludibacter;s__
CO_L6.MetaBAT2000.166	MAG.0282	95.87	3.42	25	3983394	18830	95.85	3701	0.0693781	0.0242358	0.0992144	0.028137	0.00952015	0.0104398	0.0103494	0.00865646	0.00975348	0	0	0	0	0	0	0.019535	0.141235	0.17441	0.0151467	0.0153086	0.0342445	0	0	0	0	0	0	0.0130581	0	0	0	0	0	0.00934596	0.0107501	0.0183008	d__Bacteria;p__Acidobacteriota;c__Thermoanaerobaculia;o__UBA5066;f__UBA5066;g__Fen-183;s__Fen-183 sp016716715
CO_L6.MetaBAT2000.17	MAG.0283	84.19	16.21	35.05	3416531	10446	91.24	3535	0.245596	0.22869	0.138349	0.0634825	0.0223196	0.0547498	0.0503266	0.110457	0.018361	0	0	0	0	0	0	0.059997	0.267928	0.193442	0.101609	0.0606616	0.0614587	0.00780301	0.0231499	0.00832225	0	0.0216948	0.00751521	0	0	0	0.109296	0	0	0.289572	0.147926	0.124843	d__Bacteria;p__Pseudomonadota;c__Gammaproteobacteria;o__Burkholderiales;f__Burkholderiaceae_B;g__Giesbergeria;s__Giesbergeria sp017985015
CO_L6.MetaBAT2000.172	MAG.0284	79.48	0	0	2378809	8730	93.91	2400	0.0265575	0.0355543	0.0480812	0.0444998	0.0251544	0.0111647	0.0897126	0	0.0311511	0	0	0	0	0	0	0.0211781	0.0605933	0.091908	0.00472329	0.0331862	0.0834114	0	0	0	0	0	0	0	0	0	0.00963617	0	0	0	0.0200428	0.0439738	d__Bacteria;p__Gemmatimonadota;c__Gemmatimonadetes;o__Gemmatimonadales;f__GWC2-71-9;g__Palsa-1233;s__
CO_L6.MetaBAT2000.174	MAG.0285	75.47	23.95	60.9	3358951	3512	91.17	3961	0	0	0	0	0	0	0.0208532	0.0156759	0.0218142	0	0	0	0	0	0	0	0	0.124555	0.0178094	0.0226557	0.0456322	0	0	0	0	0	0	0	0	0	0	0	0	0	0	0	d__Bacteria;p__Pseudomonadota;c__Alphaproteobacteria;o__Rhodobacterales;f__Rhodobacteraceae;g__QY30;s__
CO_L6.MetaBAT2000.211	MAG.0286	98	3.3	33.33	4670654	75939	91.48	4588	0.0117345	0.00743044	0.00850142	0.0302493	0.282877	0.0174205	0.014253	0.611409	0.0607121	0	0	0	0	0	0	0.664283	0.0177998	0.0525402	0.0182447	0.256673	0.0093247	0.0121368	0.019789	0.0182632	0.0732416	0.0378014	1.18085	0.00844852	0.0542366	0.0341129	0.0129335	0.00725863	0.0134219	0	0.0357312	0.0237136	d__Bacteria;p__Pseudomonadota;c__Gammaproteobacteria;o__Burkholderiales;f__Burkholderiaceae_B;g__Ramlibacter;s__
CO_L6.MetaBAT2000.230	MAG.0287	100	3.85	0	3594855	65370	91.91	3386	0	0	0	0.170986	0.00962199	0.0764061	0	0	0.0553238	0	0	0	0	0	0	0	0.0112565	1.1695	0	0	0.108798	0	0	0	0	0	0	0	0	0	0	0	0	0	0	0	d__Bacteria;p__Actinomycetota;c__Acidimicrobiia;o__IMCC26256;f__;g__;s__
CO_L6.MetaBAT2000.232	MAG.0288	77.27	0	0	1464243	352611	91.19	1441	0	0	0.107826	0.2871	0.0850302	0	0	0	0	0	0	0	0	0	0	0	0	0.433694	0	0	0	0	0	0	0	0	0	0	0	0	0	0	0	0	0	0.017277	d__Bacteria;p__Patescibacteria;c__Microgenomatia;o__UBA1406;f__GWC2-37-13;g__UBA1450;s__
CO_L6.MetaBAT2000.24	MAG.0289	75.71	0	0	865129	145272	94.92	989	0	0	0	0.160355	0.0696103	0.0503622	0	0	0	0	0	0	0	0	0	0	0.213908	0	0	0	0	0	0	0	0	0	0	0	0	0	0	0	0	0	0	0	d__Bacteria;p__Patescibacteria;c__Microgenomatia;o__UBA12405;f__UBA12405;g__UBA12158;s__
CO_L6.MetaBAT2000.245	MAG.0290	83.84	8.44	4.76	4332460	41593	88.5	4378	0.0258828	0.0244522	0.0175586	0.0183062	0.0230055	0.0211417	0.00866401	0.018735	0.0114769	0	0	0	0	0	0	0.140963	0.0566472	0.127707	0.00943447	0.0107442	0.0104459	0	0	0.0210951	0	0	0	0.0932878	0.0367698	0.0516146	0.0746931	0.078173	0.101189	0.0214238	0.0292764	0.035909	d__Bacteria;p__Pseudomonadota;c__Gammaproteobacteria;o__Burkholderiales;f__Rhodocyclaceae;g__Georgfuchsia;s__
CO_L6.MetaBAT2000.254	MAG.0291	80.02	15.49	9.09	3000075	6877	87.92	3245	0.0760868	0.0619922	0.0767654	0.0798999	0.0936478	0.171343	0.0415646	0.032359	0.0266827	0	0	0	0	0	0	0.130927	0.102412	0.237494	0.135541	0.0920533	0.0499869	0.0234893	0.00673024	0.0432008	0.0123755	0.00749659	0.00994094	0.0210981	0.0160374	0.0148332	0.00871448	0.0113465	0.0164409	0.0517516	0.216256	0.104028	d__Bacteria;p__Pseudomonadota;c__Alphaproteobacteria;o__Rhizobiales;f__Xanthobacteraceae;g__Pseudolabrys;s__
CO_L6.MetaBAT2000.258	MAG.0292	92.79	1.03	80	2608756	47002	87.88	2437	0.11102	0.16663	0.0754738	0.0214081	0.0417805	0.0399616	0.031161	0.0521672	0.0234873	0	0	0	0	0	0	0.0795376	0.120104	0.139464	0.0294934	0.0164289	0.0220292	0	0	0	0	0	0	0	0	0	0	0	0	0.0617736	0.210617	0.136505	d__Bacteria;p__Pseudomonadota;c__Alphaproteobacteria;o__Rhizobiales;f__Xanthobacteraceae;g__SCUB01;s__
CO_L6.MetaBAT2000.26	MAG.0293	96.55	0	0	2436261	284294	92.69	2342	0	0	0	0.0206482	0.0175718	0.012681	0	0.0137824	0	0	0	0	0	0	0	0.953929	0	0	0	0	0	0	0	0	0	0	0	0	0	0	0	0	0	0	0	0	d__Bacteria;p__Actinomycetota;c__Actinomycetia;o__Actinomycetales;f__Microbacteriaceae;g__Terrimesophilobacter;s__
CO_L6.MetaBAT2000.287	MAG.0294	97.5	0.58	0	3594736	54392	91.69	3420	0	0	0	0	0	0	0	0	0	0	0	0	0	0	0	0	0.284978	0	0	0	0	0	0	0	0	0	0	0	0	0	0	0	0	0.0499755	0	0	d__Bacteria;p__Actinomycetota;c__Actinomycetia;o__Actinomycetales;f__Cellulomonadaceae;g__Cellulomonas;s__
CO_L6.MetaBAT2000.31	MAG.0295	79.99	10.31	9.38	3968953	12378	90.56	4291	0.189636	0.0961307	0.0834118	0.0177693	0.0129017	0.0168106	0.0140506	0.0135173	0.0103275	0	0	0	0	0	0	0.0304235	0.153966	0.0742001	0.00809651	0.013653	0.0165807	0.0530087	0.026149	0.0317004	0.135817	0.0173932	0.0501158	0.0502648	0.147864	0.042508	0.0266442	0.0288527	0.0343093	0.0110208	0.0158485	0.0177941	d__Bacteria;p__Pseudomonadota;c__Alphaproteobacteria;o__Rhizobiales;f__Devosiaceae;g__Devosia_A;s__
CO_L6.MetaBAT2000.46	MAG.0296	95.4	2.41	85.71	2220824	25208	90.51	2180	0	0.0472362	0	0	0	0	0.00384362	0	0	0	0	0	0	0	0	0.174029	0.0192335	0.0261027	0	0	0.00823963	0	0	0	0	0	0	0	0.00970111	0.0400475	0	0	0	0.0032726	0.0250448	0.00671795	d__Bacteria;p__Pseudomonadota;c__Gammaproteobacteria;o__Burkholderiales;f__Methylophilaceae;g__Methylotenera;s__
CO_L6.MetaBAT2000.55	MAG.0297	80.34	3.85	0	6932221	14059	89.41	6360	0	0.0357117	0	0	0	0	0	0	0	0	0	0	0	0	0	0	0.0794836	0.0903726	0	0	0	0	0	0	0	0	0	0	0	0	0	0.0786807	0	0.00273765	0	0	d__Bacteria;p__Cyanobacteriota;c__Sericytochromatia;o__UBA7694;f__UBA7694;g__CAJYHH01;s__
CO_L6.MetaBAT2000.59	MAG.0298	77.35	3.69	8.7	2796962	34816	91.69	2836	0.0271971	0.053779	0.0657481	0.0113222	0.0321355	0.0129006	0.0166986	0.0320013	0.0158329	0	0	0	0	0	0	0.114506	0.0680752	0.128624	0.00592889	0.0135653	0.0149625	0	0	0	0	0	0.00512621	0.050811	0.0985034	0.0919885	0	0	0.0123812	0.0106585	0.0186733	0.0249709	d__Bacteria;p__Pseudomonadota;c__Gammaproteobacteria;o__Burkholderiales;f__Thiobacillaceae;g__Thiobacillus;s__Thiobacillus thioparus
CO_L6.MetaBAT2000.70	MAG.0299	94.51	3	15.38	4629386	38187	89.24	4522	0.0675748	0.0869231	0.0363634	0.0133349	0.0241941	0.0298764	0.0213565	0.0473609	0.0145544	0	0	0	0	0	0	0.226521	0.057196	0.0972534	0.174595	0.0524671	0.0475734	0.158931	0.063974	0.167715	0.113697	0.0696294	0.128454	0.0869112	0.239812	0.184302	0.06438	0.102448	0.191108	0.0258128	0.0466903	0.0395779	d__Bacteria;p__Pseudomonadota;c__Alphaproteobacteria;o__Rhizobiales;f__Beijerinckiaceae;g__JAJXWB01;s__
CO_L6.MetaBAT2000.72	MAG.0300	97.14	0.68	0	5149756	164635	88.15	4033	0.0051354	0	0.00728773	0.0473272	0	0	0	0	0.00784495	0	0	0	0	0	0	0	0.442775	0	0.0382475	0.008349	0	0	0	0	0	0	0	0	0	0	0	0	0	0.25883	0.0476309	0	d__Bacteria;p__Verrucomicrobiota;c__Verrucomicrobiae;o__Opitutales;f__Opitutaceae;g__CAJCBL01;s__
CO_L6.MetaBAT2000.73	MAG.0301	98.33	0.63	0	3827662	179438	91.59	3261	0	0	0.0676168	0.025639	0.0092781	0.00445397	0	0	0	0	0	0	0	0	0	0	0.383082	0.0691198	0	0	0	0	0	0	0	0	0	0	0	0	0	0	0	0	0	0	d__Bacteria;p__Bacteroidota;c__Bacteroidia;o__NS11-12g;f__UKL13-3;g__CAIUEQ01;s__
CO_L6.MetaBAT2000.77	MAG.0302	96.89	4.1	11.11	6536241	55400	85.15	5378	0.0147308	0.0175963	0.04169	0.0142762	0.00442509	0	0	0.0471467	0.00933743	0	0	0	0	0	0	0.0592721	0.13801	0.0375833	0	0.0125575	0.00483334	0	0	0	0.0980333	0	0.0130205	0	0	0	0	0.0684328	0.0983069	0.0122541	0.0242237	0	d__Bacteria;p__Bacteroidota;c__Kapabacteria;o__Kapabacteriales;f__UBA2268;g__;s__
CO_L7.MaxBin2000.019	MAG.0303	92.89	2.86	71.43	3937015	46628	92.36	3239	0	0	0	0.0163622	0	1.66898	0.0174621	0.114615	0.226929	0	0	0	0	0	0	0	0	0	1.62543	0	0.0115995	0	0	0	0	0	0	0	0	0	0	0	0	0	0	0	d__Bacteria;p__Bacteroidota;c__Ignavibacteria;o__Ignavibacteriales;f__Ignavibacteriaceae;g__UTCHB3;s__
CO_L7.MaxBin2000.038	MAG.0304	99.09	1.82	0	4578756	86569	89.16	3717	0	0	0	0	0	0	1.20591	0.112468	0.534464	0	0	0	0	0	0	0	0	0	1.28898	0.0763644	0.070553	0	0	0	0	0	0	0	0	0	0	0	0	0	0	0	d__Bacteria;p__Chloroflexota;c__Anaerolineae;o__Caldilineales;f__Caldilineaceae;g__UBA5069;s__
CO_L7.MaxBin2000.068	MAG.0305	81.25	0	0	5247199	7322	84.8	4422	0.111826	0.0423438	0.0219422	0.0742997	0.0705489	0.119578	0	0.00782881	0.00642319	0	0	0	0	0	0	0	0	0.0286416	0.262019	0.0925349	0	0	0	0	0	0	0	0.0285007	0	0	0	0	0	0.0451493	0	0.0133932	d__Bacteria;p__Planctomycetota;c__Planctomycetia;o__Pirellulales;f__Thermoguttaceae;g__JADLEL01;s__
CO_L7.MaxBin2000.074	MAG.0306	88.48	4.47	77.78	3842852	44616	92.37	3155	0	0	0	0.0266204	0.00558927	0.140196	0.00672678	0.0244601	0.0670375	0	0	0	0	0	0	0	0	0	0.690977	0	0.0658519	0	0	0	0	0	0	0	0	0	0	0	0	0	0	0	d__Bacteria;p__Bacteroidota;c__Ignavibacteria;o__Ignavibacteriales;f__Ignavibacteriaceae;g__UTCHB3;s__UTCHB3 sp016707285
CO_L7.MaxBin2000.076	MAG.0307	99.53	0	0	3867957	88203	88.09	3507	0	0	0	0	0	0	0.079812	0.554719	0.108895	0	0	0	0	0	0	0	0	0	0.547089	0	0.155412	0	0	0	0	0	0	0	0	0	0	0	0	0	0	0	d__Bacteria;p__Chloroflexota;c__Chloroflexia;o__Thermomicrobiales;f__UBA6265;g__JAMLHN01;s__
CO_L7.MaxBin2000.157	MAG.0308	76.47	22.34	3.12	4477176	6318	92.69	4566	0	0	0	0.0262006	0.0399701	0.0204897	0.0125382	0.00565585	0.00897729	0	0	0	0	0	0	0	0.00658989	0.00923611	0.132941	0.0270852	0.0647594	0	0	0	0	0	0	0	0	0	0	0	0	0	0	0	d__Bacteria;p__Acidobacteriota;c__Vicinamibacteria;o__Vicinamibacterales;f__UBA2999;g__VFZN01;s__
CO_L7.MaxBin2000.159	MAG.0309	81.57	10.2	40	2113880	7063	93.47	2339	0	0	0	0.0709836	0.0188137	0.0228671	0.0386069	0.0231322	0.0286128	0	0	0	0	0	0	0	0.0116234	0	0.0355444	0.120528	0.070784	0	0	0	0	0	0	0	0	0	0	0	0	0	0	0.0231358	d__Bacteria;p__Actinomycetota;c__Thermoleophilia;o__Solirubrobacterales;f__70-9;g__67-14;s__
CO_L8.MaxBin2000.044	MAG.0310	97.42	2.95	14.29	6052386	42443	90.2	5184	0	0	0	0	0	0	0	0	0	0	0	0	0	0	0	0	0	0	0	0	0	0	0	1.61481	0	0	0	0.0048549	0	0	0	0	0	0	0	0	d__Bacteria;p__Myxococcota;c__Myxococcia;o__Myxococcales;f__Anaeromyxobacteraceae;g__Anaeromyxobacter;s__
CO_L8.MaxBin2000.047	MAG.0311	77.59	5.17	25	3324547	44274	93.98	3165	0.402849	0.44737	0.67858	0.260428	0.125321	0.0818255	0.115213	0	0.0427937	0	0	0	0	0	0	0.232536	0.445888	0.0318328	0.152028	0.0432573	0.0325259	0	0	0.987624	0	0	0	0.012997	0.0239991	0.0448417	0.0135184	0	0	0.022888	0.0133606	0.0616648	d__Bacteria;p__Pseudomonadota;c__Gammaproteobacteria;o__Steroidobacterales;f__Steroidobacteraceae;g__FEN-1191;s__
CO_L8.MaxBin2000.081	MAG.0312	98.02	0.47	0	3769041	142530	90.76	3452	0	0	0	0	0	0	0	0	0	0	0	0	0	0	0	0	0	0	0	0	0	0	0.814027	0	0	0	0	0	0	0	0	0	0	0	0	0	d__Bacteria;p__Bacteroidota;c__Bacteroidia;o__Flavobacteriales;f__Flavobacteriaceae;g__Flavobacterium;s__Flavobacterium inviolabile
CO_L8.MaxBin2000.097	MAG.0313	94.96	0.99	0	4178249	35971	91.21	3666	0	0	0	0	0	0	0	0	0	0	0	0	0	0	0	0	0	0	0	0	0	0.308078	0.107628	0.00978893	0.0243647	0	0.051241	0	0	0.0115271	0	0.0200011	0	0	0	0	d__Bacteria;p__Bacteroidota;c__Bacteroidia;o__Chitinophagales;f__Chitinophagaceae;g__Ferruginibacter;s__
CO_L8.MaxBin2000.186	MAG.0314	83.25	13.4	66.67	6008562	5957	87.65	6406	0	0	0	0	0	0	0	0	0	0	0	0	0	0	0	0	0	0	0	0	0	0.0548812	0.0063162	0.0160608	0.0565853	0	0.0464815	0	0.0435639	0.040616	0	0	0	0	0	0	d__Bacteria;p__Bacteroidota;c__Bacteroidia;o__Sphingobacteriales;f__Sphingobacteriaceae;g__Mucilaginibacter;s__
CO_L8.MetaBAT2000.103	MAG.0315	94.09	1.11	25	3948549	102774	90.99	3416	0.0106498	0.0034031	0	0.00358329	0	0.0111403	0.00360885	0.00892661	0	0	0	0	0	0	0	0.00520059	0	0.00318951	0	0	0.00604829	0.115119	0	0.232083	0	0	0.0472942	0	0	0	0.0567511	0.0066468	0.00405143	0	0	0	d__Bacteria;p__Bacteroidota;c__Bacteroidia;o__Chitinophagales;f__Chitinophagaceae;g__Sediminibacterium;s__
CO_L8.MetaBAT2000.112	MAG.0316	95.37	3.7	0	9622613	49116	91.71	9078	0.0336681	0.0520935	0.0295572	0.00983333	0.0164499	0.0149638	0	0	0	0	0	0	0	0	0	0.0416941	0.0202488	0.0337519	0	0	0	0.690005	0.775947	0.123032	0.339125	0	1.35356	0.314849	0.713977	0.635554	0.0109508	0.124504	0.0127056	0.0304715	0.203256	0.101781	d__Bacteria;p__Eremiobacterota;c__Xenobia;o__Xenobiales;f__JADMJV01;g__JADMJV01;s__
CO_L8.MetaBAT2000.122	MAG.0317	79.47	8.62	0	3570669	53896	87.95	3384	0.15363	0.0115613	0.0660974	0	0	0	0.00761251	0.0202002	0.00756231	0	0	0	0	0	0	0.0157758	0.00544789	0.00940267	0.01249	0.00908691	0.00949173	0.542059	0.117051	0.043986	0.181137	0	0.110513	0	0.00689051	0.175246	0.0335182	0.0511528	0.00702345	0.00346855	0.00623733	0	d__Bacteria;p__Pseudomonadota;c__Alphaproteobacteria;o__Rhizobiales;f__Xanthobacteraceae;g__Afipia;s__
CO_L8.MetaBAT2000.126	MAG.0318	86.99	1.37	66.67	4944246	269086	88.47	4048	0	0	0	0	0	0	0	0	0	0	0	0	0	0	0	0	0	0	0	0	0	0	3.17661	0	0	0	0	0	0	0	0	0	0	0	0	0	d__Bacteria;p__Verrucomicrobiota;c__Verrucomicrobiae;o__Opitutales;f__Opitutaceae;g__Opitutus;s__
CO_L8.MetaBAT2000.128	MAG.0319	79	6.74	70	1887017	5580	91.98	2058	0	0	0	0	0	0	0	0	0	0	0	0	0	0	0	0	0	0	0	0	0	0.798838	0.665266	0.0806881	0	0	0	0	0.0111783	0	0	0	0.0115725	0	0	0	d__Bacteria;p__Bacteroidota;c__Bacteroidia;o__Flavobacteriales;f__Weeksellaceae;g__Kaistella;s__
CO_L8.MetaBAT2000.138	MAG.0320	89.11	12.76	25	3259517	112982	88.16	3027	0.0124074	0.0287819	0.00691044	0	0.00509684	0.00601401	0.00496461	0.0128259	0.0214373	0	0	0	0	0	0	0.0128826	0.00702965	0.00862353	0.0976086	0.121363	0.0723784	0.0569575	0.0405059	2.36237	0.0213363	0.0151838	0.0225768	0.00634945	0	0.0337117	0.0165894	0.0180789	0.0143794	0.0067519	0.00966367	0.0118988	d__Bacteria;p__Pseudomonadota;c__Alphaproteobacteria;o__Rhizobiales;f__Xanthobacteraceae;g__Afipia;s__
CO_L8.MetaBAT2000.231	MAG.0321	82.04	23.94	27.87	5766280	5191	92.23	6668	0.0231839	0.030092	0.0121376	0.0105431	0.00887965	0.0103316	0.00995192	0.00652568	0.00402033	0	0	0	0	0	0	0.0127016	0.0128335	0.0216622	0	0.00738947	0.0108143	0.0412013	0.0359975	0.121278	0.0791062	0.0841892	0.01637	0.0256639	0.0306833	0.083134	0.0846724	0.12241	0.0307238	0.0282387	0.0309985	0.0365979	d__Bacteria;p__Pseudomonadota;c__Gammaproteobacteria;o__Burkholderiales;f__Burkholderiaceae_B;g__Ramlibacter;s__
CO_L8.MetaBAT2000.232	MAG.0322	100	0.03	0	3234864	71062	91.09	3007	0	0	0	0	0	0	0.047483	0.0180542	0.0105095	0	0	0	0	0	0	0	0	0	0	0	0	0	0	1.44668	0	0	0	0	0	0	0	0	0	0	0	0	d__Bacteria;p__Bacteroidota;c__Bacteroidia;o__Chitinophagales;f__Chitinophagaceae;g__JAEZDC01;s__
CO_L8.MetaBAT2000.251	MAG.0323	92.07	6.31	14.29	3369581	43669	87.56	3215	0	0	0	0	0	0	0	0.0085903	0	0	0	0	0	0	0	0.004219	0	0	0	0	0	0.290087	0.0119565	0.00977785	0.0107148	0.0192486	0.0346409	0	0.00701425	0.0268667	0.0122977	0.0115053	0.00751841	0	0	0.00612671	d__Bacteria;p__Pseudomonadota;c__Alphaproteobacteria;o__Rhizobiales;f__Xanthobacteraceae;g__Afipia;s__Afipia sp017305455
CO_L8.MetaBAT2000.258	MAG.0324	89.4	0.87	0	2658444	45675	91.44	2435	0.0601072	0.00692013	0.00523477	0	0	0	0	0	0	0	0	0	0	0	0	0	0	0	0	0	0	0.0121492	0	0.748652	0.0240048	0.075132	0.00958653	0	0.0131581	0	0	0	0	0	0	0	d__Bacteria;p__Actinomycetota;c__Actinomycetia;o__Actinomycetales;f__Cellulomonadaceae;g__Cellulomonas;s__
CO_L8.MetaBAT2000.260	MAG.0325	100	4.68	5	7557345	130702	89.09	6753	0	0	0	0	0	0	0	0	0	0	0	0	0	0	0	0.00741387	0	0	0	0	0	0.415158	0.0135639	0.15142	0	0	0	0	0	0	0	0	0	0	0	0	d__Bacteria;p__Pseudomonadota;c__Alphaproteobacteria;o__Azospirillales;f__Azospirillaceae;g__Azospirillum;s__Azospirillum melinis
CO_L8.MetaBAT2000.77	MAG.0326	97.01	3.76	71.43	4027298	69433	87.54	3333	0	0	0	0	0	0	0	0	0	0	0	0	0	0	0	0	0	0	0	0	0	0.663762	0.0741903	0	0.0164169	0.0835878	0.00537787	0	0.0171894	0.00975984	0	0	0	0	0	0	d__Bacteria;p__Bacteroidota;c__Bacteroidia;o__Bacteroidales;f__Paludibacteraceae;g__Paludibacter;s__
CO_L8.MetaBAT2000.80	MAG.0327	78.45	18.97	38.46	4558855	34486	89.58	4404	0	0	0	0	0	0	0	0	0	0	0	0	0	0	0	0	0	0	0	0	0	0.0727895	0.0908873	0	0.0818684	0.0374141	0.0177213	0	0.0110677	0	0	0	0.0129708	0	0	0	d__Bacteria;p__Pseudomonadota;c__Alphaproteobacteria;o__Micropepsales;f__Micropepsaceae;g__Rhizomicrobium;s__
CO_L8.MetaBAT2000.84	MAG.0328	93.47	2.05	25	5771254	125544	90.51	4399	0.105173	0.133888	0.0222161	0.00467413	0.00699492	0.0354472	0.0245957	0.0200428	0	0	0	0	0	0	0	0	0.00353999	0	0.0312671	0.0225971	0.023168	0.690224	0	0	0.025012	0	1.36402	0.06402	0.461366	0.314017	0.77127	0.600606	0.0500806	0.00971531	0.0428317	0.0125041	d__Bacteria;p__Verrucomicrobiota;c__Verrucomicrobiae;o__Opitutales;f__Opitutaceae;g__Opitutus;s__
CO_L8.MetaBAT2000.87	MAG.0329	85.38	24.29	42.97	4401634	9955	88.44	4404	0	0	0.00543996	0.00563305	0.0084715	0.00636683	0.0155227	0.0200591	0.0162849	0	0	0	0	0	0	0.0106504	0.0343125	0.0174953	0	0.0104443	0.0157809	0.180127	0.894209	0.292387	0.322626	0.0437891	0.0122709	0	0.109669	0	0.221475	0.0850652	0.161247	0.0141693	0	0.244315	d__Bacteria;p__Pseudomonadota;c__Gammaproteobacteria;o__Burkholderiales;f__Burkholderiaceae_B;g__Acidovorax;s__Acidovorax delafieldii_B
CO_L9.MaxBin2000.017	MAG.0330	77.28	15.13	89.74	3225315	9489	92.27	3363	0.00391477	0.00713325	0.0138632	0.0171508	0.00785472	0.0154837	0.0100225	0.0336533	0.0167409	0	0	0	0	0	0	0.0639795	0.00878553	0.0327208	0.0385712	0.00369707	0.0116846	0.321057	0.179867	0.0405691	1.46024	0.660257	0.200382	0.0229422	0.149941	0.0764456	0.185941	0.0444799	0.115496	0.00773299	0.0308279	0.00850353	d__Bacteria;p__Actinomycetota;c__Actinomycetia;o__Actinomycetales;f__Cellulomonadaceae;g__Cellulomonas_A;s__
CO_L9.MaxBin2000.026	MAG.0331	78.79	24.88	9.38	4487831	25624	89.35	4814	0.0322912	0.0159519	0	0.0156849	0.0147139	0.0106528	0.0292161	0.092529	0.00337267	0	0	0	0	0	0	0.025958	0.0152684	0.0288058	0.00787007	0.0202447	0.0152708	0.0497757	0	0.0642737	0.314197	0.26077	0.43816	0.048322	0.0526165	0.0366873	0.0704827	0	0.0392619	0.0125692	0.028605	0.0308113	d__Bacteria;p__Chloroflexota;c__Dehalococcoidia;o__Tepidiformales;f__Tepidiformaceae;g__JAKALX01;s__
L10_1.MaxBin1000.039	MAG.0332	96.77	7.28	5.56	9367799	241525	93.15	8374	0	0	0	0	0	0	0	0	0	0	0	0	0	0	0	0	0	0	0	0	0	0	0	0	0	0	0	0.473736	0	0	0	0	0	0	0	0	d__Bacteria;p__Myxococcota;c__Polyangia;o__Polyangiales;f__JADJMO01;g__;s__
L10_1.MaxBin1000ms.017	MAG.0333	90.72	0.97	0	3358499	231013	92.17	3186	0	0	0.0461514	0.0454992	0.157565	0.049027	0.0127417	0.0275409	0.0111665	0	0	0	0	0	0	0	0.148142	0.339521	0.0423568	0.01289	0.0202733	0	0	0	0	0	0	1.1765	0	0	0.0153449	0	0	0.0705574	0	0.543858	d__Bacteria;p__Pseudomonadota;c__Gammaproteobacteria;o__Burkholderiales;f__Rhodocyclaceae;g__JACRPB01;s__
L10_1.MaxBin1000ms.021	MAG.0334	87.36	2.04	0	1365670	133666	88.25	1621	0	0	0	0	0	0	0	0	0	0	0	0	0	0	0	0	0	0	0	0	0	0	0	0	0	0	0	0.944017	0	0	0	0.022631	0	0	0	0	d__Bacteria;p__Patescibacteria;c__Paceibacteria;o__UBA9983_A;f__UBA6065;g__CAIMLU01;s__
L10_1.MaxBin1000ms.041	MAG.0335	85.63	7.52	5.26	4950174	7323	90.84	5430	0.0405151	0.0562683	0.0175999	0.0308494	0.0236407	0.0264205	0.0257668	0.027509	0.017771	0	0	0	0	0	0	0.0146273	0.0464748	0.0358252	0.0084626	0.0222869	0.014713	0.078671	0.0241648	0.0463613	0.027701	0.0295833	0.030733	0.274812	0.105575	0.113267	0.137508	0.0633279	0.0397863	0.0209647	0.0294133	0.0228447	d__Bacteria;p__Pseudomonadota;c__Alphaproteobacteria;o__Rhizobiales;f__Devosiaceae;g__Devosia_A;s__
L10_1.MetaBAT1500ms.102	MAG.0336	94.33	6.25	13.79	4522181	46808	89.46	4642	0.0768904	0.160765	0.090609	0.0234981	0.0348639	0.0225123	0.00655214	0.00905081	0	0	0	0	0	0	0	0.00505533	0.00858636	0.00844337	0	0	0	0.0780437	0.120099	0.0727224	0.094472	0.101903	0.0454676	0.186449	0.0509477	0.0319132	0.0503127	0.079326	0.0168418	0.0282658	0.0231458	0.00544254	d__Bacteria;p__Pseudomonadota;c__Alphaproteobacteria;o__Rhizobiales;f__Devosiaceae;g__Devosia_A;s__
L10_1.MetaBAT1500ms.40	MAG.0337	99.52	7.46	15	8087210	78305	88.48	6667	0	0	0	0	0	0	0	0	0	0	0	0	0	0	0	0	0.0109479	0.0146507	0	0	0	0	0	0.0218629	0	0	0	0.251655	0.00487179	0.249068	0.0852922	0.0319009	0.00544908	0	0	0	d__Bacteria;p__Bacteroidota;c__Bacteroidia;o__Bacteroidales;f__JAAUTT01;g__;s__
L10_1.MetaBAT1500ms.42	MAG.0338	77.15	15.19	10	4745936	3526	89.69	5360	0.00857989	0.0805339	0.0116791	0.00571561	0	0	0	0	0	0	0	0	0	0	0	0.00353774	0.00824933	0.00256414	0	0	0	0	0	0	0	0	0	0.115707	0	0.059227	0	0.0140062	0	0	0	0.0127983	d__Bacteria;p__Bacteroidota;c__Bacteroidia;o__Chitinophagales;f__Chitinophagaceae;g__Ferruginibacter;s__
L10_1.MetaBAT1500ms.45	MAG.0339	90.54	5.14	25	4564796	55236	85.76	3639	0	0	0.0245344	0	0	0	0	0	0.00593763	0	0	0	0	0	0	0	0	0	0	0	0	0	0	0	0	0	0	0.719575	0	0	0	0	0.01084	0.00698917	0	0	d__Bacteria;p__Verrucomicrobiota;c__Verrucomicrobiae;o__Opitutales;f__Opitutaceae;g__CAJCBL01;s__
L10_1.MetaBAT1500ms.52	MAG.0340	80.67	2.27	50	3898314	6238	89.71	3973	0	0	0.0768852	0	0	0	0	0	0	0	0	0	0	0	0	0	0	0	0	0	0	0	0	0	0	0	0	0.171374	0	0	0	0	0	0	0	0	d__Bacteria;p__Planctomycetota;c__Phycisphaerae;o__Phycisphaerales;f__UBA1924;g__UBA4658;s__
L10_1.MetaBAT1500ms.63	MAG.0341	86.36	3.74	40	6734632	4740	87.14	6862	0.0712568	0.0155547	0.0451022	0.0193862	0.0148991	0.0304822	0.118356	0.0850533	0.0589022	0	0	0	0	0	0	0.0313251	0.0569094	0.0220699	0.0381698	0.0691759	0.0335515	0	0	0	0	0	0	0.120235	0.00932035	0.00598153	0.00831873	0.00777904	0.00873877	0.0505446	0.0494335	0.0329861	d__Bacteria;p__Chloroflexota;c__Anaerolineae;o__Caldilineales;f__Caldilineaceae;g__QEUY01;s__
L10_1.MetaBAT1500ms.76	MAG.0342	90	8.73	26.67	3820095	70908	90.23	3515	0.142086	0.0613297	0.0235538	0.0240117	0.0210846	0.0196174	0.00413151	0.0185983	0.00618479	0	0	0	0	0	0	0.57941	0.243471	0.26293	0.0703613	0.00952538	0.021354	0	0	0.0129827	0	0	0	0.325178	0.0658408	0.02537	0	0.0221972	0.0166975	0.0337337	0.174865	0.039217	d__Bacteria;p__Chloroflexota;c__Anaerolineae;o__Anaerolineales;f__Anaerolineaceae;g__UBA6107;s__
L10_1.MetaBAT1500ms.80	MAG.0343	96.58	4.23	33.33	5230498	35709	89.69	4476	0	0	0.00526722	0	0	0	0	0.00676844	0	0	0	0	0	0	0	0.0135676	0	0.00962756	0	0.00616216	0	0	0	0	0	0	0	0.252862	0.131126	0.0320074	0.111186	0.151225	0.0340157	0.00981117	0.0253138	0.0125383	d__Bacteria;p__Verrucomicrobiota;c__Verrucomicrobiae;o__Opitutales;f__Opitutaceae;g__JADKHC01;s__
L10_1.MetaBAT1500ms.83	MAG.0344	91.88	5.21	54.55	4308773	10811	90.78	4139	0.0482159	0.0337063	0.0264899	0.00733937	0.00690851	0.00486599	0	0	0	0	0	0	0	0	0	0	0.0136001	0	0	0	0	0	0	0.00608729	0	0	0	0.202518	0.00662175	0.0400987	0	0.0742891	0.0226144	0.0233442	0.00527599	0	d__Bacteria;p__Bacteroidota;c__Ignavibacteria;o__Ignavibacteriales;f__Melioribacteraceae;g__XYB12-FULL-38-5;s__
L10_1.MetaBAT2000.10	MAG.0345	97.5	4.12	26.67	3741135	102214	89.94	3446	0	0.0242312	0	0	0	0	0	0	0	0	0	0	0	0	0	0	0	0	0	0	0	0	0	0	0	0	0	0.552731	0.409967	0.0880481	0	0.0450882	0.0133357	0.00528572	0	0	d__Bacteria;p__Pseudomonadota;c__Alphaproteobacteria;o__Micropepsales;f__Micropepsaceae;g__Rhizomicrobium;s__
L10_1.MetaBAT2000.103	MAG.0346	93.98	1.45	0	7972766	227237	89.36	6578	0	0	0	0	0	0	0	0	0	0	0	0	0	0	0	0	0	0	0.0100354	0	0	0	0	0	0	0	0	2.67026	0	0	0	0	0	0	0	0	d__Bacteria;p__Myxococcota;c__Polyangia;o__Polyangiales;f__Polyangiaceae;g__FEN-1139;s__
L10_1.MetaBAT2000.104	MAG.0347	88.76	0	0	1478720	124844	90.34	1255	0	0.0269679	0.00652539	0	0	0	0	0	0	0	0	0	0	0	0	0	0.0212721	0.0245607	0.0116765	0	0	0	0	0	0	0	0	0.237607	0	0	0	0	0	0.00406929	0	0.00523953	d__Bacteria;p__Dependentiae;c__Babeliae;o__Babeliales;f__RVW-14;g__;s__
L10_1.MetaBAT2000.12	MAG.0348	90.53	9.29	28.21	4716883	52404	92.31	4352	0.0144006	0.0295854	0.0227001	0.00887272	0.00731698	0.0167024	0.0900086	0.100781	0.0103023	0	0	0	0	0	0	0.0150801	0.0188848	0.0435633	0.00926346	0.0462644	0.00840001	0	0	0	0	0	0	4.32002	0.0196863	0	0.0139824	0.0542661	0.00519955	0.049294	0	0.0217725	d__Bacteria;p__Pseudomonadota;c__Gammaproteobacteria;o__Burkholderiales;f__Burkholderiaceae_B;g__Rhodoferax;s__
L10_1.MetaBAT2000.13	MAG.0349	99.01	0.99	0	3851059	558894	90.54	3360	0	0	0	0	0	0	0	0	0	0	0	0	0	0	0	0	0	0	0	0	0	0	0	0.320472	0	0	0	1.96092	0	0	0	0.00854076	0.0481047	0	0	0	d__Bacteria;p__Bacteroidota;c__Bacteroidia;o__Chitinophagales;f__Chitinophagaceae;g__Ferruginibacter;s__
L10_1.MetaBAT2000.27	MAG.0350	87.72	2.24	20	3133200	16133	92.87	3224	0.881339	1.42924	0.109451	0.253703	0.256698	0.34447	0.0567668	0.455991	0.167101	0	0	0	0	0	0	0.378066	0.271969	0.479088	0.0778763	0.334259	0.0747695	0	0	0.00451413	0	0	0.00670079	4.51117	0.0976931	0	0.037185	0.0206655	0	0.339843	0.333178	0.474233	d__Bacteria;p__Pseudomonadota;c__Gammaproteobacteria;o__Burkholderiales;f__Rhodocyclaceae;g__Sulfuritalea;s__
L10_1.MetaBAT2000.37	MAG.0351	99.8	0.64	33.33	3283832	340108	87.25	3164	0	0	0	0	0	0.660049	0.0147567	0.0347477	0.0229074	0	0	0	0	0	0	0	0	0	0.0564137	0.00852425	0.0500953	0	0	0	0	0	0	0.828702	0	0	0	0.0139337	0.00926302	0	0	0	d__Bacteria;p__Pseudomonadota;c__Alphaproteobacteria;o__Rhizobiales;f__Hyphomicrobiaceae;g__Hyphomicrobium_B;s__
L10_1.MetaBAT2000.39	MAG.0352	96.62	1.68	28.57	4625303	43234	91.14	4336	0.0375396	0.0403562	0.133877	0.11897	0.0852214	0.0649581	0.0520868	0.0435719	0.00955584	0	0	0	0	0	0	0.0209105	0.159359	0.197381	0.124929	0.0360193	0.0536874	0	0.0125731	0.198955	0.0142365	0	0.00513632	0.406313	0.0659886	0.114765	0.0161869	0.0875662	0.0277575	0.0371989	0.047787	0.0442558	d__Bacteria;p__Pseudomonadota;c__Gammaproteobacteria;o__Burkholderiales;f__Burkholderiaceae_B;g__CAIKUF01;s__
L10_1.MetaBAT2000.5	MAG.0353	89.14	1.73	42.86	2982968	26529	88	2828	0.0105199	0.0105491	0.0124442	0.0241852	0.0231784	0.0350781	0.00522921	0	0.00451376	0	0	0	0	0	0	0.0315596	0.00470861	0.0183872	0.0686331	0.0183062	0.00499745	0.0237209	0.0747472	0.0611604	0.0404473	0.0475236	0.0254685	1.27762	0.791633	2.96286	0.265857	0.0602144	0.153459	0.0183718	0.0482682	0.0209589	d__Bacteria;p__Pseudomonadota;c__Gammaproteobacteria;o__Burkholderiales;f__Burkholderiaceae;g__AVCC01;s__
L10_1.MetaBAT2000.55	MAG.0354	91.53	0.27	0	3000806	35445	93.23	2681	0.107919	0.0581647	0.464043	0.0467371	0	0.125199	0.0117563	0.0519723	0	0	0	0	0	0	0	0.00746372	0.120953	0.0276857	0.00697214	0.00406869	0	0	0	0	0	0	0	0.699902	0.0507158	0.0468734	0	0	0	0.0198196	0.0593864	0.0191201	d__Bacteria;p__Bacteroidota;c__UBA10030;o__UBA10030;f__UBA8401;g__UBA8401;s__
L10_1.MetaBAT2000.60	MAG.0355	97.92	8.5	60	2906663	163639	92.41	2707	0.00915433	0	0.0059744	0	0	0.00594186	0	0	0	0	0	0	0	0	0	0.0121692	0.0108165	0	0	0.0161612	0	0	0	0.601804	0	0	0	2.01537	0.0173477	0.0962409	0	0.0364201	0.026835	0.00987801	0	0.0101003	d__Bacteria;p__Actinomycetota;c__Actinomycetia;o__Actinomycetales;f__Demequinaceae;g__Demequina;s__
L10_1.MetaBAT2000.62	MAG.0356	100	12.38	22.73	4877401	88970	87.37	4664	0.0727274	0.558447	0.0524932	0.0142408	0.0634244	0.0675334	0.0179606	0.0675427	0.0112126	0	0	0	0	0	0	0.270331	0.0335727	0.073833	0.030966	0.0203807	0.0118822	0.287224	0	0.0446847	0.319495	0.333736	0.168769	0.565971	0	0.234698	0.231465	0.325238	0.198356	0.0932677	0.149667	0.0861689	d__Bacteria;p__Pseudomonadota;c__Alphaproteobacteria;o__Rhizobiales;f__Xanthobacteraceae;g__Afipia;s__Afipia sp024707075
L10_1.MetaBAT2000.67	MAG.0357	96.8	5.6	2.7	3339651	31841	94.69	3224	0.0291218	0.0370549	0.0404938	0.00987057	0.00817978	0.0146703	0	0	0	0	0	0	0	0	0	0	0	0.00621455	0	0	0	0	0	0.127147	0	0	0	0.824557	0.188773	2.21885	0.381837	0.0990875	0.084291	0	0	0	d__Bacteria;p__Pseudomonadota;c__Gammaproteobacteria;o__Steroidobacterales;f__Steroidobacteraceae;g__FEN-1191;s__
L10_1.MetaBAT2000.70	MAG.0358	97.06	2.45	83.33	2710340	15363	90.43	2706	0	0.00993116	0.0046447	0	0	0.00440594	0	0	0	0	0	0	0	0	0	0.00488869	0	0.00659736	0.00355874	0	0	0.0552277	0.0500848	0.0367919	0	0.363666	0.306444	0.172582	0.0157618	0.0302915	0	0.0239531	0.00381157	0	0	0	d__Bacteria;p__Bacteroidota;c__Bacteroidia;o__Flavobacteriales;f__Weeksellaceae;g__Kaistella;s__Kaistella soli
L10_1.MetaBAT2000.75	MAG.0359	95.97	2.27	10	4567193	288445	90.13	4192	0.0320576	0.0177935	0.0194616	0.256555	0.114148	0.105019	0.0142796	0.00758703	0.0610337	0	0	0	0	0	0	0.0129538	0.0218549	0.0273827	0	0	0	0	0	0.0162452	0	0	0	1.17682	0.0160238	0.0152813	0.0105836	0.00861483	0	0.0094922	0.0125217	0.0136589	d__Bacteria;p__Pseudomonadota;c__Gammaproteobacteria;o__Burkholderiales;f__SG8-39;g__2-12-FULL-64-23;s__
L10_1.MetaBAT2000.80	MAG.0360	97.78	0.74	0	2824355	60550	91.56	2481	0.0120771	0	0.019972	0.00461642	0	0	0	0	0	0	0	0	0	0	0	0.0160144	0.114363	0	0	0	0	0	0	0	0	0	0	0.204818	0	0	0.0034672	0.00717251	0	0.00375624	0.261343	0.00312751	d__Bacteria;p__Bacteroidota;c__Bacteroidia;o__Chitinophagales;f__Chitinophagaceae;g__Ferruginibacter;s__
L10_1.MetaBAT2000.83	MAG.0361	98.05	4.02	20	4326788	23093	90.19	4459	0.0668352	0.0117211	0.0711996	0	0	0	0.00449743	0.0107615	0	0	0	0	0	0	0	0.00714136	0.00395706	0.00623038	0.00775556	0.00720851	0.0155937	0	0	0.00671517	0	0.00909242	0	0.249383	0.0387242	0	0.00648574	0.0369404	0.033853	0	0.0351129	0.0234679	d__Bacteria;p__Pseudomonadota;c__Alphaproteobacteria;o__Caulobacterales;f__Caulobacteraceae;g__Phenylobacterium;s__
L10_1.MetaBAT2000.98	MAG.0362	88.58	0.28	100	2593801	24187	92.5	2600	0.155922	0.25656	0.0317693	0	0	0.00277679	0	0.014556	0	0	0	0	0	0	0	0.00406897	0.0347431	0.0664406	0.00549114	0	0	0.0576028	0.0924011	0.109928	0.014115	0.0260281	0.0198799	0.206208	0.335162	0.259525	0.0168151	0.0112151	0.0441988	0.0726415	0	0	d__Bacteria;p__Actinomycetota;c__Actinomycetia;o__Actinomycetales;f__Demequinaceae;g__Demequina;s__
L10_2.MaxBin1000.006	MAG.0363	94.24	11.3	8.33	4655670	180518	90	3840	0.135552	0.0970409	0.0867641	0	0	0	0	0	0	0	0	0	0	0	0	0.0170064	0.00569358	0	0	0	0	0	0	0.166868	0.116291	0.438169	0.115882	1.53023	1.64231	0.0994783	0.466019	0	0	0	0.0909093	0.0645554	d__Bacteria;p__Verrucomicrobiota;c__Verrucomicrobiae;o__Opitutales;f__Opitutaceae;g__Opitutus;s__
L10_2.MaxBin1000ms.004	MAG.0364	83.35	3.46	66.67	3286528	17241	90.06	3129	0	0	0	0	0	0	0	0	0	0	0	0	0	0	0	0	0	0	0	0	0	0	0	0	0	0	0	0.118188	3.22726	0.0577316	0	0	0	0	0.016349	0	d__Bacteria;p__Pseudomonadota;c__Alphaproteobacteria;o__Micropepsales;f__Micropepsaceae;g__Rhizomicrobium;s__
L10_2.MaxBin1000ms.009	MAG.0365	96.29	3.11	58.82	2600872	29319	93.37	2527	0	0	0	0.00543716	0	0.0058841	0.116095	0.0683546	0.0625146	0	0	0	0	0	0	0.110414	0.0554311	0.0656805	0.0666933	0.0486877	0.11895	0.0132808	0.0339299	0.0224853	0.0542776	0	0.419165	0	0.879413	0.201432	0.0899616	0.15359	0.059929	0	0	0	d__Bacteria;p__Pseudomonadota;c__Gammaproteobacteria;o__Xanthomonadales;f__Xanthomonadaceae;g__Thermomonas;s__Thermomonas beijingensis
L10_2.MaxBin1000ms.011	MAG.0366	99.51	0	0	4983203	365634	90.17	4207	0.0139691	0.0689353	0.0135567	0.0125253	0.0238629	0.0396955	0	0.0132861	0.00766307	0	0	0	0	0	0	0.0815852	0.0875874	0.0191794	0.00721486	0.00570624	0.00575235	0	0	0	0	0	0	1.34254	1.82008	0.140543	0.0519381	0.211566	0.0264139	0.0257371	0.0919649	0.0199452	d__Bacteria;p__Bacteroidota;c__Bacteroidia;o__Chitinophagales;f__Chitinophagaceae;g__JJ008;s__
L10_2.MaxBin1000ms.015	MAG.0367	91.78	7.51	29.17	3123769	15825	94.42	3193	0.020156	0.0177587	0.0148326	0.0080424	0	0.00768238	0	0	0	0	0	0	0	0	0	0.0163278	0.0115539	0.00708156	0	0	0	0	0	0.0139886	0	0	0	0.0509115	1.02758	0.209989	0.0499031	0.00997753	0.00694666	0	0	0	d__Bacteria;p__Pseudomonadota;c__Gammaproteobacteria;o__Steroidobacterales;f__Steroidobacteraceae;g__FEN-1191;s__
L10_2.MaxBin1000ms.019	MAG.0368	93.62	6.22	84.21	4609033	12972	92.1	4627	0.0978136	0.017445	0	0	0.0083617	0	0	0.0406063	0	0	0	0	0	0	0	0.00500269	0	0.0058066	0	0.0148403	0	0.738862	0.0278179	0.0867604	0.0388115	0.086762	0.016996	0.0280208	0.84371	0.288888	0.0495789	0	0.0299784	0.00301323	0.00994712	0.0343779	d__Bacteria;p__Pseudomonadota;c__Alphaproteobacteria;o__Rhodospirillales;f__Magnetospirillaceae;g__Phaeospirillum;s__
L10_2.MaxBin1000ms.046	MAG.0369	80.86	23.26	40.62	1206122	28645	89.73	1324	0	0	0	0	0	0	0	0	0	0	0	0	0	0	0	0.00516996	0.00590287	0	0	0	0	0	0	0	0	0	0	0.0462257	0.370796	0.139428	0	0	0	0	0	0	d__Bacteria;p__Patescibacteria;c__Saccharimonadia;o__Saccharimonadales;f__UBA4665;g__;s__
L10_2.MaxBin1000ms.049	MAG.0370	84.48	14.89	7.69	1113740	38689	87.7	1231	0	0	0	0	0	0	0	0	0	0	0	0	0	0	0	0	0.00741992	0	0	0	0	0	0	0	0	0	0	0.0525228	0.358863	0.138179	0	0	0	0	0	0	d__Bacteria;p__Patescibacteria;c__Saccharimonadia;o__Saccharimonadales;f__UBA1547;g__Microsaccharimonas;s__
L10_2.MaxBin1000ms.053	MAG.0371	97.3	3.38	0	6211884	48297	91.24	5397	0.119103	0.0260432	0.140413	0.0332189	0.0285544	0.037347	0.0152378	0.00871857	0.00385919	0	0	0	0	0	0	0.0128236	0.0131152	0.0114091	0.00550051	0	0.00994203	0.00861681	0.0981528	0.0188911	0.0123385	0.0314482	0.0208999	0.118175	0.255355	0.0541657	0.096372	0.0517506	0.0684246	0.0471364	0.140993	0.107756	d__Bacteria;p__Verrucomicrobiota;c__Verrucomicrobiae;o__Pedosphaerales;f__UBA11358;g__JAMLJH01;s__
L10_2.MaxBin1000ms.061	MAG.0372	82.84	17.01	3.92	1244419	24298	86.64	1472	0	0.00612984	0.00652417	0	0	0	0	0	0	0	0	0	0	0	0	0	0	0	0	0	0	0	0	0	0	0	0	0.175418	0.216385	0.287049	0	0	0	0	0	0	d__Bacteria;p__Patescibacteria;c__Paceibacteria;o__UBA9983_A;f__Zambryskibacteraceae;g__CAIOTC01;s__
L10_2.MetaBAT1500ms.10	MAG.0373	84.59	4.79	25	3298148	166901	89.57	2886	0.00906271	0	0.00802491	0	0	0	0	0	0	0	0	0	0	0	0	0	0	0	0	0	0	0	0	0	0	0	0	0.013604	1.47024	0	0.0417273	0.0593338	0.0376886	0	0.0092659	0	d__Bacteria;p__Verrucomicrobiota;c__Verrucomicrobiae;o__Opitutales;f__Opitutaceae;g__JADKHC01;s__
L10_2.MetaBAT1500ms.109	MAG.0374	99.32	6.42	14.29	5501688	58646	89.34	4648	0	0	0.00733895	0	0	0	0	0	0	0	0	0	0	0	0	0	0	0	0	0	0	0	0	0	0	0	0	0.0252885	0.380942	0.0533145	0	0.0338815	0.0361556	0	0	0.00894302	d__Bacteria;p__Verrucomicrobiota;c__Verrucomicrobiae;o__Opitutales;f__Opitutaceae;g__Lacunisphaera;s__
L10_2.MetaBAT1500ms.37	MAG.0375	95.2	0.74	0	2818586	15162	90.37	2761	0	0.0102822	0.00503214	0	0	0.00429121	0	0	0	0	0	0	0	0	0	0.00489511	0	0.00625308	0.00363839	0	0	0.0400682	0.0324774	0.0291606	0	0.378389	0.255462	0.0428803	0.136492	0.0270955	0	0.0309318	0.00358575	0	0	0	d__Bacteria;p__Bacteroidota;c__Bacteroidia;o__Flavobacteriales;f__Weeksellaceae;g__Kaistella;s__Kaistella soli
L10_2.MetaBAT1500ms.42	MAG.0376	92.23	1.32	40	3255363	24257	90.51	3246	0.0158791	0.0233135	0.0124188	0	0.00656786	0.0109872	0.0105497	0.00708947	0	0	0	0	0	0	0	0	0	0	0.0241548	0.00891738	0.00980188	0.110446	0.00929961	0.13039	0.489758	0.291114	0.233557	0	1.28681	0	0	0	0	0.0240168	0.166026	0.0126462	d__Bacteria;p__Pseudomonadota;c__Gammaproteobacteria;o__Burkholderiales;f__Burkholderiaceae_B;g__Polaromonas;s__Polaromonas sp023259235
L10_2.MetaBAT1500ms.49	MAG.0377	94.72	1.98	0	3664879	84719	89.53	3639	0.0298964	0.0136429	0	0.0149277	0.0259754	0.0120883	0.0340822	0.12026	0.00572162	0	0	0	0	0	0	0.0608889	0.0216934	0.0263931	0.0290492	0.0221983	0.0207013	0.071616	0	0.0438847	0	0	0.10066	0.0464937	0.774374	0	0.491649	0	0	0.0260126	0.0221984	0.026954	d__Bacteria;p__Chloroflexota;c__Dehalococcoidia;o__Tepidiformales;f__Tepidiformaceae;g__JAKALX01;s__
L10_2.MetaBAT1500ms.63	MAG.0378	97.62	3.3	0	5028521	50559	89.7	4967	0.0457325	0.082312	0.017452	0.041061	0.0252669	0.0214531	0.0332978	0.023216	0.028047	0	0	0	0	0	0	0.0101296	0.0368925	0.020459	0.00860403	0.0637734	0.0310645	0.0697463	0.0334622	0.0800309	0.0749511	0.0516819	0.082582	0.0579942	0.949524	0.0325019	0.166525	0.0703772	0.0508969	0.0207403	0.0321305	0.0310758	d__Bacteria;p__Pseudomonadota;c__Alphaproteobacteria;o__Rhizobiales;f__Devosiaceae;g__Devosia_A;s__
L10_2.MetaBAT1500ms.64	MAG.0379	95.32	2.68	25	3491910	23430	91.32	3195	0.0355692	0.0186739	0.0133961	0.00825572	0.0319733	0.00374223	0	0	0.0287108	0	0	0	0	0	0	0	0.00284179	0.00327271	0	0	0	0	0	0.0165866	0	0	0	0.448649	0.270658	0.119166	0	0	0	0.0179087	0.020117	0.00969934	d__Bacteria;p__Acidobacteriota;c__Holophagae;o__Holophagales;f__Holophagaceae;g__JADJVL01;s__
L10_2.MetaBAT1500ms.87	MAG.0380	88.22	8.79	55	4795939	15101	88.1	4346	0.0041497	0.0111156	0	0	0	0	0	0	0	0	0	0	0	0	0	0	0	0	0	0	0	0.00890289	0.0106444	0.0164228	0.00888654	0	0.0120475	0.0300297	0.864175	0.306972	0	0.047195	0.0646265	0.0225769	0.113259	0.0120507	d__Bacteria;p__Verrucomicrobiota;c__Verrucomicrobiae;o__Opitutales;f__Opitutaceae;g__JADKHC01;s__
L10_2.MetaBAT1500ms.93	MAG.0381	83.21	4.06	41.18	3563247	18294	90.62	3742	0.195052	0.0895662	0.0859828	0.0143786	0.0101604	0.0123852	0.00968307	0.0126409	0.00830943	0	0	0	0	0	0	0.0186442	0.110651	0.0574814	0.00515398	0.00712009	0.00874827	0.0509831	0.0262128	0.026947	0.144191	0.0158871	0.0552351	0.0483054	0.259217	0.0651524	0.0174928	0.0253488	0.0324917	0.00940734	0.00948804	0.0125532	d__Bacteria;p__Pseudomonadota;c__Alphaproteobacteria;o__Rhizobiales;f__Devosiaceae;g__Devosia_A;s__
L10_2.MetaBAT1500ms.99	MAG.0382	82.1	3.06	11.9	3543922	168519	88.48	3264	0.00781287	0	0.0058119	0.00756861	0.0233793	0.0652179	0.018911	0.00971153	0.0209942	0	0	0	0	0	0	0.0181931	0.0117398	0.0228421	0.0089854	0.00543708	0.0405804	0.0736235	0.0378459	0.0150223	0.105478	0.0142485	0.155752	0	4.93751	0	0.137518	0.0280618	0.288318	0.012096	0.0123554	0.0231085	d__Bacteria;p__Pseudomonadota;c__Gammaproteobacteria;o__Burkholderiales;f__Burkholderiaceae_B;g__Acidovorax;s__
L10_2.MetaBAT2000.101	MAG.0383	98.03	1.23	66.67	4806857	33564	90.43	4310	0.00942723	0.0189457	0.0185869	0	0	0	0	0	0	0	0	0	0	0	0	0	0	0	0.0111165	0	0	0.0343648	0.29815	0.0293965	0	0	0.0188236	0.0101215	0.366235	0.00506273	0	0.01752	0	0	0	0	d__Bacteria;p__Bacteroidota;c__Bacteroidia;o__Chitinophagales;f__Chitinophagaceae;g__Lacibacter;s__
L10_2.MetaBAT2000.13	MAG.0384	77.35	3.51	0	7591722	51669	89.05	5773	0.0142992	0.0240151	0.0214839	0.0725242	0.0632907	0.283416	0.0541137	0.0578742	0.0116015	0	0	0	0	0	0	0.0104414	0.032544	0.0974168	0.042332	0.02559	0.145531	0	0	0.00670714	0	0	0.062087	0.0223229	0.760564	0.117005	0.0904843	0.0767874	0.0535824	0.0255975	0.0288793	0.091005	d__Bacteria;p__Verrucomicrobiota;c__Verrucomicrobiae;o__Opitutales;f__Opitutaceae;g__Opitutus;s__
L10_2.MetaBAT2000.21	MAG.0385	98.56	0.75	0	3178384	275581	91.64	3165	0.0206286	0.047897	0.0407367	0	0.0054201	0	0.016608	0.0227937	0	0	0	0	0	0	0	0.0505486	0.0266597	0.0487662	0	0	0.0108828	0	0	0	0	0	0.0120617	0.0836036	0.435015	0.114507	0	0	0.0154186	0.00419652	0.0310005	0.012839	d__Bacteria;p__Pseudomonadota;c__Gammaproteobacteria;o__Burkholderiales;f__Thiobacillaceae;g__Thiobacillus;s__Thiobacillus thioparus
L10_2.MetaBAT2000.50	MAG.0386	96.55	8.7	57.69	4246839	69794	88.62	4178	0	0	0	0	0	0	0	0	0	0	0	0	0	0	0	0	0	0	0	0	0	0.0105899	0.00918157	0	0.0124924	0.0117793	0.0138308	0.00918361	0.37758	0.0432334	0	0	0.0132672	0	0.0170471	0	d__Bacteria;p__Pseudomonadota;c__Alphaproteobacteria;o__Micropepsales;f__Micropepsaceae;g__Rhizomicrobium;s__
L10_2.MetaBAT2000.52	MAG.0387	89.7	2.26	0	3895501	23610	91.15	3788	0.0344424	0.0316916	0.142565	0.123654	0.0903083	0.0689929	0.0393878	0.037609	0.0081529	0	0	0	0	0	0	0.0181004	0.124757	0.17367	0.106511	0.0316776	0.0440645	0	0.00809931	0.194743	0.0146618	0	0.00653338	0.155819	0.1684	0.0748013	0.0126314	0.0877976	0.0158005	0.0390679	0.0548852	0.0477993	d__Bacteria;p__Pseudomonadota;c__Gammaproteobacteria;o__Burkholderiales;f__Burkholderiaceae_B;g__CAIKUF01;s__
L10_2.MetaBAT2000.59	MAG.0388	95.37	4.04	0	6018722	49428	86.32	5836	0.148498	0.10836	0.0495013	0.0146406	0.0289157	0.0221622	0.0136865	0.0413237	0.0119831	0	0	0	0.0157774	0.124195	0.00895926	0.139242	0.0572371	0.0888996	0.0272211	0.0193899	0.0150725	0.0407584	0.0163493	0.0334672	0.0361701	0.0262687	0.0453592	0.0433192	0.522734	0.267936	0.027914	0.069731	0.0733421	0.0432204	0.084964	0.0409567	d__Bacteria;p__Pseudomonadota;c__Alphaproteobacteria;o__Rhizobiales;f__Xanthobacteraceae;g__Bradyrhizobium;s__
L10_2.MetaBAT2000.61	MAG.0389	94.4	12.17	39.47	4527789	78209	89.21	4281	0.00987797	0.00569169	0.00447633	0	0	0.00390208	0	0	0	0	0	0	0	0	0	0	0	0.00611642	0	0	0	0.00616234	0	0.0140438	0	0	0	0.0115561	1.80391	0.0119797	0.00569497	0.00816473	0.0217478	0.0123915	0.0880643	0	d__Bacteria;p__Pseudomonadota;c__Alphaproteobacteria;o__Micropepsales;f__Micropepsaceae;g__Rhizomicrobium;s__
L10_2.MetaBAT2000.92	MAG.0390	84.27	1.72	50	2777217	25842	88.7	2649	0	0	0	0	0	0	0	0	0	0	0	0	0	0	0	0	0	0	0	0	0	0.0270342	0.0550216	0.0301394	0.0207506	0.0157963	0.0682585	0.226551	1.97222	0.0299119	0.0151581	0	0	0	0	0	d__Bacteria;p__Pseudomonadota;c__Gammaproteobacteria;o__Burkholderiales;f__Burkholderiaceae;g__;s__
L10_2.MetaBAT2000.96	MAG.0391	88.34	2.38	50	5839757	10168	87.58	5720	0	0	0	0	0	0	0	0	0	0	0	0	0	0	0	0	0	0	0	0	0	0.026513	0.00320031	0.0130162	0.0469597	0	0.0511128	0	0.10649	0.0332565	0	0	0	0	0	0	d__Bacteria;p__Bacteroidota;c__Bacteroidia;o__Sphingobacteriales;f__Sphingobacteriaceae;g__Mucilaginibacter;s__
L10_3.MaxBin1000.089	MAG.0392	85.81	16.62	26.32	3260165	2554	90.92	4058	0.0302102	0.0199583	0.01194	0.00657276	0.0230018	0.00355271	0	0	0.0190868	0	0	0	0	0	0	0.00553042	0.0030461	0.00499347	0	0	0	0	0	0.0198967	0	0	0	0.22696	0.138235	0.1177	0	0	0	0.0139819	0.0185574	0.0105053	d__Bacteria;p__Acidobacteriota;c__Holophagae;o__Holophagales;f__Holophagaceae;g__JADJVL01;s__
L10_3.MaxBin1000ms.003	MAG.0393	100	1.61	25	3782285	153703	88.17	3173	0	0.0210065	0	0	0	0	0.08156	0	0	0	0	0	0	0	0	0	0	0	0	0	0	0	0	0	0	0	0	2.99277	0.110457	4.46274	0	0	0	0	0	0	d__Bacteria;p__Bacteroidota;c__Bacteroidia;o__Bacteroidales;f__Paludibacteraceae;g__Paludibacter;s__
L10_3.MaxBin1000ms.009	MAG.0394	95.97	2.9	80	3292002	80589	93.08	3114	0.0998922	0.358849	0.00884026	0.0127328	0.00908688	0.0208731	0.00502384	0.119264	0.00581352	0	0	0	0	0	0	0.0467876	0.104628	0.297817	0.0677919	0.0259491	0.14381	0.0393149	0.00628191	0.0468944	0	0	0.0141361	0.182594	0.596518	1.43105	0.128934	0.0165555	0.0119646	0.0549054	0.0570178	0.147248	d__Bacteria;p__Pseudomonadota;c__Gammaproteobacteria;o__Burkholderiales;f__Burkholderiaceae_B;g__Rhodoferax_C;s__
L10_3.MaxBin1000ms.015	MAG.0395	77.93	17.24	18.75	3008290	19398	89.75	2944	0.0170647	0.0173238	0.0136336	0.00578553	0.00654467	0.00789692	0.015691	0.0360159	0.00814457	0	0	0	0	0	0	0.0236499	0.0109594	0.0179782	0.0177532	0.0143197	0.0147458	0.0793293	0.0254685	0.0412859	0.0385854	0	0.0991783	0.0447275	0.0561706	1.03676	0.040753	0.0323427	0.0369831	0.00811118	0.0195498	0.0102892	d__Bacteria;p__Pseudomonadota;c__Alphaproteobacteria;o__Rhizobiales;f__Xanthobacteraceae;g__Afipia;s__Afipia sp017308495
L10_3.MaxBin1000ms.029	MAG.0396	93.68	2.47	23.08	4197686	13158	91.53	4239	0.00548529	0.105033	0.00476889	0	0	0.00537685	0.00415021	0.0102724	0	0	0	0	0	0	0	0.0787277	0.0193773	0.140054	0	0.00549811	0.00534504	0	0	0	0	0	0	0.117698	0.351449	0.397529	0.0423374	0	0	0.047913	0.110128	0.0291026	d__Bacteria;p__Actinomycetota;c__Actinomycetia;o__Actinomycetales;f__Cellulomonadaceae;g__Cellulomonas;s__Cellulomonas soli
L10_3.MaxBin1000ms.036	MAG.0397	88.86	18.26	40	3641344	5998	92.49	4176	0.0318244	0.0187014	0.0407489	0.0119068	0.013317	0.0148955	0.0062832	0.0290337	0.00391192	0	0	0	0	0	0	0.0747164	0.00490129	0.0333287	0.0344315	0.00472807	0.00746246	0.0453138	0.222832	0.068303	0.276104	0.182535	0.104369	0.0495259	0.25294	0.43453	0.0581607	0.031395	0.122194	0.00982013	0.0299208	0.0316885	d__Bacteria;p__Actinomycetota;c__Actinomycetia;o__Actinomycetales;f__Cellulomonadaceae;g__Cellulomonas_A;s__
L10_3.MetaBAT1500ms.12	MAG.0398	87.87	4.26	7.14	3494692	17205	87.02	3510	0	0	0	0	0	0	0	0	0	0	0	0	0	0	0	0	0	0	0	0	0	0.0212163	0	0.0617894	0	0	0	0	0	0.351856	0	0	0	0	0	0	d__Bacteria;p__Pseudomonadota;c__Gammaproteobacteria;o__Burkholderiales;f__Burkholderiaceae;g__;s__
L10_3.MetaBAT1500ms.14	MAG.0399	99.12	1.22	0	4316228	124725	88.93	3953	0.0573108	0.0112365	0.0145587	0	0	0	0	0	0	0	0	0	0	0	0	0.163904	0.00669669	0.007779	0	0	0.0047982	0.0283503	0.172349	0.0126014	0.00971275	0.4606	0.0376854	0.0411773	0	0.515747	0.107267	0.0471731	0.0498106	0.0173127	0.0190942	0.0748066	d__Bacteria;p__Pseudomonadota;c__Gammaproteobacteria;o__Burkholderiales;f__Burkholderiaceae_B;g__Acidovorax;s__
L10_3.MetaBAT1500ms.21	MAG.0400	94.88	2.97	0	3675853	98813	92.17	3509	0.0596628	0.0811546	0.0263465	0.045529	0.185764	0.0411768	0.0135648	0.0581979	0.0622607	0	0	0	0	0	0	0.0217637	0.0689101	0.228874	0.0183385	0.065439	0.0354635	0	0.00565178	0.0374682	0.0251921	0.0593297	0.10638	0.12965	0.0322967	0.572866	0.321274	1.3155	0.230622	0.0405456	0.0314642	0.0910526	d__Bacteria;p__Pseudomonadota;c__Gammaproteobacteria;o__Burkholderiales;f__Rhodocyclaceae;g__Sulfuritalea;s__
L10_3.MetaBAT1500ms.42	MAG.0401	85.58	13.84	24.14	4473712	8035	89.49	4740	0.0124077	0.0154626	0	0	0	0	0	0	0	0	0	0	0	0	0	0.00519308	0	0.00797589	0	0	0	0.0109829	0.141073	0.029558	0.0226732	0.096886	0.0391659	0.0326199	0.0779483	0.261555	0.0359737	0.0315956	0.0326584	0	0	0.0131676	d__Bacteria;p__Pseudomonadota;c__Gammaproteobacteria;o__Burkholderiales;f__Rhodocyclaceae;g__AWTP1-18;s__
L10_3.MetaBAT1500ms.44	MAG.0402	84.09	11.33	95.45	2839991	5749	92.41	3142	0.0318617	0.0484681	0.00928488	0	0	0	0	0.00917127	0	0	0	0	0	0	0	0	0.0168919	0.006791	0	0	0	0.137961	0.348125	0.423896	0.0592648	0.00931907	0.0733445	0.0154841	1.63918	0.377856	0.0106778	0.012355	0.145711	0.0106895	0	0	d__Bacteria;p__Actinomycetota;c__Actinomycetia;o__Actinomycetales;f__Demequinaceae;g__Demequina;s__
L10_3.MetaBAT1500ms.64	MAG.0403	91.38	6.03	20	5139482	12810	90.06	5367	0.0131825	0.0467676	0.0108893	0	0	0.00649643	0.00548697	0.0072968	0	0	0	0	0	0	0	0.0251366	0.00821353	0.00906103	0	0	0	0.422498	0.212211	0.148726	0.533243	0.424769	0.157144	0.0322157	0.125736	0.241861	0.0425471	0.0568711	0.0731578	0.00950327	0.0278678	0.00942411	d__Bacteria;p__Pseudomonadota;c__Alphaproteobacteria;o__Rhizobiales;f__Xanthobacteraceae;g__Pseudorhodoplanes;s__
L10_3.MetaBAT1500ms.68	MAG.0404	91.51	2.56	33.33	3430098	9004	89.97	3600	0.0331439	0.0344478	0.0426242	0.00803199	0.00769834	0.00453666	0	0.0160032	0	0	0	0	0	0	0	0	0.0268651	0.110323	0.0113109	0.00711381	0.00811273	0.0478116	0.138577	0.0206634	0.0357209	0.125651	0.0978517	0.0088524	0	0.230993	0.0154394	0	0.00999335	0.0461255	0.0305676	0.0463906	d__Bacteria;p__Pseudomonadota;c__Gammaproteobacteria;o__Burkholderiales;f__Burkholderiaceae_B;g__Giesbergeria;s__
L10_3.MetaBAT2000.12	MAG.0405	93.43	7.17	5.71	3620737	21756	87.48	3468	0	0	0	0	0	0	0	0	0	0	0	0	0	0	0	0	0	0	0	0	0	0.0333359	0.199869	0.0344019	0.059156	0.00769392	0.0931713	0.0194071	0.0798691	0.320976	0.00961473	0	0	0	0	0	d__Bacteria;p__Pseudomonadota;c__Gammaproteobacteria;o__Burkholderiales;f__Burkholderiaceae;g__;s__
L10_3.MetaBAT2000.17	MAG.0406	98.87	3.66	0	4948213	70618	89.77	4882	0.0322248	0.0527353	0.0148045	0.0318212	0.0185923	0.0221882	0.0202262	0.0166238	0.0146874	0	0	0	0	0	0	0.012508	0.037266	0.035233	0.00500962	0.023034	0.0123616	0.075266	0.0314954	0.0665098	0.038013	0.0462574	0.0435665	0.0464585	0.117334	0.334548	0.137813	0.05174	0.0369524	0.0155496	0.0357128	0.015416	d__Bacteria;p__Pseudomonadota;c__Alphaproteobacteria;o__Rhizobiales;f__Devosiaceae;g__Devosia_A;s__
L10_3.MetaBAT2000.23	MAG.0407	89.51	3.27	20	3491484	25089	91.21	3280	0.0207572	0.0431079	0	0	0.00630097	0.00626108	0.00813166	0.011424	0	0	0	0	0	0	0	0.0487747	0.0100567	0.0424445	0	0	0	0	0	0.0556365	0	0	0	0.07371	0.259732	0.480928	0.00653121	0	0.008815	0.00952373	0.0555124	0.0361037	d__Bacteria;p__Pseudomonadota;c__Gammaproteobacteria;o__Burkholderiales;f__Rhodocyclaceae;g__Sterolibacterium;s__
L10_3.MetaBAT2000.24	MAG.0408	97.43	0.34	0	3788131	253017	91.32	3454	0.0077651	0.0532828	0.0201733	0	0	0	0	0	0	0	0	0	0	0	0	0	0	0.00572667	0	0	0	0	0	0.0152059	0	0	0	0.0316473	0.890749	0.933879	0	0	0	0.00309073	0	0	d__Bacteria;p__Pseudomonadota;c__Alphaproteobacteria;o__Sphingomonadales;f__Sphingomonadaceae;g__Novosphingobium;s__
L10_3.MetaBAT2000.29	MAG.0409	92.73	5.45	0	3291069	309353	91.6	2949	0.0106248	0.00516168	0	0	0	0	0	0	0	0	0	0	0	0	0	0.0165184	0.0110922	0	0.0505819	0	0	0	0.0101619	0.162458	0.16253	0.00465907	0.131218	0.0173147	0.0571472	0.384375	0.0202135	0.30046	0.13107	0	0.0613608	0.0123308	d__Bacteria;p__Chloroflexota;c__Anaerolineae;o__Anaerolineales;f__Anaerolineaceae;g__UBA6107;s__
L10_3.MetaBAT2000.32	MAG.0410	79.31	0	0	2937707	171736	91.85	2935	0.0191468	0.0441323	0.0401102	0	0.00823179	0	0.0183649	0.0362296	0	0	0	0	0	0	0	0.0489254	0.031946	0.0582906	0	0	0.00997242	0	0	0	0	0	0.0060422	0.0852659	0.138329	0.378213	0	0	0.0134244	0	0.0136197	0.0123103	d__Bacteria;p__Pseudomonadota;c__Gammaproteobacteria;o__Burkholderiales;f__Thiobacillaceae;g__Thiobacillus;s__Thiobacillus thioparus
L10_3.MetaBAT2000.36	MAG.0411	88.7	0.86	0	2471045	268143	93.37	2280	0	0	0	0	0	0	0.0566826	0.0157964	0.0282519	0	0	0	0	0	0	1.03483	0.212385	0.450554	0.0935828	0.0689108	0.0907868	0.0470282	0.177983	0.0208703	0.379949	0	0	0	0.0438155	3.0759	0.569468	0.937577	0.270479	0	0	0	d__Bacteria;p__Pseudomonadota;c__Gammaproteobacteria;o__Xanthomonadales;f__Xanthomonadaceae;g__Thermomonas;s__
L10_3.MetaBAT2000.38	MAG.0412	94.37	2.07	25	4315295	50027	87.22	3420	0	0	0.0275552	0	0	0	0	0	0	0	0	0	0	0	0	0	0	0	0	0	0	0	0	0	0	0	0	0.0166567	0	0.677075	0	0	0	0.00896779	0	1.26355	d__Bacteria;p__Verrucomicrobiota;c__Verrucomicrobiae;o__Opitutales;f__Opitutaceae;g__CAJCBL01;s__
L10_3.MetaBAT2000.40	MAG.0413	78.08	7.12	46.67	4432801	10758	88.34	4212	0.0179751	0.0211319	0	0	0	0	0	0	0	0	0	0	0	0	0	0	0	0	0	0	0	0.0114655	0.00840988	0.016555	0.00821988	0	0.0274682	0.0505569	0.46679	0.431195	0	0.0512173	0.0610882	0.0339291	0.10305	0.0153697	d__Bacteria;p__Verrucomicrobiota;c__Verrucomicrobiae;o__Opitutales;f__Opitutaceae;g__JADKHC01;s__
L10_3.MetaBAT2000.46	MAG.0414	97.3	8.78	13.33	5319594	87417	90.28	4589	0.222786	0.178271	0.257803	0	0	0.0248918	0.0207935	0	0	0	0	0	0	0	0	0	0	0.0239029	0	0.123867	0.0332274	0	0	0	0	0	0	0.284185	0.0293793	0.300835	0	0.0114923	0	0.284232	0.0702227	0.089892	d__Bacteria;p__Verrucomicrobiota;c__Verrucomicrobiae;o__Opitutales;f__Opitutaceae;g__Didemnitutus;s__
L10_3.MetaBAT2000.53	MAG.0415	85.34	15.67	16.67	4271656	25777	89.01	4313	0.00615143	0.00983018	0.0101732	0.00477913	0	0.00444087	0.0045987	0.01249	0.0038239	0	0	0	0	0	0	0.0245494	0.0123248	0.0246702	0.00490824	0	0.00631345	0	0	0.0397359	0	0	0	0.116055	0.120002	0.57937	0.0134677	0.0131725	0.0246499	0.0102918	0.0080742	0.0227133	d__Bacteria;p__Pseudomonadota;c__Gammaproteobacteria;o__Burkholderiales;f__Rhodocyclaceae;g__Georgfuchsia;s__
L10_3.MetaBAT2000.56	MAG.0416	89.31	0.53	33.33	2925627	60195	93.42	2790	0.290662	1.21427	0.0211442	0.0473145	0.0233211	0.0481818	0.00780977	0.0841107	0.00706189	0	0	0	0	0	0	0.140961	0.267494	1.62567	0.176949	0.0871772	0.17678	0.00754279	0.0103464	0.0957718	0	0	0.0513706	0.37079	0.359097	0.597157	0.353266	0.0853974	0.0163652	0.333379	0.304167	0.732401	d__Bacteria;p__Pseudomonadota;c__Gammaproteobacteria;o__Burkholderiales;f__Burkholderiaceae_B;g__Rhodoferax_C;s__
L10_3.MetaBAT2000.61	MAG.0417	82.91	11.83	32.14	7253771	10242	88.62	6603	0	0	0	0	0	0	0	0	0	0	0	0	0	0	0	0	0.00828653	0.0217726	0	0	0	0	0	0.0208614	0	0	0	0.13661	0.00586835	0.389667	0.0735174	0.027822	0.0064575	0	0	0	d__Bacteria;p__Bacteroidota;c__Bacteroidia;o__Bacteroidales;f__JAAUTT01;g__;s__
L10_3.MetaBAT2000.62	MAG.0418	91.37	0.51	100	3795912	23792	89.81	3784	0.020364	0.0289214	0.00805699	0.0476869	0.0138041	0.0561672	0.0118412	0.0338473	0.0369844	0	0	0	0	0	0	0	0.0367632	0.00932495	0.0152616	0.0203538	0.0247566	0.00384044	0.0308334	0.0228372	0	0	0.0221946	0	0	0.299028	0	0	0.0801977	0.0318527	0.0412452	0.0310966	d__Bacteria;p__Pseudomonadota;c__Alphaproteobacteria;o__Rhizobiales;f__Devosiaceae;g__Devosia;s__
L10_3.MetaBAT2000.66	MAG.0419	82.92	6.09	83.33	4788590	13398	88.61	4824	0.03301	0.0312251	0.0465406	0.0134056	0.01245	0.0125587	0.0605034	0.0904255	0.0208189	0	0	0	0	0	0	0.0349421	0.023023	0.0311843	0.0374079	0.0255911	0.0290634	0.371237	0	0.196241	0.066726	0	0.0562282	0.246284	0.0307924	1.67769	0.0170892	0.0243035	0.0459633	0.0224645	0.0739913	0.0317446	d__Bacteria;p__Pseudomonadota;c__Alphaproteobacteria;o__Rhizobiales;f__Xanthobacteraceae;g__JACQAE01;s__
L10_3.MetaBAT2000.7	MAG.0420	92.2	4.07	50	7811537	7438	91.84	7654	0.00476949	0	0	0	0	0	0	0	0	0	0	0	0	0	0	0	0	0	0	0	0	0	0	0	0	0	0	0.0432481	0	0.543391	0	0	0	0	0.00762541	0.0642603	d__Bacteria;p__Myxococcota;c__Polyangia;o__Polyangiales;f__Ga0077539;g__SCUS01;s__
L10_3.MetaBAT2000.70	MAG.0421	96.76	1.74	8.33	4155463	103196	89.14	4033	0	0	0	0	0	0	0	0	0	0	0	0	0	0	0	0	0	0	0	0	0	0	0	0	0	0	0	0.0837126	0.345727	0.602062	0.19161	0.0153633	0.0105311	0	0	0	d__Bacteria;p__Pseudomonadota;c__Alphaproteobacteria;o__Sphingomonadales;f__Sphingomonadaceae;g__Sphingobium;s__
L10_3.MetaBAT2000.9	MAG.0422	93.74	0.91	100	4019122	24272	92.21	4050	0.0172377	0.00671194	0.0344313	0.0132811	0.011879	0.0241138	0.112133	0.0646095	0.0504893	0	0	0	0	0	0	0.0541259	0.00482018	0.0604794	0.0116738	0.182125	0.118044	0	0	0.0635345	0	0	0	0.25984	0.0151803	0.537074	0.217323	1.37019	2.63826	0.0343066	0.0737313	0.00617766	d__Bacteria;p__Chloroflexota;c__Anaerolineae;o__Anaerolineales;f__EnvOPS12;g__OLB14;s__
L11_1.MaxBin1000.003	MAG.0423	84.73	6.16	11.11	4574826	111892	89.65	3793	0.124839	0.0989887	0.0800877	0	0	0	0	0	0	0	0	0	0	0	0	0.0196708	0.00799622	0	0	0	0	0	0	0.183718	0.105559	0.323297	0.129513	0.224185	0.247751	0.110043	2.73027	0.0549669	0	0	0.0802823	0.0612103	d__Bacteria;p__Verrucomicrobiota;c__Verrucomicrobiae;o__Opitutales;f__Opitutaceae;g__Opitutus;s__
L11_1.MaxBin1000.006	MAG.0424	93.39	2.01	41.67	2487346	19966	93.25	2474	0	0	0	0	0	0	0.0538308	0.0118797	0.0266745	0	0	0	0	0	0	0.612653	0.158327	0.259347	0.0685443	0.0554783	0.0783885	0.0597845	0.19216	0.0308683	0.370662	0	0	0	0.0401845	1.34873	0.898566	0.866724	0.314161	0	0	0	d__Bacteria;p__Pseudomonadota;c__Gammaproteobacteria;o__Xanthomonadales;f__Xanthomonadaceae;g__Thermomonas;s__
L11_1.MaxBin1000.021	MAG.0425	92.1	7.27	16.67	3045405	11890	95.09	3147	0.0121827	0.0188811	0.020971	0.00629169	0.00469761	0.00764044	0	0	0	0	0	0	0	0	0	0	0	0	0	0	0	0	0	0.0554717	0	0	0	0.349834	0.109367	1.42939	0.564185	0.107142	0.0690444	0	0	0	d__Bacteria;p__Pseudomonadota;c__Gammaproteobacteria;o__Steroidobacterales;f__Steroidobacteraceae;g__FEN-1191;s__
L11_1.MaxBin1000.025	MAG.0426	99.52	5.74	5.88	7562591	41447	88.96	6270	0	0	0	0	0	0	0	0	0	0	0	0	0	0	0	0	0.0161268	0.0186358	0	0	0	0	0	0.0334608	0	0	0	0.0329456	0.00371223	0.090681	0.630972	0.0682527	0.013831	0	0	0	d__Bacteria;p__Bacteroidota;c__Bacteroidia;o__Bacteroidales;f__JAAUTT01;g__;s__
L11_1.MaxBin1000ms.023	MAG.0427	83.11	11.67	80.56	5508691	10940	90.76	5308	0.00831373	0.00614141	0.00808007	0	0	0	0	0	0	0	0	0	0	0	0	0.0109533	0.00522461	0.00864241	0	0	0	0.0356677	0.518211	0.0374684	0.271869	1.16689	0.0289478	0.00789206	0.13569	0.0289652	1.25794	0.0575837	0.0678833	0.00319203	0.0152053	0.0180449	d__Bacteria;p__Pseudomonadota;c__Gammaproteobacteria;o__Burkholderiales;f__Burkholderiaceae;g__LX47W;s__
L11_1.MaxBin1000ms.046	MAG.0428	93.93	1.1	100	3150214	34015	92.2	2957	0	0.00636842	0.00304483	0	0	0	0	0	0	0	0	0	0	0	0	0.0103272	0	0	0	0	0	0.0727878	0	0.0118199	0	0.0856176	0	0.00433972	0	0	0.319358	0.0461202	0.010151	0.166026	0	0.0210605	d__Bacteria;p__Acidobacteriota;c__Holophagae;o__Holophagales;f__Holophagaceae;g__Geothrix;s__Geothrix sp019449415
L11_1.MaxBin1000ms.119	MAG.0429	78.92	21.47	25	5194671	2022	91.52	6480	0.0361594	0.031781	0.00563786	0	0	0	0.0166554	0.038925	0.00645462	0	0	0	0	0	0	0.0403498	0.0458946	0.0226697	0.0451505	0.0193631	0.00588762	0.0262301	0.0350433	0.0328939	0.0516959	0.0457437	0.0228176	0.0204098	0.0610364	0.0229856	0.109978	0.0548654	0.0321655	0.00689791	0.0156689	0.0155591	d__Bacteria;p__Chloroflexota;c__Anaerolineae;o__J036;f__J036;g__CAIXPS01;s__
L11_1.MetaBAT1500ms.1	MAG.0430	86.82	18.21	84.15	3814695	11620	93.09	3873	0.0613239	0.240607	0.00716313	0.0118306	0.00749327	0.0139123	0.00412535	0.0235255	0.00329007	0	0	0	0	0	0	0.230541	0.0816824	0.874829	0.0488388	0.0179464	0.037375	0.00715478	0.0121317	0.13888	0	0	0.018051	0.0243132	0.0475893	0.0380134	1.32225	0.042145	0.0309856	0.0746489	0.0943687	0.198735	d__Bacteria;p__Pseudomonadota;c__Gammaproteobacteria;o__Burkholderiales;f__Burkholderiaceae_B;g__Rhodoferax_C;s__
L11_1.MetaBAT1500ms.107	MAG.0431	95.36	1.37	0	3641780	270540	89.53	3090	0	0.0115951	0	0.168324	0.0236178	0.0256575	0	0	0.00436233	0	0	0	0	0	0	0.120619	0.0076089	0	0	0.00412865	0	0	0	0	0	0	0	0	0	0	0.673258	0	0	0.128858	0.311907	0	d__Bacteria;p__Bacteroidota;c__Ignavibacteria;o__SJA-28;f__B-1AR;g__CAIKZJ01;s__
L11_1.MetaBAT1500ms.109	MAG.0432	96.78	4.35	87.5	4875914	99263	90.79	4308	0.00417673	0.0119771	0.00607448	0	0	0	0	0	0.0040197	0	0	0	0	0	0	0.103378	0.147976	0.0415884	0	0	0	0.43286	0	0.185709	0	0	0	0	0	0	0.829633	0.315767	0.174701	0.0068764	0.0121386	0.00958974	d__Bacteria;p__Bacteroidota;c__Bacteroidia;o__Chitinophagales;f__Chitinophagaceae;g__Lacibacter;s__
L11_1.MetaBAT1500ms.116	MAG.0433	87.09	1.64	20	3121817	9094	91.93	3317	0.00796453	0.17327	0	0	0	0	0	0	0	0	0	0	0	0	0	0	0	0.0260636	0	0	0	0	0	0	0	0	0	0	0	0	0.175692	0	0.0617207	0	0	0	d__Bacteria;p__Bacteroidota;c__Bacteroidia;o__Chitinophagales;f__Chitinophagaceae;g__Flavipsychrobacter;s__
L11_1.MetaBAT1500ms.29	MAG.0434	77.29	11.98	16	4487718	4738	91.08	4667	0.0300438	0.0486057	0.0272316	0.113149	0.105425	0.0407981	0.320865	0.466501	0.0643144	0	0	0	0	0	0	0.0087958	0.0406555	0.0636785	0.020121	0.0274092	0.130625	0	0	0	0	0	0.0100935	0.0494713	0.0570309	0.0114186	0.166852	0.0199151	0.0863176	0.0229503	0.0834526	0.0724209	d__Bacteria;p__Verrucomicrobiota;c__Verrucomicrobiae;o__Opitutales;f__Opitutaceae;g__Lacunisphaera;s__
L11_1.MetaBAT1500ms.38	MAG.0435	95.45	1.14	0	4962231	60618	89.4	4056	0	0	0	0	0	0	0	0	0	0	0	0	0	0	0	0	0	0	0	0	0	0	0	0	0	0	0	0.0115639	0	0	0.547284	0.138143	0.00811382	0	0	0.0893355	d__Bacteria;p__Planctomycetota;c__Phycisphaerae;o__Phycisphaerales;f__UBA1924;g__UBA2396;s__
L11_1.MetaBAT1500ms.44	MAG.0436	97.62	2.17	0	4161886	28929	91.01	3970	0.344519	0.0300349	0.0332615	0.109087	0.0409053	0.0448676	0.195601	0.111531	0.0254723	0	0	0	0	0	0	0.0142999	0.0472816	0.0400618	0.0796756	0.0855539	0.0572071	0	0.00959966	0.0647229	0	0	0	0.0211802	0	0.0164402	0.284724	0.378729	0.0584664	0.0185559	0.0659441	0.033732	d__Bacteria;p__Pseudomonadota;c__Gammaproteobacteria;o__Burkholderiales;f__Burkholderiaceae_B;g__CAIKUF01;s__
L11_1.MetaBAT1500ms.56	MAG.0437	88.22	5.51	40	5088615	8291	89.4	4971	0.00869948	0.0061891	0.0051184	0	0	0	0	0.0141076	0	0	0	0	0	0	0	0.0063721	0.00483971	0.00646553	0	0	0	0	0	0.230584	0.0131191	0	0.0497406	0.0110058	0.105002	0.0353277	0.192698	0.038325	0.0772522	0	0.0586665	0.00649308	d__Bacteria;p__Verrucomicrobiota;c__Verrucomicrobiae;o__Opitutales;f__Opitutaceae;g__JADKHC01;s__
L11_1.MetaBAT1500ms.66	MAG.0438	75.82	4.95	60	3020814	7197	93.2	3059	0.0136623	0.0319172	0.0287139	0.0582771	0.0105257	0.0705313	0.00622548	0.0116037	0.00578374	0	0	0	0	0	0	0.101729	0.0230016	0.286779	0	0.00738905	0.00442556	0.00762256	0.0108899	0.0139243	0.052391	0.107106	0.243952	0.100216	0.262693	0.378376	0.589728	0.201798	0.186914	0.110971	0.124133	0.422117	d__Bacteria;p__Gemmatimonadota;c__Gemmatimonadetes;o__Gemmatimonadales;f__Gemmatimonadaceae;g__PNKL01;s__
L11_1.MetaBAT1500ms.7	MAG.0439	96.75	3.88	44.44	4994478	40060	89.72	4971	0.0258861	0.110231	0.0541039	0.0047314	0.00391819	0.00519886	0.0099873	0.0142939	0.0036633	0	0	0	0	0	0	0.051241	0.0230988	0.029769	0.00479663	0.00652652	0.00639048	0.014091	0	0	0.0287913	0	0.0149973	0	0	0	0.184463	0.0670057	0.0354836	0.0197156	0.0716711	0.0292214	d__Bacteria;p__Pseudomonadota;c__Alphaproteobacteria;o__Rhizobiales;f__Xanthobacteraceae;g__Pseudorhodoplanes;s__
L11_1.MetaBAT1500ms.71	MAG.0440	100	5.65	33.33	5699004	168796	89.92	4702	0.0196019	0	0.00896457	0.0224018	0.0132393	0.00406952	0.0755491	0.142117	0.00836147	0	0	0	0	0	0	0.00590787	0.0244799	0.00706887	0	0	0	0	0	0.0964166	0	0	0	0.123043	0	0.00783602	0.441862	0.0121671	0.221997	0.0195028	0.00920517	0.00696259	d__Bacteria;p__Bacteroidota;c__Bacteroidia;o__Bacteroidales;f__Prolixibacteraceae;g__UBA6024;s__
L11_1.MetaBAT1500ms.82	MAG.0441	98.29	4.27	0	6011838	34204	88.65	5679	0	0	0.00995035	0	0	0.0145097	0.0178503	0	0.00361497	0	0	0	0	0	0	0.0149845	0.00285202	0.0463452	0	0	0.00814882	0	0	0	0	0	0.00876614	0.106701	0.0344048	0.0167412	0.358297	0	0.13839	0	0.250796	0.00895742	d__Bacteria;p__Cyanobacteriota;c__Sericytochromatia;o__JACMPN01;f__JACMPN01;g__;s__
L11_1.MetaBAT1500ms.86	MAG.0442	94.71	14.38	42.31	6701813	98541	90.32	5172	0.0806567	0.0980248	0.0197163	0.00650624	0.00715147	0.0318454	0.0255262	0.0213975	0	0	0	0	0	0	0	0	0	0	0.0211286	0.020134	0.0242677	0.238348	0	0	0.0186122	0	0.939353	0.0542264	0.321339	0.22942	1.71753	0.585525	0.0458583	0.00742611	0.0349688	0.0125476	d__Bacteria;p__Verrucomicrobiota;c__Verrucomicrobiae;o__Opitutales;f__Opitutaceae;g__Opitutus;s__
L11_1.MetaBAT1500ms.9	MAG.0443	99.01	0	0	3465934	190657	93.19	3100	0	0	0	0	0	0	0.00616411	0.0117901	0.0221436	0	0	0	0	0	0	0	0.0210005	0	0	0.00427692	0.00512508	0	0	0	0	0	0	0	0.0539278	0	0.689634	0	0.25659	0	0	0	d__Bacteria;p__Bacteroidota;c__Bacteroidia;o__Chitinophagales;f__Chitinophagaceae;g__Sediminibacterium;s__
L11_1.MetaBAT2000.115	MAG.0444	91.8	3.97	10	4735008	18339	88.54	4219	0	0	0	0	0	0.00374926	0	0	0	0	0	0	0	0	0	0	0.00497755	0	0	0	0	0	0	0	0	0	0	0	0	0	0.396793	1.03121	0.0700008	0.0209828	0.00615183	0.0103704	d__Bacteria;p__Bacteroidota;c__Bacteroidia;o__Bacteroidales;f__JAAUTT01;g__;s__
L11_1.MetaBAT2000.15	MAG.0445	94.27	0.67	0	3295035	250773	89.07	3152	0	0	0.209242	0	0	0	0	0	0	0	0	0	0	0	0	0	0	0	0	0	0	0.00772052	0	0.155818	0	0.0693579	2.48467	0	0	0.0180846	0.638399	0.30593	0.146725	0	0	0.012644	d__Bacteria;p__Pseudomonadota;c__Alphaproteobacteria;o__Rhizobiales;f__Xanthobacteraceae;g__Afipia;s__Afipia sp000178995
L11_1.MetaBAT2000.22	MAG.0446	93.3	3.26	47.62	3768686	22903	91.98	3775	0.0539443	0.0923427	0.0247719	0.0405744	0.169107	0.0343374	0.0118969	0.050351	0.0566659	0	0	0	0	0	0	0.0201655	0.0644579	0.236909	0.0162675	0.0594253	0.0315042	0	0.0147079	0.0578035	0.0298998	0.106325	0.141479	0.131519	0.0392103	0.340566	0.435288	1.12654	0.363492	0.0365416	0.0300393	0.0864818	d__Bacteria;p__Pseudomonadota;c__Gammaproteobacteria;o__Burkholderiales;f__Rhodocyclaceae;g__Sulfuritalea;s__
L11_1.MetaBAT2000.39	MAG.0447	93.97	9.34	14.29	4343416	8900	89.71	4403	0	0	0	0	0	0	0	0	0	0	0	0	0	0	0	0	0	0	0	0	0	0	0	0	0	0	0	0	0	0	0.212637	0	0	0	0	0	d__Bacteria;p__Cyanobacteriota;c__Sericytochromatia;o__;f__;g__;s__
L11_1.MetaBAT2000.40	MAG.0448	95.04	2.4	66.67	4766679	25019	91.51	4669	0.0645387	0.0535909	0	0.00759633	0.00457	0	0	0.0111765	0	0	0	0	0	0	0	0.0190682	0.00209692	0.0126593	0	0	0	0.152429	0.0122246	0.26987	0.1853	0.0257872	0.00949939	0.0110085	0.048199	0.12314	0.179652	0.0364432	0	0.00441028	0.00516607	0.0147993	d__Bacteria;p__Pseudomonadota;c__Alphaproteobacteria;o__Rhodospirillales;f__Magnetospirillaceae;g__Phaeospirillum;s__Phaeospirillum sp900184795
L11_1.MetaBAT2000.56	MAG.0449	78.53	15.45	29.63	4067042	4600	91.48	4523	0.00617776	0.105072	0.00732493	0	0.00485608	0.00636068	0.00565057	0.0114042	0	0	0	0	0	0	0	0.0610649	0.0145976	0.0997308	0.0115351	0.00523858	0.00699955	0.0298421	0.0787982	0.0166881	0.146495	0.0820699	0.031971	0.0389771	0.123101	0.115262	0.123805	0.0156686	0.0226311	0.0466262	0.112019	0.0265736	d__Bacteria;p__Actinomycetota;c__Actinomycetia;o__Actinomycetales;f__Cellulomonadaceae;g__Cellulomonas;s__Cellulomonas soli
L11_1.MetaBAT2000.7	MAG.0450	97.63	2.9	6.67	5415854	58046	87.29	4578	0	0.00488682	0	0	0	0	0	0	0	0	0	0	0	0	0	0	0	0	0	0	0	3.23153	0.198539	0.20933	0.0346172	0	0	0	0.00940507	0.0169656	0.266207	0.253967	0.013408	0	0.00602033	0	d__Bacteria;p__Bacteroidota;c__Bacteroidia;o__Flavobacteriales;f__Flavobacteriaceae;g__Flavobacterium;s__
L11_1.MetaBAT2000.73	MAG.0451	77.08	13.2	44.44	3402175	5712	89.1	3732	0	0.0163349	0	0	0	0	0	0	0	0	0	0	0	0	0	0.0210607	0.0205464	0.0270011	0	0	0	0.137256	0.136371	0.0489443	0.0729615	0.109934	0.119506	0.0166995	0.276245	0.0357667	0.254114	0.066789	0.0906781	0.00565981	0.0586997	0.00655372	d__Bacteria;p__Pseudomonadota;c__Alphaproteobacteria;o__Micropepsales;f__Micropepsaceae;g__Rhizomicrobium;s__
L11_1.MetaBAT2000.82	MAG.0452	96.36	3.5	40	3962680	18830	92.82	3586	0.0145934	0	0.0210736	0.00372237	0	0.0173684	0.00804229	0.0169039	0.00324032	0	0	0	0	0	0	0	0.00464299	0	0	0.00416468	0.00867579	0	0	0.010117	0	0	0	0.0417617	0.00612309	0	0.281119	0.0193397	0.115572	0.0111363	0.00436233	0.00798571	d__Bacteria;p__Bacteroidota;c__UBA10030;o__UBA10030;f__UBA8401;g__UBA8401;s__
L11_1.MetaBAT2000.83	MAG.0453	97.72	0.83	0	3478331	170563	92.7	3223	0	0	0	0	0	0.0125323	0	0.00993362	0	0	0	0	0	0	0	0	0.0351131	0.0520654	0.00785061	0	0.00756358	0	0	0	0	0	0	0	0	0	0.799888	0	0	0	0	0.040641	d__Bacteria;p__Pseudomonadota;c__Gammaproteobacteria;o__Burkholderiales;f__Rhodocyclaceae;g__JACRPB01;s__
L11_1.MetaBAT2000.86	MAG.0454	97.25	0.83	25	4049098	230525	90.1	3791	0.00625068	0	0	0	0	0.0029699	0	0	0	0	0	0	0	0	0	0	0	0.0219407	0	0	0	0.00607168	0	0.254978	0	0	0	0.00538945	0.0358542	0	0.409673	0	0.0362455	0.00404849	0.0285687	0.0950258	d__Bacteria;p__Pseudomonadota;c__Alphaproteobacteria;o__Micropepsales;f__Micropepsaceae;g__Rhizomicrobium;s__
L11_1.MetaBAT2000.87	MAG.0455	98.65	2.31	0	5075459	52755	86.79	4149	0	0	0.022366	0	0	0	0	0	0	0	0	0	0	0	0	0	0	0	0	0	0	0	0	0	0	0	0	0.011002	0	0	0.52261	0	0.0117551	0.0140926	0	0.22281	d__Bacteria;p__Verrucomicrobiota;c__Verrucomicrobiae;o__Opitutales;f__Opitutaceae;g__CAJCBL01;s__
L11_1.MetaBAT2000.89	MAG.0456	98.38	2.54	0	4299193	160411	90.74	4267	0.0511794	0.0151384	0.00887616	0	0	0	0	0.00695657	0	0	0	0	0	0	0	0.0039404	0	0.0030962	0.00460452	0.0258853	0.00392048	0.357819	0	0.00557935	0	0.00786483	0	0.00489579	0.0221981	0.297799	0.465242	0.0131232	0.0585618	0.00786582	0.0606882	0.0520944	d__Bacteria;p__Pseudomonadota;c__Alphaproteobacteria;o__Caulobacterales;f__Caulobacteraceae;g__Phenylobacterium;s__
L11_1.MetaBAT2000.93	MAG.0457	98.18	6.67	0	3912189	140181	89.65	3545	0.020835	0.0114627	0.00682264	0.0141933	0.013386	0.0121118	0	0.005158	0.00790521	0	0	0	0	0	0	0.0570689	0.0420976	0.0303809	0.0714575	0.00479945	0.00843695	0	0	0.0503688	0	0	0	0.0190254	0.0318096	0.0242494	0.364661	0.0178952	0.113901	0.0189633	0.0460871	0.00911382	d__Bacteria;p__Chloroflexota;c__Anaerolineae;o__Anaerolineales;f__Anaerolineaceae;g__UBA6107;s__
L11_1.MetaBAT2000.98	MAG.0458	96.62	2.26	85.71	3741532	24797	88.56	3461	0.00584822	0.00528487	0	0	0	0	0	0	0	0	0	0	0	0	0	0.00718288	0.00819559	0.0517511	0.00492022	0	0.00456615	0.0653989	0.317775	0.0243455	0.0097715	0.0371387	0.00358661	0.0128241	0.0316541	0.0329657	0.728615	0.0264218	0.0143409	0	0.0160484	0.0284446	d__Bacteria;p__Pseudomonadota;c__Gammaproteobacteria;o__Burkholderiales;f__Burkholderiaceae;g__Undibacterium;s__Undibacterium aquatile
L11_2.MaxBin1000.011	MAG.0459	88.97	10.27	12.5	6460703	90737	90.27	4930	0.0887162	0.105319	0.0366803	0.00658451	0.00754971	0.0319623	0.0239596	0.0220662	0	0	0	0	0	0	0	0	0.00543924	0	0.0239977	0.021842	0.026068	0.265268	0	0	0.01247	0	0.993099	0.058007	0.339793	0.245294	0.853314	1.48895	0.0559332	0.0100857	0.0361966	0.0143155	d__Bacteria;p__Verrucomicrobiota;c__Verrucomicrobiae;o__Opitutales;f__Opitutaceae;g__Opitutus;s__
L11_2.MaxBin1000.042	MAG.0460	76.78	9.18	8	2486667	17498	87.28	3178	0	0	0	0	0	0	0	0	0	0	0	0	0	0	0	0.0125046	0	0.00767949	0	0	0	0	0	0.0159259	0	0	0	0.0259384	0	0.0321155	0.0598388	0.343267	0.17663	0	0.0132345	0	d__Bacteria;p__Patescibacteria;c__Paceibacteria;o__UBA9983_A;f__UBA6899;g__JAJZQJ01;s__
L11_2.MetaBAT1500ms.23	MAG.0461	83.26	3.04	30	3066800	109643	89.28	2875	0.365552	0.560497	0.0449549	0	0	0	0	0	0	0	0	0	0	0	0	0.00411245	0.00360953	0.0227147	0	0	0	0	0	0	0	0	0	0	0.0354104	0	0	2.68345	0	0.00617499	0.00827984	0.0207222	d__Bacteria;p__Pseudomonadota;c__Alphaproteobacteria;o__Micropepsales;f__Micropepsaceae;g__Rhizomicrobium;s__
L11_2.MetaBAT1500ms.57	MAG.0462	99.05	19.33	22.97	8232983	72161	88.32	6845	0	0	0	0	0	0	0	0	0	0	0	0	0	0	0	0	0.0113985	0.0139215	0	0	0	0	0	0.0217061	0	0	0	0.0273571	0	0.0646156	0.0961555	0.365205	0.00968216	0	0	0	d__Bacteria;p__Bacteroidota;c__Bacteroidia;o__Bacteroidales;f__JAAUTT01;g__;s__
L11_2.MetaBAT1500ms.64	MAG.0463	100	1.01	0	3678808	889679	91.99	3398	0	0	0	0	0	0	0	0	0	0	0	0	0	0	0	0	0	0	0	0	0	0	0	0	0	0	0	0	0	0	0	0.566476	0	0.0317327	0	0	d__Bacteria;p__Bacteroidota;c__Bacteroidia;o__Chitinophagales;f__Chitinophagaceae;g__Flavipsychrobacter;s__
L11_2.MetaBAT1500ms.80	MAG.0464	92.57	3.04	0	5144875	53483	86.79	4095	0	0	0.0185549	0	0	0	0	0	0	0	0	0	0	0	0	0	0	0	0	0	0	0	0	0	0	0	0	0.0146451	0	0	0.0546566	0.741822	0.0153793	0.00937953	0	0	d__Bacteria;p__Verrucomicrobiota;c__Verrucomicrobiae;o__Opitutales;f__Opitutaceae;g__CAJCBL01;s__
L11_2.MetaBAT1500ms.90	MAG.0465	99	0.5	0	5049306	106759	91.43	4753	0.0676782	0.0596487	0	0.0154284	0.00456516	0	0	0.00986434	0	0	0	0	0	0	0	0.0188022	0	0.0123172	0	0	0	0.144085	0.0109977	0.207747	0.241495	0.0238656	0.0107688	0.00826668	0.063266	0.0939059	0.0273604	0.28769	0	0.00425034	0	0.0174649	d__Bacteria;p__Pseudomonadota;c__Alphaproteobacteria;o__Rhodospirillales;f__Magnetospirillaceae;g__Phaeospirillum;s__Phaeospirillum sp900184795
L11_2.MetaBAT2000.11	MAG.0466	81.87	8.44	23.64	4205182	7781	93.05	4630	0.0303239	0.0431948	0.0166139	0.0129436	0.0111657	0.0126017	0.00905975	0.00585337	0.00378566	0	0	0	0	0	0	0.017349	0.0155325	0.0324702	0.0057045	0.00644185	0.0124419	0.0291645	0.020719	0.0871726	0.0901472	0.104962	0.0137703	0.0500769	0.0421059	0.17979	0.11726	0.249295	0.0457443	0.0402604	0.0446684	0.0455195	d__Bacteria;p__Pseudomonadota;c__Gammaproteobacteria;o__Burkholderiales;f__Burkholderiaceae_B;g__Ramlibacter;s__
L11_2.MetaBAT2000.16	MAG.0467	89.04	21.1	2.11	3419045	8851	94.8	3547	0.0226644	0.0227251	0.0221333	0.00944547	0.0062476	0.0106973	0	0	0	0	0	0	0	0	0	0.00530957	0.0100605	0.0169202	0	0	0	0.00445747	0.00432225	0.0752053	0.0114703	0.0116565	0.00786034	0.324779	0.104828	1.15001	0.296242	0.13347	0.0544743	0.00723984	0.00788337	0.0091656	d__Bacteria;p__Pseudomonadota;c__Gammaproteobacteria;o__Steroidobacterales;f__Steroidobacteraceae;g__FEN-1191;s__
L11_2.MetaBAT2000.17	MAG.0468	96.59	2.78	20	4167810	127236	88.02	3774	0	0	0.00805479	0.00877906	0.0139974	0.0132443	0.0311288	0.0298398	0.00875264	0	0	0	0	0	0	0.0214811	0.0903817	0.0132671	0.00674262	0.0421684	0.0121264	0.133335	0.221089	0.136855	0.03956	0.0104153	0.0203894	0	0.290235	0	1.51977	2.52801	3.34002	0.00730519	0.00845677	0.0371381	d__Bacteria;p__Pseudomonadota;c__Gammaproteobacteria;o__Burkholderiales;f__Burkholderiaceae_B;g__Acidovorax;s__
L11_2.MetaBAT2000.26	MAG.0469	94.41	2.91	54.55	4567213	17651	92.37	4553	0	0	0	0.00841167	0.0384484	0.0882712	0.00779419	0.00756585	0.0181183	0	0	0	0	0	0	0.0417121	0	0.0186168	0	0	0	0.00497055	0	0	0	0	0	0.052595	0.00769654	0.0068759	0.00875605	0.622738	0.0925398	0	0	0	d__Bacteria;p__Pseudomonadota;c__Gammaproteobacteria;o__Burkholderiales;f__Burkholderiaceae_B;g__Rhodoferax;s__
L11_2.MetaBAT2000.31	MAG.0470	91.2	1.35	0	3591341	116041	90.57	3234	0	0	0	0	0	0	0	0	0	0	0	0	0	0	0	0.0451833	0	0.0139111	0	0	0	0	0	0.0498237	0	0	0	0.0164261	0.0330588	0.0884801	0.0144576	0.48517	0	0	0.0232717	0	d__Bacteria;p__Pseudomonadota;c__Gammaproteobacteria;o__Burkholderiales;f__Rhodocyclaceae;g__;s__
L11_2.MetaBAT2000.36	MAG.0471	84.59	1.94	33.33	5190399	6727	94.08	5589	0	0	0	0	0	0	0	0	0	0	0	0	0	0	0	0	0	0	0	0	0	0	0	0	0	0	0	0	0	0	0	0.245633	0	0	0	0	d__Bacteria;p__Myxococcota;c__Myxococcia;o__Myxococcales;f__Myxococcaceae;g__Archangium_A;s__
L11_2.MetaBAT2000.38	MAG.0472	97.35	1.94	0	3690594	158820	91.05	3368	0.0440641	0.0688881	0.025447	0.00400711	0	0	0	0.00771723	0	0	0	0	0	0	0	0	0.00906436	0.0226546	0.00720858	0.0044354	0.00530779	0.0729056	0.243706	0.0913028	0.257812	0.727158	0.122621	0.0756625	0	0	0.0511121	0.505378	0.0912086	0.022022	0.0396667	0.0940538	d__Bacteria;p__Pseudomonadota;c__Gammaproteobacteria;o__Burkholderiales;f__Burkholderiaceae_B;g__Giesbergeria;s__Giesbergeria hankyongi
L11_2.MetaBAT2000.42	MAG.0473	82.69	2.25	0	3629451	86961	88.56	3496	0.00890264	0.0109151	0.0154239	0.0159267	0.0190209	0.0424263	0.0123515	0.00950343	0.00486283	0	0	0	0	0	0	0.0136451	0.01694	0.0172318	0	0.0196509	0.00907879	0.0585738	0	0.032042	0	0	0	0.00966577	0.00969902	0	0.595942	0.903401	0.0927935	0.0177554	0.0128191	0.00805725	d__Bacteria;p__Pseudomonadota;c__Alphaproteobacteria;o__Rhizobiales;f__Devosiaceae;g__Devosia_A;s__Devosia_A sp017307495
L11_2.MetaBAT2000.7	MAG.0474	89.34	2.68	6.25	3221422	9486	90.71	3503	0	0	0	0	0	0	0.0131161	0.0167201	0.00803871	0	0	0	0	0	0	0	0	0.0150416	0	0	0	0	0	0	0	0	0	0	0	0	0	0.254384	0	0	0	0	d__Bacteria;p__Pseudomonadota;c__Alphaproteobacteria;o__Rhodobacterales;f__Rhodobacteraceae;g__QY30;s__
L11_2.MetaBAT2000.84	MAG.0475	100	0.25	0	2824806	334353	88.83	2626	0	0	0	0	0	0	0	0	0	0	0	0	0	0	0	0	0	0.00502259	0	0	0	0	0	0	0.0163916	0	0	0	0	0	0.288805	0.549999	0.662707	0	0	0	d__Bacteria;p__Bacteroidota;c__Bacteroidia;o__Flavobacteriales;f__Weeksellaceae;g__Kaistella;s__
L11_3.MaxBin1000.065	MAG.0476	81.03	18.43	11.48	3969836	1831	90.47	5236	0	0	0.00451271	0	0	0	0	0	0	0	0	0	0	0	0	0.0392705	0	0.00612316	0	0	0	0.535872	0.897219	0.117908	0.0230532	0.555689	0.0272818	0	0.0304946	0.0211889	0.089347	0.0498737	0.21714	0	0.00786464	0	d__Bacteria;p__Pseudomonadota;c__Gammaproteobacteria;o__Enterobacterales_A;f__Aeromonadaceae;g__Tolumonas;s__
L11_3.MaxBin1000ms.012	MAG.0477	96.53	1.62	0	2993091	193007	92.5	2791	0.0288247	0.0394811	0.0250038	0	0	0.00288865	0	0.0178272	0	0	0	0	0	0	0	0	0.0105106	0.00619556	0	0	0	0.264325	0.326273	0.362001	0.0728105	0.0096416	0.0744287	0.038447	1.20969	0.187266	0.0157207	0.0297199	0.909512	0.0091036	0	0	d__Bacteria;p__Actinomycetota;c__Actinomycetia;o__Actinomycetales;f__Demequinaceae;g__Demequina;s__
L11_3.MetaBAT1500ms.1	MAG.0478	96.96	2.25	0	3952775	138179	89.43	3800	0.0214583	0.0371753	0.0146684	0.0472433	0.0153435	0.0561804	0.0131867	0.0383982	0.0366633	0	0	0	0	0	0	0	0.0229461	0.0132963	0.0114123	0.0175271	0.0293511	0.00603786	0.0241621	0.0257579	0	0	0.0286407	0	0	0.0668495	0	0	1.05846	0.0350826	0.0408981	0.0360496	d__Bacteria;p__Pseudomonadota;c__Alphaproteobacteria;o__Rhizobiales;f__Devosiaceae;g__Devosia;s__
L11_3.MetaBAT1500ms.12	MAG.0479	87.73	4.37	0	3366851	6151	90.1	3552	0.0197542	0.0488098	0	0	0	0	0	0	0	0	0	0	0	0	0	0	0	0	0	0	0	0	0	0	0	0	0	0.00477481	0	0	0	0.0253896	0.183387	0	0	0	d__Bacteria;p__Bacteroidota;c__Bacteroidia;o__Chitinophagales;f__Chitinophagaceae;g__Flavipsychrobacter;s__
L11_3.MetaBAT1500ms.20	MAG.0480	94.73	7.36	46.15	5486203	51992	91.7	4535	0.00855429	0.00708942	0.0162667	0.0859736	0.0396921	0.616392	0.173352	0.164753	0.0105822	0	0	0	0	0	0	0.00282963	0.00639411	0.0173429	0	0.0115892	0.0231573	0.0178834	0.0205097	0.00845229	0.0810136	0.0424645	0.0386241	0.00589292	0.0139395	0	0.0581147	0.049377	0.599503	0.0125957	0.00631763	0.00976448	d__Bacteria;p__Verrucomicrobiota;c__Verrucomicrobiae;o__Opitutales;f__Opitutaceae;g__Opitutus;s__
L11_3.MetaBAT1500ms.22	MAG.0481	100	2.51	0	5583024	288327	89.9	4605	0.01839	0	0.00664815	0.0324116	0.0164918	0.00590494	0.217712	0.168572	0.0100617	0	0	0	0	0	0	0	0.0171151	0.00445179	0	0	0	0	0	0.13664	0	0	0	0.137203	0	0.0138724	0.0272296	0	2.60612	0.0396177	0.00597376	0.00433391	d__Bacteria;p__Bacteroidota;c__Bacteroidia;o__Bacteroidales;f__Prolixibacteraceae;g__UBA6024;s__
L11_3.MetaBAT1500ms.25	MAG.0482	88.95	3.37	0	5277330	8532	89.99	4662	0	0.0166083	0	0.0203081	0	0.00493873	0.0249934	0.00478018	0	0	0	0	0	0	0	0.00423977	0	0	0.00701342	0.0522344	0.0105622	0	0	0	0	0	0	0	0	0.0127723	0	0.0475057	0.226706	0.0041962	0.00455608	0.00377954	d__Bacteria;p__Sumerlaeota;c__Sumerlaeia;o__MVZB01;f__MVZB01;g__JAMCWS01;s__
L11_3.MetaBAT1500ms.28	MAG.0483	94.59	8.34	31.82	4664041	41878	91	4060	0.044481	0.122705	0.0547912	0.0232548	0.080919	0.0298217	0.368218	0.738388	0.137654	0	0	0	0	0	0	0.0219956	0.0867303	0.107443	0.0278039	0.0764361	0.148852	0	0	0.00690159	0	0	0.0147405	0.195614	0.117649	0.0193241	0.0923271	0.0244388	1.4351	0.0509609	0.108662	0.113908	d__Bacteria;p__Verrucomicrobiota;c__Verrucomicrobiae;o__Opitutales;f__Opitutaceae;g__Lacunisphaera;s__
L11_3.MetaBAT1500ms.45	MAG.0484	94.06	4.9	71.43	3870029	13756	90.6	4267	0	0.0053992	0	0	0.00373357	0	0	0	0	0	0	0	0	0	0	0	0	0	0	0	0	0.0496518	0	0.0278024	0.430585	0.111544	0	0	0	0.0692925	0.0229183	0.0349547	0.526531	0	0	0	d__Bacteria;p__Chloroflexota;c__Dehalococcoidia;o__Tepidiformales;f__Tepidiformaceae;g__PNKC01;s__
L11_3.MetaBAT1500ms.49	MAG.0485	95.35	5.77	7.69	6440959	14547	90.45	5848	0.0433536	0.0700306	0.00434969	0	0	0	0.0177917	0.0470287	0.00659023	0	0	0	0	0	0	0.0488106	0.0572246	0.025511	0.054499	0.0223785	0.00536414	0.0414238	0.0362248	0.048614	0.142029	0.0493204	0.0433942	0.0259561	0.0667778	0.0255811	0.0886257	0.0848013	0.200583	0.00747171	0.0175218	0.0161398	d__Bacteria;p__Chloroflexota;c__Anaerolineae;o__J036;f__J036;g__CAIXPS01;s__
L11_3.MetaBAT1500ms.51	MAG.0486	75.29	3.54	84.62	3507613	7458	89.82	3792	0	0.0080486	0	0	0	0	0	0	0	0	0	0	0	0	0	0	0	0	0	0	0	0.186761	0.0674855	0.0473898	0.0711214	0.0743333	0.120835	0.0203729	0.0824905	0.030902	0.0169522	0.113591	0.28106	0	0.0118964	0	d__Bacteria;p__Pseudomonadota;c__Alphaproteobacteria;o__Micropepsales;f__Micropepsaceae;g__Rhizomicrobium;s__
L11_3.MetaBAT1500ms.54	MAG.0487	92.73	4.55	0	3311177	294183	91.5	2986	0.0135955	0.00605588	0	0	0	0	0	0	0	0	0	0	0	0	0	0.0214372	0.0145181	0.00312897	0.0645534	0	0	0	0	0.0496492	0.049105	0	0.0455988	0.0103621	0.143416	0.0559358	0.202274	2.92848	1.04062	0	0.079242	0.0160835	d__Bacteria;p__Chloroflexota;c__Anaerolineae;o__Anaerolineales;f__Anaerolineaceae;g__UBA6107;s__
L11_3.MetaBAT1500ms.57	MAG.0488	95.44	6.17	32.5	4439268	13796	87.9	4171	0	0	0	0	0	0	0	0	0	0	0	0	0	0	0	0.00834621	0	0	0	0	0	0.0992226	0.0198373	0.0335901	0	0.030484	0	0	0	0	0.0747983	0.125689	0.228737	0	0.00712291	0	d__Bacteria;p__Bacteroidota;c__Bacteroidia;o__Flavobacteriales;f__Flavobacteriaceae;g__Flavobacterium;s__
L11_3.MetaBAT1500ms.6	MAG.0489	88.76	0	0	1685455	1466625	90.79	1361	0	0	0.00577956	0	0	0	0	0	0	0	0	0	0	0	0	0	0	0	0	0	0	0	0	0	0	0	0	0	0	0	0	0	1.01049	0	0	0	d__Bacteria;p__Dependentiae;c__Babeliae;o__Babeliales;f__RVW-14;g__;s__
L11_3.MetaBAT1500ms.67	MAG.0490	97.17	8.54	2.7	7269640	51758	89.03	6019	0	0	0	0	0	0	0	0	0	0	0	0	0	0	0	0	0	0	0	0	0	0	0	0.0418396	0.0269062	0.0279309	0.0615981	0.0591209	0.00803224	0.25865	0	0.022111	0.288575	0	0	0	d__Bacteria;p__Bacteroidota;c__Bacteroidia;o__Bacteroidales;f__JAAUTT01;g__;s__
L11_3.MetaBAT1500ms.70	MAG.0491	90.6	5.98	12.5	4378987	31637	89.93	4171	0	0	0	0	0	0	0	0	0	0	0	0	0	0	0	0	0	0	0	0	0	0	0	0	0	0	0	0	0	0	0	0	0.361142	0	0	0.00336801	d__Bacteria;p__Cyanobacteriota;c__Sericytochromatia;o__S15B-MN24;f__UBA4093;g__JAGIBK01;s__
L11_3.MetaBAT1500ms.72	MAG.0492	92.69	1.47	0	10797596	261655	88.4	8695	0	0	0	0	0	0	0	0	0	0	0	0	0	0	0	0	0	0	0	0	0	0	0	0	0	0	0	0	0	0	6.09263	7.03242	5.59215	0	0	0	d__Bacteria;p__Myxococcota;c__Polyangia;o__Polyangiales;f__Polyangiaceae;g__FEN-1139;s__
L11_3.MetaBAT2000.15	MAG.0493	99.24	5.07	12.5	5154842	150311	90.6	4326	0	0	0	0	0	0.0196128	0	0	0	0	0	0	0	0	0	0	0	0.0119702	0	0	0	0	0	0.0279621	0	0	0	0.541966	0.86444	0	0	0.125914	1.10118	0	0	0.0073172	d__Bacteria;p__Verrucomicrobiota;c__Verrucomicrobiae;o__Opitutales;f__Opitutaceae;g__Didemnitutus;s__
L11_3.MetaBAT2000.16	MAG.0494	91.04	1.43	40	3084558	67524	92.1	2897	0.00486002	0.00865974	0.00935718	0.00477625	0.00657951	0.00516712	0.00464633	0.0178778	0	0	0	0	0	0	0	0.0538503	0	0.0275004	0.019081	0	0.00533973	0.0346484	0.180969	0.158601	0.208173	0.122366	0.348905	0.0270112	0.316919	0.0559768	0.0306628	0.0204093	1.41965	0.00554565	0.0104966	0.00693747	d__Bacteria;p__Actinomycetota;c__Actinomycetia;o__Actinomycetales;f__Cellulomonadaceae;g__Cellulomonas_A;s__
L11_3.MetaBAT2000.23	MAG.0495	95.1	1.42	0	4164144	58435	90.5	3909	0.308321	0.361955	0.558449	0.207186	0.250696	0.227425	0.187836	0.15383	0.0142677	0	0	0	0	0	0	0.951788	0.336485	0.487345	0.18874	0.0567476	0.322902	0	0	0.259316	0	0	0	0.45597	0	0	0.862527	0.563326	0.665833	0.358342	0.70424	0.937721	d__Bacteria;p__Pseudomonadota;c__Gammaproteobacteria;o__Burkholderiales;f__Rhodocyclaceae;g__;s__
L11_3.MetaBAT2000.3	MAG.0496	96.27	5.14	23.81	4223393	11905	90.69	4580	0.0457697	0.013828	0.00830081	0	0	0	0	0.00826364	0	0	0	0	0	0	0	0.00382298	0	0.00384916	0.00465143	0.0273122	0.00418824	0.283699	0	0.00592184	0	0.00756126	0	0.00543993	0.0206307	0.244763	0.108066	0.0120384	0.194406	0.00791471	0.0523132	0.0475246	d__Bacteria;p__Pseudomonadota;c__Alphaproteobacteria;o__Caulobacterales;f__Caulobacteraceae;g__Phenylobacterium;s__
L11_3.MetaBAT2000.40	MAG.0497	94.16	3.08	80	4187179	22393	90.39	3847	0	0	0	0	0	0	0.00459431	0	0	0	0	0	0	0	0	0	0	0	0	0.011179	0.00462335	0	0	0	0	0	0	0.0172361	0.0162918	0	2.66602	4.49853	8.54049	0	0	0	d__Bacteria;p__Verrucomicrobiota;c__Verrucomicrobiae;o__Opitutales;f__Opitutaceae;g__JADKHC01;s__
L11_3.MetaBAT2000.44	MAG.0498	97.35	1.9	0	4250132	66976	89.51	4145	0.00861969	0.0115441	0.00582102	0.00836947	0.00642036	0.0285549	0.0120438	0.0124439	0.00819682	0	0	0	0	0	0	0.013828	0.00623845	0.010836	0.0108955	0.0226375	0.012301	0.172218	0.0229051	0.0191708	0.0274198	0.0175412	0.0256196	0.0127051	0.00834828	0.00843778	0.0163907	0.0163695	0.390313	0.00460122	0	0.00508851	d__Bacteria;p__Pseudomonadota;c__Alphaproteobacteria;o__Rhizobiales;f__Xanthobacteraceae;g__Pseudolabrys;s__
L11_3.MetaBAT2000.48	MAG.0499	95.69	2.41	26.67	3676101	72333	91.61	3536	0.068166	2.17322	0.154613	0.15394	0.096942	0.0357355	0.0197337	0.0441333	0.0529358	0	0	0	0	0	0	0.00578439	0.0177429	0.0776392	0.583254	0.439633	0.393727	0	0	0.0108743	0.0830508	0	0.230564	0.00785666	0	0	0	0.0133245	4.78394	0.884258	0.0109766	0.0807631	d__Bacteria;p__Pseudomonadota;c__Gammaproteobacteria;o__Burkholderiales;f__Rhodocyclaceae;g__Sulfuritalea;s__
L11_3.MetaBAT2000.63	MAG.0500	99.39	1.59	77.78	2677280	126752	93.38	2484	0	0	0	0	0	0	0.0782612	0.0211211	0.0355088	0	0	0	0	0	0	0.57033	0.145943	0.239321	0.0644614	0.0530845	0.076606	0.0422105	0.161105	0.0251836	0.319663	0	0.032002	0	0.0679384	1.25607	0.805317	1.70648	0.71574	0	0	0	d__Bacteria;p__Pseudomonadota;c__Gammaproteobacteria;o__Xanthomonadales;f__Xanthomonadaceae;g__Thermomonas;s__
L11_3.MetaBAT2000.9	MAG.0501	91.13	1.93	72.73	3403281	22909	91.29	3309	0.0492386	0.0733244	0.0270509	0	0	0	0	0.00677665	0	0	0	0	0	0	0	0	0.00549338	0.0161546	0.00554319	0	0.00423606	0.0681173	0.211383	0.0759797	0.240469	0.564746	0.0747368	0.0656036	0	0	0.0299048	0.0858146	0.247114	0.0173578	0.0257907	0.0756757	d__Bacteria;p__Pseudomonadota;c__Gammaproteobacteria;o__Burkholderiales;f__Burkholderiaceae_B;g__Giesbergeria;s__Giesbergeria hankyongi
L12_1.MaxBin1000.003	MAG.0502	92.4	3.55	50	3306308	16524	89.4	3068	1.60487	0.237701	0.0673707	0.165644	0.043967	0.162491	0.0753705	0.018992	0.0844887	0	0	0	0	0	0	0.056983	0.300136	0.247179	0.096671	0.167444	0.0495734	0	0	0	0	0	0	0	0	0	0	0	0	3.31381	0.301963	0.230097	d__Bacteria;p__Pseudomonadota;c__Gammaproteobacteria;o__Xanthomonadales;f__Rhodanobacteraceae;g__Dokdonella;s__
L12_1.MaxBin1000ms.011	MAG.0503	100	16.14	11.43	5258822	15544	88.63	4509	0.0129197	0	0.0182326	0.0630255	0	0	0	0	0.00949113	0	0	0	0	0	0	0	0.117204	0	0.048911	0.015963	0	0	0	0	0	0	0	0	0	0	0	0	0	0.765611	0.0765689	0	d__Bacteria;p__Verrucomicrobiota;c__Verrucomicrobiae;o__Opitutales;f__Opitutaceae;g__CAJCBL01;s__
L12_1.MaxBin1000ms.021	MAG.0504	98.25	0	0	3191474	286681	92.11	2869	0	0.00632129	0.0134214	0	0	0	0	0	0	0	0	0	0	0	0	0.0137443	0	0	0	0	0	0.0803667	0	0.0117349	0	0.0679262	0	0.0102882	0	0	0.128965	0.0520535	0.0112453	0.720942	0	0.0755087	d__Bacteria;p__Acidobacteriota;c__Holophagae;o__Holophagales;f__Holophagaceae;g__Geothrix;s__Geothrix sp019449415
L12_1.MaxBin1000ms.045	MAG.0505	77.71	14.8	62.5	2933611	231448	91.07	2615	0.137702	0.0470773	0.101124	0.112711	0.0298051	0.0166449	0	0	0	0	0	0	0	0	0	0	0.0532031	0.00945343	0	0	0	0	0	0	0	0	0	0.0639211	0	0	0	0.00607446	0	0.282131	0.0328563	0.0113783	d__Bacteria;p__Bacteroidota;c__Ignavibacteria;o__Ignavibacteriales;f__Melioribacteraceae;g__XYB12-FULL-38-5;s__
L12_1.MaxBin1000ms.049	MAG.0506	95.08	0.55	0	3465169	247852	91.83	2936	0.00463022	0.0270999	0.0258758	0.300736	0	0.0343238	0	0	0	0	0	0	0	0	0	0.00784922	0.0148083	0.00873471	0.0059442	0	0	0	0	0	0	0	0	0	0	0	0	0	0	0.30439	0.0481318	0.0298621	d__Bacteria;p__Bacteroidota;c__Ignavibacteria;o__SJA-28;f__B-1AR;g__FEN-1279;s__
L12_1.MetaBAT1500ms.10	MAG.0507	94.11	3.93	35.29	3825468	32756	89.88	3752	0.230281	0.012099	0.0130563	0.0311116	0.00486991	0.0123546	0.0853445	0.0344952	0.0230255	0	0	0	0	0	0	0.445528	0.13143	0.0722513	0.0104628	0.0230406	0.114842	0.389928	0	0	1.01687	0	0.784864	0	0	0	0	0	0.00740799	0.380957	0.811082	0.037254	d__Bacteria;p__Pseudomonadota;c__Alphaproteobacteria;o__Rhizobiales;f__Xanthobacteraceae;g__Pseudorhodoplanes;s__
L12_1.MetaBAT1500ms.14	MAG.0508	75.49	13.71	33.93	4054352	4228	92.55	4599	0.0209697	0.0501288	0.0428837	0.0269078	0.0155562	0.0646634	0.0583473	0.0472223	0.00810592	0	0	0	0	0	0	0.0146087	0.0271337	0.0661486	0.0211053	0.0127789	0.0121882	0	0	0.00953706	0	0	0	0.223189	0.0155839	0	0.0150212	0.0146925	0.0100436	0.117389	0.028839	0.0758067	d__Bacteria;p__Pseudomonadota;c__Gammaproteobacteria;o__Burkholderiales;f__Burkholderiaceae_B;g__Rhodoferax;s__
L12_1.MetaBAT1500ms.15	MAG.0509	94.98	3.26	45.45	2057250	18887	92.57	2160	0	0	0	0.0341246	0.10026	0	0	0	0	0	0	0	0	0	0	0	0	0	0	0	0	0	0	0	0	0	0	0	0	0	0	0	0	0.147114	0	0.0523822	d__Bacteria;p__Pseudomonadota;c__Gammaproteobacteria;o__Burkholderiales;f__Methylophilaceae;g__JABFRO01;s__
L12_1.MetaBAT1500ms.19	MAG.0510	95.81	7.13	44.44	5733225	12792	89.84	5339	0.0290697	0.0159487	0.0103185	0.0314756	0.0173906	0.0109441	0.13907	0.127266	0.0100636	0	0	0	0	0	0	0.0151994	0.0338537	0.00707652	0	0	0	0	0	0.127775	0	0	0	0.108729	0	0.00952996	0.0235842	0	0.675994	0.114136	0.0333429	0.0113851	d__Bacteria;p__Bacteroidota;c__Bacteroidia;o__Bacteroidales;f__Prolixibacteraceae;g__UBA6024;s__
L12_1.MetaBAT1500ms.27	MAG.0511	98.85	0	0	3461663	245848	93.17	3103	0	0	0	0	0	0	0.00449318	0.0109271	0.004913	0	0	0	0	0	0	0	0	0	0	0	0	0	0	0	0	0	0	0	0	0	0	0	0	0.774677	0	0	d__Bacteria;p__Bacteroidota;c__Bacteroidia;o__Chitinophagales;f__Chitinophagaceae;g__Sediminibacterium;s__Sediminibacterium sp015999745
L12_1.MetaBAT1500ms.32	MAG.0512	90.81	6.49	16.67	3597521	24323	92.04	3576	0	0	0	0	0.0432343	0	0	0	0	0	0	0	0	0	0	0	0	0	0	0	0	0	0	0	0	0	0	0.0303663	0	0	0.0235168	0	0	0.255962	0	0	d__Bacteria;p__Pseudomonadota;c__Gammaproteobacteria;o__Steroidobacterales;f__Steroidobacteraceae;g__FEN-1191;s__
L12_1.MetaBAT1500ms.33	MAG.0513	84.12	1.16	0	4739549	8420	88.44	4939	0.0216455	0.133462	0.0209486	0	0	0	0.00847175	0	0	0	0	0	0	0	0	0.00728263	0	0.0268362	0.0069764	0.0690117	0.025706	0	0	0	0	0	0	0	0	0	0	0	0	0.127146	0.0418339	0.0972102	d__Bacteria;p__Armatimonadota;c__Fimbriimonadia;o__Fimbriimonadales;f__Fimbriimonadaceae;g__JAEVZK01;s__
L12_1.MetaBAT1500ms.38	MAG.0514	97.04	1.58	0	5989814	30168	87.49	5154	0.042675	0	0.0241941	0.0615418	0.00461094	0.05591	0	0	0	0	0	0	0	0	0	0.00357214	0.0194595	0.0137653	0.00678634	0.00688129	0.0116229	0	0	0	0	0	0	0	0	0	0	0	0	0.202106	0.012458	0	d__Bacteria;p__Bacteroidota;c__Ignavibacteria;o__Ignavibacteriales;f__Ignavibacteriaceae;g__;s__
L12_1.MetaBAT1500ms.43	MAG.0515	90.45	3.47	40	3637271	7822	89.33	4057	0.0515892	0.0242266	0	0.026189	0.0262768	0.0157296	0.0513428	0.164079	0.00556762	0	0	0	0	0	0	0.0462771	0.0266678	0.043679	0.0136965	0.0321142	0.0236241	0.0820573	0	0.0767487	0	0	0.194931	0.0821688	0.10413	0	0.123566	0	0	0.0630453	0.0462304	0.0464675	d__Bacteria;p__Chloroflexota;c__Dehalococcoidia;o__Tepidiformales;f__Tepidiformaceae;g__JAKALX01;s__
L12_1.MetaBAT1500ms.46	MAG.0516	77.01	0	0	724469	102680	90.99	801	0	0.480256	0	0	0	0	0	0	0	0	0	0	0	0	0	0	0	0	0	0	0	0	0	0	0	0	0	0	0	0	0	0	0	0.378656	0.208036	0.275449	d__Bacteria;p__Patescibacteria;c__Paceibacteria;o__UBA9983_A;f__UBA2103;g__C7867-001;s__
L12_1.MetaBAT1500ms.48	MAG.0517	89.75	1.16	80	4041524	18747	89.74	4110	0.052883	0.119118	0.015863	0.0696043	0.0222466	0.126706	0.0125398	0.0381136	0.0408903	0	0	0	0	0	0	0	0.0208302	0.0241824	0.0108548	0.0256497	0.0308922	0	0.0169284	0.0214025	0	0	0.0199233	0	0	0.0416118	0	0	0.0590714	0.112052	0.0521843	0.0440075	d__Bacteria;p__Pseudomonadota;c__Alphaproteobacteria;o__Rhizobiales;f__Devosiaceae;g__Devosia;s__
L12_1.MetaBAT1500ms.61	MAG.0518	75.52	24.44	32.65	6573977	5165	90.71	7355	0.0151019	0.00929946	0.0198784	0.0240529	0.0198953	0.0526096	0.0420417	0.0299466	0.0485237	0	0	0	0	0	0	0.0246832	0.0545755	0.0386426	0.0207965	0.0394705	0.0231429	0	0	0	0	0	0	0.0135429	0	0	0	0	0	0.242073	0.0374953	0.0145577	d__Bacteria;p__Chloroflexota;c__Anaerolineae;o__Anaerolineales;f__EnvOPS12;g__OLB14;s__
L12_1.MetaBAT1500ms.69	MAG.0519	79.73	12.42	12.9	3030646	4247	89.77	3598	0.0267383	0.0266639	0.0280994	0.00657104	0.00977427	0.0174519	0.0203308	0.0109429	0	0	0	0	0	0	0	0	0	0.0188317	0.0202999	0.00787521	0.00878728	0.0354703	0.0152636	0.042458	0.143595	0.0832107	0.0981442	0	0.206599	0	0	0	0	0.0895598	0.140885	0.0306227	d__Bacteria;p__Pseudomonadota;c__Gammaproteobacteria;o__Burkholderiales;f__Burkholderiaceae_B;g__Polaromonas;s__Polaromonas sp023259235
L12_1.MetaBAT1500ms.86	MAG.0520	97.43	1.11	0	4914048	54812	86.75	4203	0.0136748	0	0	0	0	0	0	0	0.0822692	0	0	0	0	0	0	0	0	0	0.00531692	0	0	0	0	0	0	0	0	0	0	0	0	0	0	0.283584	0	0	d__Bacteria;p__Bacteroidota;c__Kapabacteria;o__Kapabacteriales;f__UBA2268;g__JANJTB01;s__
L12_1.MetaBAT1500ms.89	MAG.0521	98.74	0	0	2375019	1676972	93.49	2290	0	0	0.0245652	0.00542816	0	0.0116145	0.00640069	0.0206595	0.0135059	0	0	0	0	0	0	0	0	0	0.0292284	0.0117964	0	0	0	0	0	0	0	0	0	0	0	0	0	0.365621	0	0	d__Bacteria;p__Actinomycetota;c__Actinomycetia;o__Actinomycetales;f__Microbacteriaceae;g__Terrimesophilobacter;s__
L12_1.MetaBAT2000.15	MAG.0522	89.72	2.95	33.33	5150293	37301	89.84	5105	0.0386516	0.0674298	0.0369874	0.043112	0.0841613	0.355006	0.0253706	0	0	0	0	0	0	0	0	0.121739	0.0735878	0.180237	0.0172353	0.051066	0.0476789	0	0	0	0	0.00747498	0.00595325	0	0	0	0	0	0	0.381518	0.113307	0.217807	d__Bacteria;p__Pseudomonadota;c__Alphaproteobacteria;o__Rhizobiales;f__Xanthobacteraceae;g__PALSA-894;s__
L12_1.MetaBAT2000.19	MAG.0523	93.33	2.31	0	10274806	208837	87.96	8732	0	0	0	0	0	1.25107	0	0	0.0112753	0	0	0	0	0	0	0	0	0	0	0	0.31241	0	0	0	0	0	0	0	0	0	0	0	0	0.382978	0.00603304	0.0115684	d__Bacteria;p__Myxococcota;c__Polyangia;o__Polyangiales;f__Polyangiaceae;g__FEN-1139;s__
L12_1.MetaBAT2000.24	MAG.0524	85.8	5.33	60	4248919	27643	88.91	4097	0.032999	0.0740901	0.00986114	0.00789276	0	0	0	0	0	0	0	0	0	0	0	0.296122	0.334454	0.26294	0	0	0	0	0	0.0260619	0.0116673	0.021741	0.0088675	0.0416511	0.0268218	0.0180963	0.0161623	0.0484559	0.0148056	0.397608	0.0652797	0.0458003	d__Bacteria;p__Pseudomonadota;c__Alphaproteobacteria;o__Micropepsales;f__Micropepsaceae;g__Rhizomicrobium;s__
L12_1.MetaBAT2000.26	MAG.0525	95.39	3.38	40	4879600	256657	90.48	4135	0.175978	0.14072	0.204987	0	0	0.0290471	0.00574784	0	0	0	0	0	0	0	0	0.00279661	0	0.0218231	0	0.0812344	0.0158959	0	0	0	0	0	0	0.182337	0	0.0711419	0	0	0	1.30541	0.0971094	0.220379	d__Bacteria;p__Verrucomicrobiota;c__Verrucomicrobiae;o__Opitutales;f__Opitutaceae;g__Didemnitutus;s__
L12_1.MetaBAT2000.40	MAG.0526	78.29	0.16	0	1027820	16322	91.41	1103	0.036197	0	0.030971	0	0.0171475	0.0454519	0	0	0	0	0	0	0	0	0	0.0282131	0.171165	0.00934438	0	0	0	0	0	0	0	0	0	0	0	0	0	0	0	0.148235	0	0	d__Bacteria;p__Patescibacteria;c__Dojkabacteria;o__J137;f__JAEUSD01;g__;s__
L12_1.MetaBAT2000.42	MAG.0527	93.63	11.12	51.22	3360329	16463	93.14	3417	0.222914	1.08754	0.033464	0.0535036	0.0249337	0.0531195	0.0115892	0.079673	0.00819756	0	0	0	0	0	0	0.119821	0.244837	1.22948	0.185899	0.073179	0.161513	0.00749915	0.00875766	0.090686	0	0	0.052153	0.0828061	0.128505	0.087098	0.313264	0.093575	0.00865275	0.968024	0.31938	0.740598	d__Bacteria;p__Pseudomonadota;c__Gammaproteobacteria;o__Burkholderiales;f__Burkholderiaceae_B;g__Rhodoferax_C;s__
L12_1.MetaBAT2000.46	MAG.0528	77.12	8.98	13.04	2979414	8641	91	3091	0.0855067	0.0780161	0.0424236	0.0187543	0.0169322	0.023619	0	0.00619461	0.00501085	0	0	0	0	0	0	0.341883	0.188465	0.150761	0.0371975	0.00569749	0.0103176	0	0	0.0130734	0	0	0	0.0356026	0.105323	0.0327833	0	0.0724573	0.0432173	0.173342	0.265515	0.0443169	d__Bacteria;p__Chloroflexota;c__Anaerolineae;o__Anaerolineales;f__Anaerolineaceae;g__UBA6107;s__
L12_1.MetaBAT2000.95	MAG.0529	83.25	3.79	16.67	5075937	7603	91.2	5363	0	0	0	0.0115251	0.0335385	0.00736035	0	0	0	0	0	0	0	0	0	0	0	0.00497707	0	0	0	0	0	0	0	0	0	0	0	0	0	0	0	0.193415	0.00861564	0.0110675	d__Bacteria;p__Chloroflexota;c__Anaerolineae;o__Anaerolineales;f__EnvOPS12;g__UBA5195;s__
L12_2.MaxBin1000.036	MAG.0530	98.06	1.29	0	5982399	27737	90.63	5292	0.0347482	0.0190943	0.0204784	0	0	0	0	0	0	0	0	0	0	0	0	0	0	0	0	0	0	0	0	0.01208	0	0	0.00541098	0.0588206	0	0.0084553	0	0	0	0.00609027	0.50961	0.0691966	d__Bacteria;p__Myxococcota;c__Myxococcia;o__Myxococcales;f__Anaeromyxobacteraceae;g__Anaeromyxobacter;s__
L12_2.MaxBin1000ms.004	MAG.0531	80.3	10.69	45.9	3244755	5894	90.72	3380	0.284365	0.425686	0.203205	0.188963	0.0211067	0.148351	0.0445828	0.00650942	0.143513	0	0	0	0	0	0	0.110271	0.122208	0.103697	0.0435692	0.122977	0.0507435	0	0	0.0173792	0	0	0	0	0	0	0	0	0	0.234782	1.05621	0.177064	d__Bacteria;p__Pseudomonadota;c__Gammaproteobacteria;o__Xanthomonadales;f__Rhodanobacteraceae;g__Dokdonella;s__
L12_2.MaxBin1000ms.022	MAG.0532	97.31	2.15	0	6634510	195525	90.25	5291	0.502526	0.070719	0.107084	0.12312	0.0408642	0.0114564	0	0.0206026	0	0	0	0	0	0	0	0.00604809	0.299915	0.027798	0	0	0.0201384	0	0	0	0	0	0	0.377073	0	0.00937167	0	0.00730548	0	0.0858783	0.894477	0.273258	d__Bacteria;p__Bacteroidota;c__Bacteroidia;o__Bacteroidales;f__Prolixibacteraceae;g__UBA6024;s__
L12_2.MaxBin1000ms.026	MAG.0533	98.84	3.4	25	5641796	38907	88.92	5763	0.149384	0.218185	0.148253	0.301214	0.362902	0.339676	0.150672	0.134146	0.123943	0	0	0	0	0	0	0.436577	0.148315	0.277721	0.0475064	0.0284417	0.0263589	0	0	0	0	0	0	0	0	0	0	0	0	0.0754844	0.872651	0.235787	d__Bacteria;p__Zixibacteria;c__MSB-5A5;o__CAIYYT01;f__CAIYYT01;g__JADJGC01;s__
L12_2.MetaBAT1500ms.10	MAG.0534	86.14	16.96	23.33	3792026	6311	94.12	4083	0	0.0108652	0.097763	0.0513469	0.10241	0.175883	0.0300965	0	0.0153429	0	0	0	0	0	0	0.285258	0.171222	0.314056	0.0116404	0	0.00907025	0	0	0	0	0	0	0	0	0	0	0	0	0.0354257	0.789328	0.573522	d__Bacteria;p__Pseudomonadota;c__Gammaproteobacteria;o__Steroidobacterales;f__Steroidobacteraceae;g__FEN-1191;s__
L12_2.MetaBAT1500ms.32	MAG.0535	81.13	11.22	11.54	5269164	6779	89.12	5526	0.0179317	0.0182091	0.021766	0	0	0.00832577	0	0.00856429	0	0	0	0	0	0	0	0.00931307	0.012278	0.0169502	0	0.010432	0	0	0	0.177426	0.0164616	0	0.0434398	0.0189019	0.0872935	0.0312032	0.08801	0.0446357	0.0949783	0.0269104	0.189998	0.0254106	d__Bacteria;p__Verrucomicrobiota;c__Verrucomicrobiae;o__Opitutales;f__Opitutaceae;g__JADKHC01;s__
L12_2.MetaBAT1500ms.37	MAG.0536	97.62	2.15	0	5458337	44815	89.95	4536	0.00831082	0.0666675	0	0	0.0217017	0	0	0	0	0	0	0	0	0	0	0.0694367	0.0205524	0.0204319	0.0113493	0	0	0	0	0	0	0	0	0.0140575	0	0	0.0243059	0.0130551	0	0.0231208	0.383082	0.00733737	d__Bacteria;p__Bacteroidota;c__Bacteroidia;o__Bacteroidales;f__Prolixibacteraceae;g__UBA6024;s__
L12_2.MetaBAT1500ms.44	MAG.0537	90.19	1.28	40	2819628	14955	90.65	2617	0	0.00927292	0	0.0909624	0.0149785	0.0164757	0	0	0.0026371	0	0	0	0	0	0	0.0608704	0.00576322	0	0	0.00816758	0	0	0	0	0	0	0	0	0	0	0.0654963	0	0	0.0747951	0.821201	0	d__Bacteria;p__Bacteroidota;c__Ignavibacteria;o__SJA-28;f__B-1AR;g__CAIKZJ01;s__
L12_2.MetaBAT1500ms.47	MAG.0538	87.9	1.25	100	2733677	34316	92.73	2624	0	0	0.0452436	0	0.0135887	0	0	0.0123177	0	0	0	0	0	0	0	0.0453267	0	0	0	0.00842531	0	0	0	0.0870989	0	0	0	0.00508746	0	0.0127531	0	0	0	0	1.75527	0	d__Bacteria;p__Actinomycetota;c__Actinomycetia;o__Actinomycetales;f__Demequinaceae;g__Demequina;s__
L12_2.MetaBAT1500ms.48	MAG.0539	97.41	0.86	0	2645967	137493	92.8	2523	0	0	0	0.938469	0.0790215	0.404008	0.201774	0.0470054	0.194676	0	0	0	0	0	0	0.00284272	0.046998	0.00401774	0.00408279	0.159761	0.0588273	0	0	0	0	0	0	0	0	0	0	0	0	0	0.393871	0.5104	d__Bacteria;p__Actinomycetota;c__Thermoleophilia;o__Solirubrobacterales;f__70-9;g__67-14;s__
L12_2.MetaBAT1500ms.54	MAG.0540	96.13	3.04	50	5128581	38313	90.1	4434	0.00652214	0	0.0221402	0.767121	0	0.40908	0	0	0	0	0	0	0	0	0	0	0	0.100226	0	0.038068	0	0.00572162	0	0.0678953	0	0	0	0.0452646	0.0315821	0.0172008	0.00808529	0.0965576	0.0379827	0.0260567	0.555187	0.0642754	d__Bacteria;p__Verrucomicrobiota;c__Verrucomicrobiae;o__Opitutales;f__Opitutaceae;g__Didemnitutus;s__
L12_2.MetaBAT1500ms.56	MAG.0541	93.48	2.43	36.36	4275135	12998	91.25	4371	0.0538791	0.0292784	0	0	0.0160567	0.00485649	0.00777016	0.100454	0.0306934	0	0	0	0	0	0	0.00341884	0.00933599	0.0556837	0	0	0	0.0215803	0	0.00857498	0	0	0	0.00685707	0.0138242	0	0	0	0	0.0302208	0.245255	0.0635149	d__Bacteria;p__Pseudomonadota;c__Alphaproteobacteria;o__Rhodospirillales;f__Magnetospirillaceae;g__Phaeospirillum;s__
L12_2.MetaBAT1500ms.61	MAG.0542	78.49	7.77	41.67	2663569	3996	91.57	2992	0.151154	0.0815341	0.0500753	0.0221876	0.0758712	0.00674442	0	0	0.0259445	0	0	0	0	0	0	0.00814956	0.0084287	0.010971	0	0	0	0	0	0.0103056	0	0	0	0.149459	0.0394832	0.0273219	0	0	0	0.0623595	0.0908732	0.0348108	d__Bacteria;p__Acidobacteriota;c__Holophagae;o__Holophagales;f__Holophagaceae;g__JADJVL01;s__
L12_2.MetaBAT1500ms.65	MAG.0543	81.05	1.32	0	2889829	4292	92.38	3220	0.0591018	0.103514	0.00422657	0	0	0	0	0	0	0	0	0	0	0	0	0.00369634	0	0.00539767	0	0	0	0	0	0.0218724	0	0	0.00912023	0.0110537	0.00999353	0.0126321	0.00999612	0.00690346	0	0.0050335	0.201207	0.0514329	d__Bacteria;p__Acidobacteriota;c__Holophagae;o__Holophagales;f__Holophagaceae;g__Geothrix;s__
L12_2.MetaBAT1500ms.67	MAG.0544	85.04	8.7	14.29	3548566	7970	88.5	3894	0	0.00866956	0	0	0	0	0	0	0	0	0	0	0	0	0	0	0	0	0	0	0	0.00970016	0	0	0.0109269	0.0103344	0.0135703	0	0.0191537	0.00945151	0	0	0	0.00744506	0.231292	0.0106046	d__Bacteria;p__Pseudomonadota;c__Alphaproteobacteria;o__Micropepsales;f__Micropepsaceae;g__Rhizomicrobium;s__
L12_2.MetaBAT2000.102	MAG.0545	92.7	8.45	0	7868118	41559	90.02	6206	0	0	0	0.0203887	0.0274777	0	0.00646295	0	0	0	0	0	0	0	0	0	0	0.0607718	0	0	0	0	0	0	0	0	0	0	0	0	0	0	0	0.0822574	0.332825	0.123052	d__Bacteria;p__Verrucomicrobiota;c__Verrucomicrobiae;o__Pedosphaerales;f__;g__;s__
L12_2.MetaBAT2000.11	MAG.0546	88.69	1.07	0	2490687	110141	92.51	2296	0	0	0.0666867	0.0079518	0.0201185	0.0190025	0	0	0	0	0	0	0	0	0	0	0.0415433	0.216349	0	0	0	0	0	0	0	0	0	0	0	0	0	0	0	0.136499	0.580576	0.068955	d__Bacteria;p__Pseudomonadota;c__Gammaproteobacteria;o__Burkholderiales;f__Rhodocyclaceae;g__;s__
L12_2.MetaBAT2000.114	MAG.0547	80.53	17.79	8.62	6242458	9317	88.6	6548	0.0205183	0.0291057	0.023973	0.0177351	0.0158799	0.0198503	0	0.0161828	0.00875062	0	0	0	0	0	0	0.0206645	0.0186777	0.0258131	0	0.00736726	0	0.0138168	0	0.0234229	0	0	0	0.0138036	0.333381	0.0163261	0.0115518	0.0266777	0.022348	0.0367124	0.21914	0.0420006	d__Bacteria;p__Pseudomonadota;c__Alphaproteobacteria;o__Micropepsales;f__Micropepsaceae;g__Rhizomicrobium;s__
L12_2.MetaBAT2000.115	MAG.0548	91.04	1.61	40	1995730	88764	93.3	1932	0.048636	0.0047034	0.0217687	0	0	0	0	0	0	0	0	0	0	0	0	0	0.0104862	0.00615785	0	0	0.0278526	0	0	0	0	0	0	0	0	0.00957831	0.00511179	0	0	0	0.423641	0.0377583	d__Bacteria;p__Actinomycetota;c__Actinomycetia;o__Actinomycetales;f__Demequinaceae;g__JAFGBM01;s__
L12_2.MetaBAT2000.13	MAG.0549	93.88	0.55	0	4158195	321992	89	3754	0.0425612	0.00437528	0.0153196	0.0126931	0.00846674	0.0123841	0.00586498	0	0.0132913	0	0	0	0	0	0	0.0183187	0.00676405	0	0.02131	0.00621518	0.0146413	0	0	0	0	0	0	0	0	0	0	0	0	0.316455	0.434132	0.0346856	d__Bacteria;p__Bacteroidota;c__Ignavibacteria;o__SJA-28;f__OLB5;g__OLB5;s__
L12_2.MetaBAT2000.15	MAG.0550	92.55	2.94	0	4850014	137507	88.53	4062	0.0272893	0.0984636	0.00709291	0	0	0	0	0	0	0	0	0	0	0	0	0	0	0	0	0	0	0.0106796	0.0141418	0.0250791	0.00991386	0	0.0103717	0.00714127	0.0811861	0.0467402	0	0.0485538	0.0606321	0.100649	1.52151	0.139422	d__Bacteria;p__Verrucomicrobiota;c__Verrucomicrobiae;o__Opitutales;f__Opitutaceae;g__JADKHC01;s__
L12_2.MetaBAT2000.22	MAG.0551	96.72	1.74	20	3134309	121025	90.3	2932	0	0	0	0	0.00591533	0	0	0	0	0	0	0	0	0	0	0	0.0137127	0	0	0	0	0	0	0	0	0	0	0	0	0	0.00528406	0	0	0.012596	0.356921	0.0189527	d__Bacteria;p__Pseudomonadota;c__Alphaproteobacteria;o__Parvibaculales;f__Parvibaculaceae;g__Parvibaculum;s__
L12_2.MetaBAT2000.30	MAG.0552	94.84	0.02	0	11022625	198829	87.56	9316	0.123647	0.0493314	0.317008	0	0	0	0	0	0	0	0	0	0	0	0	0	0	0	0	0.0067721	0	0	0	0	0	0	0	0	0	0	0	0	0	0	0.666634	0	d__Bacteria;p__Myxococcota;c__Polyangia;o__Polyangiales;f__Polyangiaceae;g__FEN-1139;s__
L12_2.MetaBAT2000.32	MAG.0553	98.02	6.6	26.92	7529174	39794	87.69	6303	0.00792497	0.0402992	0.00547222	0	0	0	0	0	0	0	0	0	0	0	0	0.0125325	0	0.00388232	0	0	0	0	0	0	0	0	0	0	0	0	0	0	0	0.00869416	0.300343	0.0118752	d__Bacteria;p__Bacteroidota;c__Bacteroidia;o__Bacteroidales;f__JAAUTT01;g__;s__
L12_2.MetaBAT2000.34	MAG.0554	96.88	1.09	0	5339639	52994	89.47	4793	0	0	0	0	0	0	0	0	0	0	0	0	0	0	0	0	0	0	0	0	0	0	0	0	0	0	0	0	0	0	0	0	0	0	0.362856	0	d__Bacteria;p__Pseudomonadota;c__Alphaproteobacteria;o__Azospirillales;f__Azospirillaceae;g__;s__
L12_2.MetaBAT2000.44	MAG.0555	98.36	1.14	16.67	4533319	184474	89.97	4265	0	0.0127821	0.0430759	0.00532113	0.0292808	0.0116235	0.0140534	0.00646257	0.00448121	0	0	0	0	0	0	0.00583745	0	0	0.013768	0.00802088	0.00681528	0.00863886	0	0	0	0	0.00536488	0	0	0	0	0	0	0.00858636	0.753942	0.0104151	d__Bacteria;p__Pseudomonadota;c__Alphaproteobacteria;o__Rhizobiales;f__Rhizobiaceae;g__Mesorhizobium;s__
L12_2.MetaBAT2000.66	MAG.0556	95.87	3.42	0	4786682	148879	89.99	3867	0.138729	0.10141	0.0895284	0	0	0	0	0	0	0	0	0	0	0	0	0.0191226	0.007011	0	0	0	0	0	0	0.19577	0.119865	0.388485	0.0878131	0.267057	0.284144	0.0936474	0.469174	0	0	0	0.586923	0.424246	d__Bacteria;p__Verrucomicrobiota;c__Verrucomicrobiae;o__Opitutales;f__Opitutaceae;g__Opitutus;s__
L12_2.MetaBAT2000.7	MAG.0557	80.51	0	0	738877	53257	88.81	761	0	0	0	0	0	0	0	0	0	0	0	0	0	0	0	0.0047573	0.012205	0.0175411	0	0	0	0	0	0	0	0	0	0	0	0	0	0	0	0	0.294478	0.0344295	d__Bacteria;p__Patescibacteria;c__Paceibacteria;o__UBA9983_A;f__UBA9973;g__UBA8515;s__
L12_2.MetaBAT2000.73	MAG.0558	99.37	3.57	0	5727276	246704	89.63	4679	0	0.122262	0	0	0	0.0143125	0	0	0	0	0	0	0	0	0	0	0	0	0.00929574	0	0	0	0	0	0	0	0	0	0	0	0.01646	0.0327037	0	0.114324	0.490858	0.128989	d__Bacteria;p__Bacteroidota;c__Bacteroidia;o__Bacteroidales;f__JAAUTT01;g__;s__
L12_2.MetaBAT2000.74	MAG.0559	95.71	0.99	0	3824039	150191	89.34	3779	0.0582191	0.0277483	0	0.0365721	0.0373761	0.0197555	0.0744206	0.216487	0.00754966	0	0	0	0	0	0	0.0507515	0.0347719	0.0539027	0.0170943	0.0428622	0.0305159	0.0966738	0	0.0956359	0	0	0.221716	0.120419	0.0906557	0	0.134835	0	0	0.0224937	0.211084	0.058154	d__Bacteria;p__Chloroflexota;c__Dehalococcoidia;o__Tepidiformales;f__Tepidiformaceae;g__JAKALX01;s__
L12_2.MetaBAT2000.77	MAG.0560	99.01	0.25	0	2889286	429927	91.68	2448	0.0182293	0	0.0257408	0.00648278	0	0	0	0	0	0	0	0	0	0	0	0.0251807	0.157729	0.00309524	0	0	0	0	0	0	0	0	0	0.0911962	0	0	0.00394734	0.00766378	0	0.00533468	0.864649	0.00450996	d__Bacteria;p__Bacteroidota;c__Bacteroidia;o__Chitinophagales;f__Chitinophagaceae;g__Ferruginibacter;s__
L12_2.MetaBAT2000.81	MAG.0561	88.09	0.39	100	2476040	158066	92.75	2347	0.0139583	0	0.0177021	0.0121856	0.0312555	0.0147074	0.0261024	0.126169	0.0366247	0	0	0	0	0	0	0.322053	0.0171373	0.0250389	0.0369911	0.0188066	0.0350906	0	0	0	0	0	0	0.0130771	0.00634413	0	0	0	0	0.0320495	0.454737	0.010932	d__Bacteria;p__Actinomycetota;c__Actinomycetia;o__Actinomycetales;f__Demequinaceae;g__Demequina;s__
L12_2.MetaBAT2000.83	MAG.0562	88.42	6.74	2.5	3629718	16233	87.45	3696	0.0896733	0.0808467	0.113345	0.111145	0.136775	0.228637	0.0501608	0.0418212	0.0333504	0	0	0	0	0	0	0.160407	0.112977	0.272865	0.153976	0.103309	0.0463051	0.0238039	0.00579238	0.0618084	0.0149721	0.00928413	0.0118234	0.0250677	0.00991845	0.0141701	0.010358	0.0118665	0.0175834	0.0797259	0.357422	0.155288	d__Bacteria;p__Pseudomonadota;c__Alphaproteobacteria;o__Rhizobiales;f__Xanthobacteraceae;g__Pseudolabrys;s__
L12_2.MetaBAT2000.84	MAG.0563	100	3.76	21.43	10118240	36724	90.69	8797	0.759792	0.488081	0.00972823	0.0034617	0	0	0	0.109291	0.0551353	0	0	0	0	0	0	0	0.174009	0.214675	0	0.109747	0.0325913	0.0536601	0	0.96966	0.515022	0	0	0.00345209	0.56926	1.28316	0.0447758	0.0739942	0.00873519	0.0147884	0.419403	0.0270173	d__Bacteria;p__Eremiobacterota;c__Xenobia;o__RGZZ01;f__RGZZ01;g__RGZZ01;s__
L12_2.MetaBAT2000.9	MAG.0564	96.91	0.86	0	2325604	14686	91.61	2311	0	0	0.155898	0.0098761	0.134922	0.0120604	0	0	0	0	0	0	0	0	0	0	0	0	0	0	0	0	0	0	0	0	0	0	0	0	0	0	0	0.00421827	0.137368	0.105997	d__Bacteria;p__Actinomycetota;c__Thermoleophilia;o__Solirubrobacterales;f__70-9;g__67-14;s__
L12_3.MaxBin1000.002	MAG.0565	88.51	3.38	0	4249426	85223	87.64	3449	0	0	0.02834	0	0	0	0	0	0	0	0	0	0	0	0	0	0	0	0	0	0	0	0	0	0	0	0	0.0137382	0	0.101301	0.0135454	0	0	0.0145299	0	7.14708	d__Bacteria;p__Verrucomicrobiota;c__Verrucomicrobiae;o__Opitutales;f__Opitutaceae;g__CAJCBL01;s__
L12_3.MaxBin1000.005	MAG.0566	86.38	4.08	40.74	3146523	16858	90.45	3001	0.0854886	0.0475131	0.572572	0.0672437	0	0.07253	0.120687	0.0679853	0.0330731	0	0	0	0	0	0	0.0881085	0.528108	0.104914	0.0787701	0.204461	0.0257693	0	0	0	0	0	0	0	0	0	0	0	0	0.10008	0.622279	2.0132	d__Bacteria;p__Pseudomonadota;c__Gammaproteobacteria;o__Xanthomonadales;f__Rhodanobacteraceae;g__Dokdonella;s__Dokdonella sp001899855
L12_3.MaxBin1000.040	MAG.0567	75.98	8.95	78.26	3572409	4176	91.32	3865	0.112655	0.0273259	0.0558032	0.0103403	0.0213714	0.011754	0	0	0.00552127	0	0	0	0	0	0	0.525105	0.285836	0.120375	0.00391615	0	0.00761108	0	0	0	0	0	0	0.0242186	0	0	0	0	0	0.0188461	0.0856842	0.156099	d__Bacteria;p__Bacteroidota;c__Bacteroidia;o__Chitinophagales;f__Chitinophagaceae;g__Ferruginibacter;s__
L12_3.MaxBin1000.085	MAG.0568	81.31	10.55	50	2661537	2164	93.95	3518	0.00712686	0	0.0169281	0.0097826	0.0236126	0.00902052	0.0419901	0.0750629	0.0124844	0	0	0	0	0	0	0.0223892	0.0494537	0.0540948	0.0101527	0.00815568	0.0120884	0	0	0	0	0	0	0	0	0	0	0	0	0.0373179	0.0132758	0.142515	d__Bacteria;p__Actinomycetota;c__Acidimicrobiia;o__Acidimicrobiales;f__Ilumatobacteraceae;g__UBA668;s__
L12_3.MetaBAT1500ms.102	MAG.0569	89.35	2.17	0	2747213	8798	90.64	2905	0	0	0	0.00525723	0.0280349	0	0.00634089	0	0	0	0	0	0	0	0	0	0.0400434	0	0	0	0	0	0	0	0	0	0	0	0	0	0.0122232	0	0	0.0646344	0.015191	0.139389	d__Bacteria;p__Pseudomonadota;c__Alphaproteobacteria;o__Parvibaculales;f__Parvibaculaceae;g__Parvibaculum;s__
L12_3.MetaBAT1500ms.106	MAG.0570	93.38	1.71	50	2060838	15468	92.91	2129	0	0	0	0.059688	0.095347	0	0	0	0	0	0	0	0	0	0	0	0	0	0	0	0	0	0	0	0	0	0	0	0	0	0	0	0	0.061107	0	0.139153	d__Bacteria;p__Pseudomonadota;c__Gammaproteobacteria;o__Burkholderiales;f__Methylophilaceae;g__JABFRO01;s__
L12_3.MetaBAT1500ms.110	MAG.0571	89.55	4.8	9.09	3287712	11683	89.67	3497	0.0101634	0.00871334	0.0427592	0.00583377	0.0111846	0.0381448	0.00908463	0.00747224	0	0	0	0	0	0	0	0	0	0	0.0254895	0.00923788	0.00912718	0.015486	0.00890031	0.0197086	0.0646984	0.036908	0.0432995	0	0.168482	0	0	0	0	0.01252	1.46404	0.110626	d__Bacteria;p__Pseudomonadota;c__Gammaproteobacteria;o__Burkholderiales;f__Burkholderiaceae_B;g__Polaromonas;s__Polaromonas sp023259235
L12_3.MetaBAT1500ms.113	MAG.0572	80.74	2.03	9.09	3390294	12239	89.69	3630	0.0225434	0.0352531	0.0114804	0.0498717	0.018062	0.0579231	0.0114749	0.0353282	0.0326445	0	0	0	0	0	0	0	0.0211156	0.017405	0.0103974	0.016736	0.0305065	0.00285299	0.0233898	0.0275723	0	0	0.0236161	0	0	0.0490317	0	0	0.0683132	0.0374845	0.0498539	0.0710863	d__Bacteria;p__Pseudomonadota;c__Alphaproteobacteria;o__Rhizobiales;f__Devosiaceae;g__Devosia;s__
L12_3.MetaBAT1500ms.16	MAG.0573	78.91	22.91	0	3214417	4264	91.53	3581	0.0127341	0.0131323	0.0506247	0.00744261	0.019627	0.0173941	0.00792869	0.00766347	0.00414724	0	0	0	0	0	0	0.0449796	0.0112392	0.0360206	0.00776809	0.00976984	0.00928946	0	0	0.0856622	0.0895427	0.116901	0.109845	0.0318672	0.0792921	0.0729769	0.0338062	0.0217235	0.0156869	0.024255	0.0981786	0.0971074	d__Bacteria;p__Pseudomonadota;c__Gammaproteobacteria;o__Pseudomonadales;f__;g__;s__
L12_3.MetaBAT1500ms.27	MAG.0574	93.26	3.39	40	2896610	21352	91.56	2856	0	0	0.0200844	0.0180411	0	0.0165333	0.0437929	0	0.0500387	0	0	0	0	0	0	0	0	0.0194228	0	0	0.0477605	0	0	0	0	0	0	0	0	0	0	0	0	0	0.0679188	0.281385	d__Bacteria;p__Pseudomonadota;c__Gammaproteobacteria;o__Burkholderiales;f__Rhodocyclaceae;g__;s__
L12_3.MetaBAT1500ms.32	MAG.0575	96.61	2.7	0	2916874	12904	92.13	3011	0	0	0	0	0	0	0	0	0	0	0	0	0	0	0	0.0212532	0	0	0	0	0	0	0	0	0	0	0	0	0	0	0	0	0	0	0	0.216536	d__Bacteria;p__Pseudomonadota;c__Alphaproteobacteria;o__Sphingomonadales;f__Sphingomonadaceae;g__Croceibacterium;s__
L12_3.MetaBAT1500ms.40	MAG.0576	81.35	8.96	18.52	2714555	7028	91.56	2919	0.0324128	0.0323799	0.169331	0.133298	0.105582	0.0837493	0.0336106	0.031279	0.00772092	0	0	0	0	0	0	0.0177241	0.115266	0.156109	0.09736	0.0280929	0.0412666	0	0.00830782	0.152791	0.0145795	0	0.00422705	0.137297	0.0581179	0.0451308	0.00873034	0.0639693	0.0135674	0.0553237	0.0705621	0.0804463	d__Bacteria;p__Pseudomonadota;c__Gammaproteobacteria;o__Burkholderiales;f__Burkholderiaceae_B;g__CAIKUF01;s__
L12_3.MetaBAT1500ms.47	MAG.0577	93.2	1.15	0	9802664	308530	88.19	7993	0	0	0	0	0	0	0	0	0	0	0	0	0	0	0	0	0	0	0	0	0.0266522	0	0	0	0	0	0	0	0	0	0	0	0	0	0	0.57816	d__Bacteria;p__Myxococcota;c__Polyangia;o__Polyangiales;f__Polyangiaceae;g__FEN-1139;s__
L12_3.MetaBAT1500ms.50	MAG.0578	91.38	2.57	0	2876770	5420	92.98	3193	0.00965108	0	0.142177	0.194411	0.0441346	0.00705223	0.191439	0.141826	0	0	0	0	0	0	0	0	0.0409741	0.0117404	0	0	0	0	0	0	0	0	0	0	0	0	0	0	0	0	0.0782236	0.181214	d__Bacteria;p__Pseudomonadota;c__Gammaproteobacteria;o__GCA-2729495;f__GCA-2729495;g__SHZI01;s__
L12_3.MetaBAT1500ms.56	MAG.0579	96.8	0	0	2508111	208769	92.84	2440	0	0	0	0.131996	0.417298	0.253522	0	0.105918	0.0661542	0	0	0	0	0	0	0	0	0	0	0	0	0	0	0	0	0	0	0	0	0	0	0	0	0	0	1.01908	d__Bacteria;p__Actinomycetota;c__Actinomycetia;o__Actinomycetales;f__Microbacteriaceae;g__Terrimesophilobacter;s__
L12_3.MetaBAT1500ms.66	MAG.0580	89.85	15.93	37.5	4117013	21269	91.47	4232	0.113692	0.187972	0.61698	0.689234	0.444709	0.0970747	0.0240811	0.0876882	0.0891578	0	0	0	0	0	0	0.0285417	0.0442017	0.0772097	0.237538	0.0636496	0.264324	0	0	0.00656163	0.0839672	0	0.0201147	0.116788	0.00955192	0	0.0263543	0.0143432	0.0957705	0.103165	0.0470967	0.317295	d__Bacteria;p__Pseudomonadota;c__Gammaproteobacteria;o__Burkholderiales;f__Rhodocyclaceae;g__Sulfuritalea;s__
L12_3.MetaBAT2000.104	MAG.0581	75.86	12.93	37.5	4213563	21581	89.98	4133	0.0458314	0.0482042	0.0226007	0.00700189	0	0.00793169	0	0	0	0	0	0	0	0	0	0.00838726	0.0181718	0.0417716	0	0	0	0.00860739	0	0.283371	0	0	0	0.0119291	0.0452164	0.0163573	0.0498201	0.0150466	0.033507	0.0174205	0.135114	0.268969	d__Bacteria;p__Pseudomonadota;c__Alphaproteobacteria;o__Micropepsales;f__Micropepsaceae;g__Rhizomicrobium;s__
L12_3.MetaBAT2000.11	MAG.0582	93.16	1.73	33.33	2617608	21661	93.13	2570	0	0	0	0	0	0.00737963	0.0110217	0.417612	0.0182367	0	0	0	0	0	0	0.0130819	0.00499047	0	0	0.0584758	0.0093531	0	0	0.101474	0	0	0	0.0128821	0	0.0153239	0	0.00778148	0.00550194	0	0	0.20379	d__Bacteria;p__Actinomycetota;c__Actinomycetia;o__Actinomycetales;f__Demequinaceae;g__Demequina;s__
L12_3.MetaBAT2000.118	MAG.0583	96.59	1.14	0	4440660	124791	89.14	3722	0.26341	0.0199325	0.373726	0.00902788	0.020527	0.0123783	0.0898786	0.0376023	0	0	0	0	0	0	0	0.0326735	0	0.0276863	0.0126808	0.00762979	0.00769571	0	0	0	0	0	0	0	0.024235	0.0750877	0	0	0	0.0307271	0	0.880813	d__Bacteria;p__Planctomycetota;c__Phycisphaerae;o__Phycisphaerales;f__UBA1924;g__JADLFW01;s__
L12_3.MetaBAT2000.2	MAG.0584	98.92	1.81	62.5	2849105	39693	90.89	2892	0.0649938	0.0267558	0.0651434	0.0237716	0	0.0362253	0.00446117	0	0.0173501	0	0	0	0	0	0	0.00637306	0	0.00450565	0	0	0.0133174	0	0	0	0	0	0	0	0	0	0	0	0	0.0226968	0.163	0.581812	d__Bacteria;p__Pseudomonadota;c__Alphaproteobacteria;o__Caulobacterales;f__Caulobacteraceae;g__Brevundimonas;s__
L12_3.MetaBAT2000.31	MAG.0585	78.74	16.39	38.68	3401240	5519	94.53	3685	0	0.0162941	0.136039	0.0494815	0.130501	0.318325	0.0260474	0	0.0107096	0	0	0	0	0	0	0.370115	0.21609	0.24699	0.0157018	0	0.0162091	0	0	0	0	0	0	0	0	0	0	0	0	0.0197113	0.377769	0.636804	d__Bacteria;p__Pseudomonadota;c__Gammaproteobacteria;o__Steroidobacterales;f__Steroidobacteraceae;g__FEN-1191;s__
L12_3.MetaBAT2000.45	MAG.0586	94.19	3.55	14.29	9177209	22414	88.14	8034	0	0	0	0	0	0	0	0	0	0	0	0	0	0	0	0	0	0	0	0	0	0	0	0	0	0	0	0	0	0	0	0	0	0	0	0.223044	d__Bacteria;p__Myxococcota;c__Polyangia;o__Polyangiales;f__Polyangiaceae;g__FEN-1139;s__
L12_3.MetaBAT2000.47	MAG.0587	99.51	0	0	3224284	530962	91.33	2783	0	0	0	2.49451	1.22201	2.98293	0.249315	2.54399	1.04613	0	0	0	0	0	0	0	0	0	0.163885	2.97813	0.0836714	0	0	0	0	0	0	0	0	0	0	0	0	8.12311	0	0.627744	d__Bacteria;p__Bacteroidota;c__Bacteroidia;o__Chitinophagales;f__Chitinophagaceae;g__Ferruginibacter;s__Ferruginibacter sp001898465
L12_3.MetaBAT2000.65	MAG.0588	96.18	0.09	0	2867858	133593	89.21	2721	0.348853	0	0.26605	0.190817	0.176727	0.0322526	0.0335708	0.483445	0.0537353	0	0	0	0	0	0	0.399733	0.238179	0.384324	0.0122076	0.237346	0.04538	0	0	0	0	0	0	0	0	0	0	0	0	0.081551	0.263313	0.527895	d__Bacteria;p__Pseudomonadota;c__Alphaproteobacteria;o__Sphingomonadales;f__Sphingomonadaceae;g__Sphingobium;s__
L12_3.MetaBAT2000.8	MAG.0589	97.92	0	0	2449311	58780	92	2293	0	0	0.143661	0.0152039	0.179287	0.0154644	0	0	0	0	0	0	0	0	0	0	0	0	0	0	0	0	0	0	0	0	0	0	0	0	0	0	0	0.00443491	0.0340217	0.300987	d__Bacteria;p__Actinomycetota;c__Thermoleophilia;o__Solirubrobacterales;f__70-9;g__67-14;s__
L12_3.MetaBAT2000.81	MAG.0590	88.6	2.97	30.77	3632493	10613	92.32	3677	0.0145423	0.0282416	0.109796	0.0491742	0.0802375	0.0611312	0.00992455	0.00797799	0.00550596	0	0	0	0	0	0	0.00795949	0.0141425	0.0431057	0.0134992	0	0.00842269	0	0	0.00938973	0.0150324	0	0.00484216	0.0634112	0.0207909	0.0906234	0.0154929	0.00908467	0.00530477	0.134817	0.21598	0.330686	d__Bacteria;p__Pseudomonadota;c__Gammaproteobacteria;o__Burkholderiales;f__Burkholderiaceae_B;g__CAIKUF01;s__
L12_3.MetaBAT2000.86	MAG.0591	90.71	2.54	9.09	2812276	24631	93.89	2897	0.00778521	0	0.139582	1.078	0.252704	0.914149	0.0609367	0.0191577	0.10333	0	0	0	0	0	0	0	0.399355	0.192417	0.117655	0.0851362	0.134764	0	0	0	0	0	0	0	0	0	0	0	0	0.211807	0	0.410439	d__Bacteria;p__Pseudomonadota;c__Gammaproteobacteria;o__Burkholderiales;f__Rhodocyclaceae;g__Desulfobacillus;s__
L12_3.MetaBAT2000.88	MAG.0592	96.71	0.95	14.29	5405588	71493	90.19	4710	0.0465232	0.113464	0.0535833	0	0	0.00378614	0	0	0	0	0	0	0	0	0	0.0274164	0.00898008	0.0166637	0	0	0	0.176345	1.594	0.148821	0.398056	1.9849	0.0364761	0.0386991	0.439112	0.183406	0.500892	0.0439971	0.106242	0.0247121	0.0486702	0.541914	d__Bacteria;p__Pseudomonadota;c__Gammaproteobacteria;o__Burkholderiales;f__Burkholderiaceae;g__LX47W;s__
L2_1.MaxBin1000.027	MAG.0593	99.48	0.41	0	2701610	149232	93.7	2469	0	0	0	0.576155	0	0	0.202624	0.109959	0.174052	0	0	0	0	0	0	0	0.14553	0.00917659	0.0820078	0.166473	0.225159	0	0.505134	1.8809	0	0	0	0	0	0	0.0195558	0.0248263	0.021038	0	0	0	d__Bacteria;p__Pseudomonadota;c__Gammaproteobacteria;o__Xanthomonadales;f__Xanthomonadaceae;g__Thermomonas;s__
L2_1.MaxBin1000.037	MAG.0594	86.81	1.1	0	3663760	26343	92.71	3357	0.0138343	0.0346131	0.0275077	0.469025	0.0698651	0.161928	0.00962931	0.0111615	0.00794348	0	0	0	0	0	0	0.0732026	0.0209014	0.149344	0	0.00740597	0.00914876	0	0	0.00466005	0	0.0119718	0.0306263	0.0733125	0.174891	0.160547	0.0466687	0.0344687	0.0274873	0.038743	0.0635008	0.141969	d__Bacteria;p__Gemmatimonadota;c__Gemmatimonadetes;o__Gemmatimonadales;f__Gemmatimonadaceae;g__PNKL01;s__
L2_1.MaxBin1000.076	MAG.0595	82.35	4.08	0	1421443	29597	88.57	1503	0.0131462	0.0124572	0.0532205	0.186562	0.0200698	0.0263242	0	0.274968	0.00616486	0	0	0	0	0	0	0	0.0543088	0.215833	0.0235281	0.0164177	0	0	0	0	0	0	0	0	0	0	0	0	0	0.0865517	0	0.0216375	d__Bacteria;p__Dependentiae;c__Babeliae;o__Babeliales;f__Babeliaceae;g__;s__
L2_1.MaxBin1000ms.005	MAG.0596	80.02	12.59	67.47	2924883	41966	92.2	2917	0.0727271	0.210045	0.654536	0.911887	0.554702	0.106484	0.0176207	0.0860667	0.0897192	0	0	0	0	0	0	0.044191	0.0300154	0.0751129	0.270853	0.060087	0.289261	0	0	0.00566099	0.114959	0	0.022262	0.101725	0.00639114	0	0	0	0.137578	0.0694286	0.0346163	0.265461	d__Bacteria;p__Pseudomonadota;c__Gammaproteobacteria;o__Burkholderiales;f__Rhodocyclaceae;g__Sulfuritalea;s__
L2_1.MaxBin1000ms.024	MAG.0597	81.6	2.33	0	4353086	12214	88.64	4141	0.0825295	0.0376816	0.0480106	0.474861	0.501707	0.56598	0.0173677	0.03383	0.0124987	0	0	0	0	0	0	0.113506	0.0275039	0.04506	0.0291027	0	0	0	0	0	0	0	0	0.0543379	0.00584519	0	0	0	0	0.0309397	0.141191	0.0764841	d__Bacteria;p__Zixibacteria;c__MSB-5A5;o__CAIYYT01;f__CAIYYT01;g__JADJGC01;s__
L2_1.MaxBin1000ms.029	MAG.0598	98.76	4	0	6168407	94971	92.25	5099	0	0	0	0.571199	0.154014	0.126333	0	0	0	0	0	0	0	0	0	0	0	0	0	0	0	0	0	0	0	0	0	0	0	0	0	0	0	0	0	0	d__Bacteria;p__Chloroflexota;c__Anaerolineae;o__Anaerolineales;f__UBA4823;g__CAIQJJ01;s__
L2_1.MaxBin1000ms.036	MAG.0599	82.18	7.84	16.67	1020111	60065	88.49	1116	0	0	0	0.437053	0	0.0287929	0	0	0	0	0	0	0	0	0	0	0	0	0.0282352	0	0	0	0	0	0	0	0	0	0	0	0	0	0	0	0	0	d__Bacteria;p__Patescibacteria;c__Paceibacteria;o__UBA9983_A;f__UBA2100;g__UBA10103;s__
L2_1.MaxBin1000ms.039	MAG.0600	84.65	3.07	62.5	5425103	5117	87.54	5522	0.0416419	0.00422124	0.0166903	0.500827	0.0381389	0.756908	0	0	0	0	0	0	0	0	0	0.0035852	0.0187004	0.0117576	0.0605	0	0.00412636	0	0	0	0	0	0	0.00442047	0	0	0	0	0	0	0	0	d__Bacteria;p__Bacteroidota;c__Ignavibacteria;o__Ignavibacteriales;f__Ignavibacteriaceae;g__;s__
L2_1.MetaBAT1500ms.10	MAG.0601	80.09	2.87	40	3309334	15339	89.98	3400	0.0228184	0.0338246	0.00976835	0.134346	0.0172493	0.0620522	0.0125235	0.0335214	0.03397	0	0	0	0	0	0	0	0.0164748	0.0132923	0.00960892	0.0188841	0.0312842	0.00283344	0.0179355	0.0342877	0	0	0.0201597	0	0	0.0457461	0	0	0.0624799	0.0438219	0.0368328	0.0346401	d__Bacteria;p__Pseudomonadota;c__Alphaproteobacteria;o__Rhizobiales;f__Devosiaceae;g__Devosia;s__
L2_1.MetaBAT1500ms.114	MAG.0602	81.27	18.34	19.35	2639738	2660	93.08	3342	0	0	0	0.061097	0.0961385	0.0398067	0.0655986	0.161279	0.00953058	0	0	0	0	0	0	0.00867438	0.0231551	0.0611514	0.00984153	0.0309334	0.034319	0	0	0	0	0	0	0	0	0	0	0	0	0	0	0.00913212	d__Bacteria;p__Actinomycetota;c__Acidimicrobiia;o__Acidimicrobiales;f__Ilumatobacteraceae;g__UBA668;s__
L2_1.MetaBAT1500ms.117	MAG.0603	99.09	4.73	25	7387475	28493	86.52	6618	0	0	0	0.281935	0.0779546	0.0883143	0	0	0.00589345	0	0	0	0	0	0	0	0	0	0	0.016907	0.0186261	0	0	0	0	0	0	0	0	0	0	0	0	0	0	0	d__Bacteria;p__Chloroflexota;c__Anaerolineae;o__Aggregatilineales;f__UBA2796;g__JAJPHV01;s__
L2_1.MetaBAT1500ms.13	MAG.0604	93.12	1.31	0	10175231	216746	88.79	8526	0	0	0.144516	0.90469	0.0167202	0.0264783	0	0	0.0260762	0	0	0	0	0	0	0	0	0	0.192357	0	0	0	0	0	0	0	0	0	0	0	0	0	0	0	0	0.00721586	d__Bacteria;p__Myxococcota;c__Polyangia;o__Polyangiales;f__Polyangiaceae;g__FEN-1139;s__
L2_1.MetaBAT1500ms.131	MAG.0605	76.02	9.56	20	2365535	3902	90.99	2909	0.0438712	0.0239626	0.0314911	0.227514	0.0971972	0.093939	0.022704	0.137106	0.0664834	0	0	0	0	0	0	0.033832	0.028356	0.0385081	0.0208263	0.0370808	0.021519	0	0	0.0152632	0	0	0	0.20478	0.0119277	0.0070486	0.0156378	0	0	0.0345696	0.0234093	0.125708	d__Bacteria;p__Pseudomonadota;c__Gammaproteobacteria;o__Burkholderiales;f__SG8-39;g__2-12-FULL-64-23;s__
L2_1.MetaBAT1500ms.139	MAG.0606	77.7	10.67	80.6	3001684	4866	90.98	3165	0.406373	0.422575	0.190866	0.206145	0.0145755	0.157229	0.0442058	0.00831768	0.14519	0	0	0	0	0	0	0.0945561	0.120804	0.0985607	0.0493666	0.141286	0.0548387	0	0	0.0182524	0	0	0	0	0	0	0	0	0	0.347668	0.493171	0.0972015	d__Bacteria;p__Pseudomonadota;c__Gammaproteobacteria;o__Xanthomonadales;f__Rhodanobacteraceae;g__Dokdonella;s__
L2_1.MetaBAT1500ms.2	MAG.0607	92.05	13.22	25	5883896	15604	87.62	5563	0.332284	0.065703	0.238276	0.11071	0.0542474	0.158537	0.0417233	0.083294	0.00828581	0	0	0	0	0	0	0.0342276	0.0433276	0.0631082	0.0665015	0.0394131	0.076927	0	0	0	0	0	0	0	0	0	0	0	0	0.0440223	0.0191155	0.0509521	d__Bacteria;p__Verrucomicrobiota;c__Verrucomicrobiae;o__Opitutales;f__Opitutaceae;g__Didemnitutus;s__
L2_1.MetaBAT1500ms.37	MAG.0608	96.3	5.56	0	8226039	52158	91.31	7836	0	0	0	0.292787	0	0	0.0673434	0	0.19111	0	0	0	0	0	0	0	0	0	0	0	0	0	0	0	0	0	0	0	0	0	3.73393	0	0	0	0	0	d__Bacteria;p__Eremiobacterota;c__Xenobia;o__Xenobiales;f__JADMJV01;g__JADMJV01;s__
L2_1.MetaBAT1500ms.39	MAG.0609	75.71	0	0	993104	31166	94.72	1146	0	0	0	0.341688	0	0.0586965	0	0	0	0	0	0	0	0	0	0	0.0375301	0	0	0	0	0	0	0	0	0	0	0	0	0	0	0	0	0	0	0	d__Bacteria;p__Patescibacteria;c__Microgenomatia;o__UBA12405;f__UBA12405;g__UBA2283;s__
L2_1.MetaBAT1500ms.63	MAG.0610	81.74	23.2	42.86	4860251	3944	92.29	5521	0.0380824	0.120133	0.0621598	0.0725249	0.0240057	0.0894166	0.0651614	0.0571012	0.00974034	0	0	0	0	0	0	0.020677	0.0531501	0.168848	0.0562406	0.0224286	0.0273295	0	0	0.0165606	0	0	0.00972301	0.20612	0.0160805	0	0.0370807	0.0218728	0.0109448	0.068979	0.0514561	0.127218	d__Bacteria;p__Pseudomonadota;c__Gammaproteobacteria;o__Burkholderiales;f__Burkholderiaceae_B;g__Rhodoferax;s__
L2_1.MetaBAT2000.10	MAG.0611	88.34	8.23	25.81	3899311	10669	89.75	4043	0	0	0	0.263286	0.122123	0.0692968	0.00785532	0.0449873	0.0287884	0	0	0	0	0	0	0	0	0	0.0306268	0.141184	0.0694829	0	0	0	0	0	0	0	0	0	0	0	0	0.0184284	0	0.0257398	d__Bacteria;p__Pseudomonadota;c__Alphaproteobacteria;o__Rhizobiales;f__Devosiaceae;g__Devosia;s__
L2_1.MetaBAT2000.101	MAG.0612	99.15	0.85	0	3555319	79142	92.18	3410	0	0	0	0.238677	0	0	0	0.0747809	0	0	0	0	0	0	0	0	0	0	0.0703325	0.0133029	0.0920613	0	0	0	0	0	0	0	0	0	0	0	0	0	0	0	d__Bacteria;p__Actinomycetota;c__Acidimicrobiia;o__Acidimicrobiales;f__UBA8139;g__;s__
L2_1.MetaBAT2000.115	MAG.0613	93.27	0	0	2404183	65207	92.87	2379	0	0	0	0.273761	0.279263	0.226307	0	0.170951	0.0486535	0	0	0	0	0	0	0	0	0	0	0	0	0	0	0	0	0	0	0	0	0	0	0	0	0	0	0.334719	d__Bacteria;p__Actinomycetota;c__Actinomycetia;o__Actinomycetales;f__Microbacteriaceae;g__Terrimesophilobacter;s__
L2_1.MetaBAT2000.117	MAG.0614	93.95	2.48	55.56	4141027	12455	90.84	4135	0.0702845	0.0211505	0.105074	0.299646	0.20715	0.277626	0.134225	0.183532	0.0740108	0	0	0	0	0	0	0.022781	0.0597613	0.0776015	0.213664	0.086477	0.0866279	0	0	0	0	0	0	0.00778753	0	0	0.0307928	0.0531132	0.0301158	0.0415915	0.0208941	0.0807466	d__Bacteria;p__Pseudomonadota;c__Gammaproteobacteria;o__Burkholderiales;f__Casimicrobiaceae;g__VBCG01;s__VBCG01 sp016704895
L2_1.MetaBAT2000.12	MAG.0615	98.45	3.7	28.57	3397247	78352	89.94	3404	0	0	0	0.322773	0.0367618	0.113081	0.0605528	0.00459087	0	0	0	0	0	0	0	0	0	0	0	0.00931134	0	0	0	0	0	0	0	0	0	0	0	0	0	0	0	0	d__Bacteria;p__Pseudomonadota;c__Alphaproteobacteria;o__Rhizobiales;f__Devosiaceae;g__Devosia_A;s__
L2_1.MetaBAT2000.122	MAG.0616	98.42	0	0	2377364	67635	91.74	2211	0	0	0	0.286478	0.2804	0.0119417	0.0266049	0.00941554	0.0310056	0	0	0	0	0	0	0	0	0	0.0548255	0	0	0	0	0	0	0	0	0	0	0	0	0	0	0	0	0	d__Bacteria;p__Actinomycetota;c__Thermoleophilia;o__Solirubrobacterales;f__70-9;g__67-14;s__
L2_1.MetaBAT2000.131	MAG.0617	99.51	1.48	0	4244700	74816	88.54	3707	0	0	0.15897	0.261971	0	0	0	0	0	0	0	0	0	0	0	0	0	0	0	0	0	0	0	0	0	0	0	0	0	0	0	0	0	0	0	0	d__Bacteria;p__Bacteroidota;c__Bacteroidia;o__Chitinophagales;f__Chitinophagaceae;g__Flavipsychrobacter;s__
L2_1.MetaBAT2000.26	MAG.0618	100	0.37	0	3907094	32646	90.69	3529	0.0333491	0	0	0.192008	0.0755984	0	0.0413835	0.035991	0.0375376	0	0	0	0	0	0	0	0.0276997	0	0.0568476	0.272722	0.00803767	0	0	0	0	0	0	0	0	0	0	0	0	0.0146935	0.0460593	0	d__Bacteria;p__Actinomycetota;c__Actinomycetia;o__Actinomycetales;f__Cellulomonadaceae;g__Cellulomonas;s__Cellulomonas gelida
L2_1.MetaBAT2000.28	MAG.0619	88.85	3.38	0	4649714	49989	91.43	3921	0.0204765	0.0344977	0.0242529	0.313223	0.214256	0.0655527	0.842832	1.05558	0.114172	0	0	0	0	0	0	0.00760258	0.0317656	0.0480623	0.0331536	0.0339913	0.186578	0	0	0	0	0	0.00490058	0.0354023	0.0397959	0.00687392	0.068123	0.00727231	0.0481167	0.0204148	0.0649374	0.0527174	d__Bacteria;p__Verrucomicrobiota;c__Verrucomicrobiae;o__Opitutales;f__Opitutaceae;g__Lacunisphaera;s__
L2_1.MetaBAT2000.29	MAG.0620	95.45	0	0	4235889	47950	88.52	3474	0.250222	0.303891	0.0293106	0.27216	0	0	0	0	0	0	0	0	0	0	0	0	0	0.00451108	0	0	0	0	0	0	0	0	0	0	0	0	0	0	0	0.0325717	1.13978	0.117973	d__Bacteria;p__Planctomycetota;c__Phycisphaerae;o__Phycisphaerales;f__UBA1924;g__JABWBB01;s__
L2_1.MetaBAT2000.63	MAG.0621	97.21	1.09	50	4553296	52706	91.91	4429	0.016311	0.00932295	0.0123464	0.36687	0.170339	0.164735	1.03485	1.51279	0.213297	0	0	0	0	0	0	0.0375361	0.0101446	0.0190592	0.081435	0.505388	0.208385	0	0	0.00669097	0	0	0	0.0338374	0	0.0129432	0.0108013	0.0442304	0.0940596	0.222191	0.0968938	0.0123237	d__Bacteria;p__Chloroflexota;c__Anaerolineae;o__Anaerolineales;f__EnvOPS12;g__OLB14;s__
L2_1.MetaBAT2000.65	MAG.0622	79.65	8.36	9.76	3135958	10471	92.82	3441	0.0248563	0.0132895	0.0271527	0.318311	0.255468	0.611419	0.058522	0.16277	0.0905054	0	0	0	0	0	0	0.0168998	0.0319487	0.0347631	0.124588	0.130284	0.165242	0	0	0	0	0	0	0.034351	0	0	0	0	0	0.0473033	0.0138896	0.140613	d__Bacteria;p__Pseudomonadota;c__Gammaproteobacteria;o__Burkholderiales;f__Rhodocyclaceae;g__Desulfobacillus;s__
L2_1.MetaBAT2000.66	MAG.0623	79.42	1.12	0	655783	80981	90.93	745	0	0	0	0.222545	4.44336	0	0	0.138899	0.184178	0	0	0	0	0	0	0	0	0	0	0	0	0	0	0	0	0	0	0	0	0	0	0	0	2.33608	0	0	d__Bacteria;p__Patescibacteria;c__Paceibacteria;o__UBA9983_A;f__UBA6065;g__UBA6065;s__
L2_1.MetaBAT2000.71	MAG.0624	77.73	0.81	0	3794056	33639	88.29	2995	0.0130924	0	0.0178903	0.146237	0	0	0	0	0.00948465	0	0	0	0	0	0	0	0.120093	0	0.0560083	0.0235077	0	0	0	0	0	0	0	0	0	0	0	0	0	0.421165	0.135483	0	d__Bacteria;p__Verrucomicrobiota;c__Verrucomicrobiae;o__Opitutales;f__Opitutaceae;g__CAJCBL01;s__
L2_1.MetaBAT2000.75	MAG.0625	93.17	8.63	4.67	4140647	45203	93.27	3920	0.0449542	0.0609255	0.219618	0.187343	0.107352	0.180279	0.048309	0	0.0161965	0	0	0	0	0	0	0.359563	0.260403	0.218008	0.0324917	0	0.0100691	0	0	0	0	0	0	0	0	0	0	0	0	0.0154443	0.363076	0.494155	d__Bacteria;p__Pseudomonadota;c__Gammaproteobacteria;o__Steroidobacterales;f__Steroidobacteraceae;g__FEN-1191;s__
L2_1.MetaBAT2000.84	MAG.0626	95.36	1.09	0	3606529	74889	89.86	3084	0	0.0107377	0	0.525867	0.031943	0.0285739	0	0	0.00386101	0	0	0	0	0	0	0.130234	0.0115837	0	0	0.00402883	0	0	0	0	0	0	0	0	0	0	0.126854	0	0	0.295063	0.292501	0	d__Bacteria;p__Bacteroidota;c__Ignavibacteria;o__SJA-28;f__B-1AR;g__CAIKZJ01;s__
L2_1.MetaBAT2000.88	MAG.0627	89.09	4.24	33.33	4130064	13202	92.23	4036	0	0	0.0189142	0.214146	0.110559	0.0804736	0.263087	0.0423751	0.0214498	0	0	0	0	0	0	0.0082315	0	0.0238299	0.224036	0.186164	0.104286	0	0	0	0	0	0	0	0	0	0	0	0	0.156693	0.0486345	0.0065171	d__Bacteria;p__Chloroflexota;c__Anaerolineae;o__Anaerolineales;f__EnvOPS12;g__UBA8950;s__
L2_1.MetaBAT2000.9	MAG.0628	99.94	2.51	62.5	4382860	64479	91.53	3759	0.165724	0	0.0256775	0.608788	0	0.0612188	0	0	0	0	0	0	0	0	0	0	0.0372156	0.0378858	0.0123655	0.00497023	0.00555812	0	0	0	0	0	0	0.242183	0	0.00644707	0	0	0	0.220993	0.0276535	0.0261105	d__Bacteria;p__Bacteroidota;c__Ignavibacteria;o__Ignavibacteriales;f__Melioribacteraceae;g__XYB12-FULL-38-5;s__
L2_1.MetaBAT2000.97	MAG.0629	91.42	2.29	80	3605771	9487	92.87	3284	0	0	0	0.190946	0.0361442	0.0657974	0	0.00604345	0.0553196	0	0	0	0	0	0	0	0	0	0.063309	0	0	0	0	0	0	0	0	0	0	0	0	0	0	0	0	0	d__Bacteria;p__Bacteroidota;c__Ignavibacteria;o__Ignavibacteriales;f__Ignavibacteriaceae;g__UTCHB3;s__
L2_2.MaxBin1000.009	MAG.0630	98.64	0.86	66.67	4241524	14245	93.26	3726	0	0	0	0.0917553	1.71268	0.0470859	0	0	0	0	0	0	0	0	0	0	0	0	0.070104	0	0.026367	0	0	0	0	0	0	0	0	0	0	0	0	0	0	0	d__Bacteria;p__Bacteroidota;c__Bacteroidia;o__Bacteroidales;f__FEN-979;g__CAIVAT01;s__
L2_2.MaxBin1000.026	MAG.0631	94.51	0.58	100	2255559	138983	92.97	2113	0.0869423	0	0.0540597	0.368801	0.725534	0.0160663	0	0	0	0	0	0	0	0	0	0	0	0	0	0.0191763	0.0152835	0	0	0	0	0	0	0	0	0	0	0	0	0	0	0	d__Bacteria;p__Actinomycetota;c__Actinomycetia;o__Actinomycetales;f__Demequinaceae;g__JAFGBM01;s__
L2_2.MaxBin1000.084	MAG.0632	83.91	1.49	20	813645	6452	89	959	0	0	0	0.0349806	0.18185	0.0352357	0	0	0	0	0	0	0	0	0	0	0	0	0	0	0	0	0	0	0	0	0	0.0811598	0	0	0	0	0	0	0	0	d__Bacteria;p__Patescibacteria;c__Paceibacteria;o__UBA9983_A;f__PALSA-1337;g__C7867-002;s__
L2_2.MaxBin1000ms.013	MAG.0633	81.96	2.25	0	999090	999090	92.06	927	0	0	0	0.0205115	0.931449	0.0724904	0	0	0	0	0	0	0	0	0	0	0	0	0	0	0	0	0	0	0	0	0	0	0	0	0	0	0	0	0	0	d__Bacteria;p__Patescibacteria;c__ABY1;o__BM507;f__UBA12465;g__UBA12465;s__
L2_2.MaxBin1000ms.028	MAG.0634	99.09	4.73	0	5398459	80792	90.08	4522	0	0	0	0.019347	0.765366	0.273411	0	0	0.00820264	0	0	0	0	0	0	0.00775065	0.0210317	0.0113542	0.0282311	0	0	0	0	0	0	0	0	0	0	0	0	0	0	0.154445	0.0511922	0.187483	d__Bacteria;p__Chloroflexota;c__Anaerolineae;o__Aggregatilineales;f__Aggregatilineaceae;g__;s__
L2_2.MaxBin1000ms.041	MAG.0635	97.73	0.91	0	5095835	84172	91.16	4399	0	0	0.0145179	0.0796837	0.327291	0.167858	0	0.0377895	0.0824704	0	0	0	0	0	0	0	0	0	0	0	0.0328184	0	0	0	0	0	0	0	0	0	0	0	0	0.0110248	0	0	d__Bacteria;p__Chloroflexota;c__Anaerolineae;o__J036;f__J036;g__CAIXPS01;s__
L2_2.MaxBin1000ms.065	MAG.0636	92.53	3.92	28.57	6028828	6364	90.13	6506	0.0148618	0.00451102	0.0200918	0.0200631	0.230912	0.022077	0.224914	0.0746475	0.311864	0	0	0	0	0	0	0.0752664	0.12495	0.0374281	0.108878	0.0872081	0.0889213	0	0	0	0	0	0	0.0101754	0	0	0.0469545	0.0474933	0.0674018	0.0294139	0.0283059	0.00919296	d__Bacteria;p__Chloroflexota;c__Anaerolineae;o__Aggregatilineales;f__Phototrophicaceae;g__OLB15;s__
L2_2.MetaBAT1500ms.103	MAG.0637	89.37	0.32	0	3344560	41210	90.54	2769	0	0	0	0	0.252981	0	0	0	0	0	0	0	0	0	0	0	0	0	0	0	0	0	0	0	0	0	0	0	0	0	0	0	0	0	0	0	d__Bacteria;p__Bacteroidota;c__Bacteroidia;o__AKYH767-A;f__2013-40CM-41-45;g__QQVM01;s__
L2_2.MetaBAT1500ms.105	MAG.0638	85.94	7.09	80.95	1918181	8592	92.5	2102	0	0	0	0.0377991	0.202866	0	0	0	0	0	0	0	0	0	0	0	0	0	0	0	0	0	0	0	0	0	0	0	0	0	0	0	0	0.0609525	0	0.0390093	d__Bacteria;p__Pseudomonadota;c__Gammaproteobacteria;o__Burkholderiales;f__Methylophilaceae;g__JABFRO01;s__
L2_2.MetaBAT1500ms.12	MAG.0639	84.7	8.64	18.18	2852403	21172	90.74	2779	0.00894849	0	0.0160467	0.117776	0.264327	0.0635228	0	0	0	0	0	0	0	0	0	0.012188	0.0648288	0.00939741	0.0611812	0	0.00608786	0	0	0	0	0	0	0	0	0	0	0	0	0.025191	0.0240845	0.0148563	d__Bacteria;p__Chloroflexota;c__Anaerolineae;o__Anaerolineales;f__Anaerolineaceae;g__UBA6107;s__
L2_2.MetaBAT1500ms.121	MAG.0640	77.59	1.72	0	3311010	44880	88.43	3227	0.0198892	0.0351735	0.0178054	0.0426672	0.396091	0.0716	0.0197196	0.032028	0.00967077	0	0	0	0	0	0	0.0361949	0.0276384	0.0491813	0.0165923	0.0358247	0.0154106	0.05839	0.0268044	0.0298646	0.042013	0.0353328	0.0271221	0.179518	0.0569684	0.0572841	0.0361011	0.037627	0.0799698	0.0105935	0.0146051	0.0226407	d__Bacteria;p__Pseudomonadota;c__Alphaproteobacteria;o__Rhizobiales;f__Xanthobacteraceae;g__Pseudolabrys;s__
L2_2.MetaBAT1500ms.23	MAG.0641	96.16	6.93	27.27	5771904	86232	89.74	4813	0	0	0	0.0152473	1.65813	0.879289	0.0381253	0.0127753	0	0	0	0	0	0	0	0	0	0.0113643	0	0.038074	0	0	0	0.00706335	0	0	0	0.0244406	0	0	0	0.0140143	0	0	0	0.200032	d__Bacteria;p__Verrucomicrobiota;c__Verrucomicrobiae;o__Opitutales;f__Opitutaceae;g__Didemnitutus;s__
L2_2.MetaBAT1500ms.36	MAG.0642	92.37	1.29	0	10040043	135914	88.31	8321	0	0	0	0	2.54396	0	0	0	0	0	0	0	0	0	0	0	0	0	0	0	0	0	0	0	0	0	0	0	0	0	0	0	0	0	0	0	d__Bacteria;p__Myxococcota;c__Polyangia;o__Polyangiales;f__Polyangiaceae;g__FEN-1139;s__
L2_2.MetaBAT1500ms.45	MAG.0643	86.8	5.62	60	4086075	13411	92.28	3853	0.00518143	0	0	0.168229	0.300148	0.100696	0.0614745	0.0135347	0.00780771	0	0	0	0	0	0	0.0110794	0.0303094	0.0374217	0	0.0143676	0.231242	0	0	0	0	0	0	0	0	0	0	0	0	0	0.0250884	0.0155039	d__Bacteria;p__Gemmatimonadota;c__Gemmatimonadetes;o__Gemmatimonadales;f__Gemmatimonadaceae;g__PNKL01;s__
L2_2.MetaBAT1500ms.62	MAG.0644	79.3	2.66	62.5	2880104	7828	90.14	3113	0	0	0	0.0893079	0.270976	0.089313	0	0.0420008	0.0379732	0	0	0	0	0	0	0	0	0	0.0301579	0.213518	0.0772839	0	0	0	0	0	0	0	0	0	0	0	0	0	0	0.0181672	d__Bacteria;p__Pseudomonadota;c__Alphaproteobacteria;o__Rhizobiales;f__Devosiaceae;g__Devosia;s__
L2_2.MetaBAT1500ms.8	MAG.0645	98.86	0	0	4614415	94694	88.58	3712	0	0	0	0	1.13779	0	0	0	0	0	0	0	0	0	0	0	0	0	0	0.0236217	0	0	0	0	0	0	0	0	0	0	0	0	0	0.0107298	0	0.0315295	d__Bacteria;p__Planctomycetota;c__Phycisphaerae;o__Phycisphaerales;f__UBA1924;g__JABWBC01;s__
L2_2.MetaBAT1500ms.80	MAG.0646	81.21	3.51	0	5554466	53489	87.69	4650	0	0	0	0	0.774327	0.243843	1.60552	0.0941613	0.31783	0	0	0	0	0	0	0	0	0	0	0	0.0811714	0	0	0	0	0	0	0	0	0	0	0	0	0	0	0	d__Bacteria;p__Verrucomicrobiota;c__Verrucomicrobiae;o__Opitutales;f__Opitutaceae;g__Didemnitutus;s__
L2_2.MetaBAT1500ms.82	MAG.0647	85.5	1.64	25	1799278	12284	93.45	1880	0.170007	0.00461965	0.0390621	0.00416921	0.236637	0.00500998	0	0	0	0	0	0	0	0	0	0	0.0123483	0.00658549	0	0	0.0244036	0	0	0	0	0	0	0	0	0.00860082	0.00438071	0	0	0	0	0.0449973	d__Bacteria;p__Actinomycetota;c__Actinomycetia;o__Actinomycetales;f__Demequinaceae;g__JAFGBM01;s__
L2_2.MetaBAT1500ms.91	MAG.0648	96.77	1.78	27.27	2748116	35109	92.33	2660	0	0	0	0.0222636	0.247373	0.155723	0.0423443	0.01042	0.0299586	0	0	0	0	0	0	0	0	0	0	0.0191678	0.0309447	0	0	0	0	0	0	0	0	0	0	0	0	0	0	0.0914011	d__Bacteria;p__Pseudomonadota;c__Gammaproteobacteria;o__Xanthomonadales;f__Xanthomonadaceae;g__Thermomonas;s__Thermomonas sp024498955
L2_2.MetaBAT1500ms.92	MAG.0649	94.41	1.96	0	4291811	39981	91	3835	0.160644	0.0821991	0.161504	0.0217422	0.195079	0.00716906	0	0	0	0	0	0	0	0	0	0	0.0752495	0.00454557	0	0	0	0	0	0	0	0	0	0.0171433	0	0	0	0.00927882	0	0.139265	0.0196012	0.00700217	d__Bacteria;p__Bacteroidota;c__Ignavibacteria;o__Ignavibacteriales;f__Melioribacteraceae;g__XYB12-FULL-38-5;s__
L2_2.MetaBAT1500ms.97	MAG.0650	96.77	2.16	100	2217767	15761	92.12	2222	0	0	0.132473	0.0137486	0.234735	0.0140756	0	0	0	0	0	0	0	0	0	0	0	0	0	0	0	0	0	0	0	0	0	0	0	0	0	0	0	0.00625733	0.0357329	0.13164	d__Bacteria;p__Actinomycetota;c__Thermoleophilia;o__Solirubrobacterales;f__70-9;g__67-14;s__
L2_2.MetaBAT2000.105	MAG.0651	84.66	11.31	9.52	3970515	7738	90.91	3849	0.0202718	0	0.0274102	0.0066354	0.183925	0.0394605	0	0	0	0	0	0	0	0	0	0.0057038	0.0101435	0.0566451	0	0.00888923	0	0	0	0	0	0	0	0	0	0	0	0	0	0	0	0.0129914	d__Bacteria;p__Planctomycetota;c__UBA8742;o__UBA2392;f__UBA2392;g__UBA2392;s__
L2_2.MetaBAT2000.18	MAG.0652	98.88	0.56	0	3922495	395434	92.89	3222	0	0	0	2.77624	0.794826	0.163915	0	0.0219518	0.504828	0	0	0	0	0	0	0	0	0	0	0	0	0	0	0	0	0	0	0	0	0	0	0	0	0	0	0	d__Bacteria;p__Bacteroidota;c__Ignavibacteria;o__Ignavibacteriales;f__Ignavibacteriaceae;g__UTCHB3;s__UTCHB3 sp020161395
L2_2.MetaBAT2000.19	MAG.0653	98.1	3.89	18.18	4893795	97899	89.92	4800	0.0384861	0.0154072	0.0296248	0.0552428	0.703989	0.214936	0.0236559	0.016833	0.0145825	0	0	0	0	0	0	0.0506564	0.10766	0.0508726	0.00868994	0.0258927	0.023953	0	0	0	0	0	0	0.0123568	0.00625009	0	0.0996295	0	0.00809965	0.0913021	0.0282192	0.0122725	d__Bacteria;p__Pseudomonadota;c__Alphaproteobacteria;o__Rhizobiales;f__Devosiaceae;g__Devosia_A;s__
L2_2.MetaBAT2000.23	MAG.0654	75.55	4.02	25	1161355	10534	90.58	1214	0.0123796	0	0.0153705	0.0366004	0.187997	0	0	0	0.027031	0	0	0	0	0	0	0	0	0	0	0	0	0	0	0	0	0	0	0	0	0	0	0	0	0	0	0	d__Bacteria;p__Patescibacteria;c__Dojkabacteria;o__J137;f__J137;g__;s__
L2_2.MetaBAT2000.27	MAG.0655	97.41	0.86	0	2577451	189266	93.12	2435	0	0	0	0.180987	0.572122	0.159688	0.123916	0.0491168	0.0540627	0	0	0	0	0	0	0.00301887	0.0181576	0.00421351	0	0.111205	0.0224398	0	0	0	0	0	0	0	0	0	0	0	0	0	0.0518892	0.0751478	d__Bacteria;p__Actinomycetota;c__Thermoleophilia;o__Solirubrobacterales;f__70-9;g__67-14;s__
L2_2.MetaBAT2000.38	MAG.0656	97.13	1.54	25	3691550	58815	88.22	3445	0.0345483	0	0	0.127824	0.35367	0.355916	0	0	0	0	0	0	0	0	0	0.00638121	0.0324018	0.0237683	0.012086	0.0857374	0.197929	0	0	0	0	0	0	0	0	0	0	0	0	0.0397247	0	0	d__Bacteria;p__Pseudomonadota;c__Alphaproteobacteria;o__Rhizobiales;f__Devosiaceae;g__JAHJQZ01;s__
L2_2.MetaBAT2000.42	MAG.0657	77.96	1.32	100	7872333	9756	84.75	6552	0.026707	0.059416	0.0411466	0.457493	0.592834	1.6246	0	0.0288016	0.00476452	0	0	0	0	0	0	0	0	0.0989567	0.065678	0.0111541	0	0	0	0	0	0	0	0.0266581	0	0	0	0	0	0.0179353	0	0.0213065	d__Bacteria;p__Planctomycetota;c__Planctomycetia;o__Pirellulales;f__Thermoguttaceae;g__JADLEL01;s__
L2_2.MetaBAT2000.57	MAG.0658	95.18	2.02	50	3580193	8816	90.64	3534	0.0399798	0	0	0.0542794	0.138312	0	0.0417117	0.0420036	0.0378432	0	0	0	0	0	0	0	0.0325489	0	0.0482127	0.234116	0.00717597	0	0	0	0	0	0	0	0	0	0	0	0	0.0049309	0.0233607	0	d__Bacteria;p__Actinomycetota;c__Actinomycetia;o__Actinomycetales;f__Cellulomonadaceae;g__Cellulomonas;s__Cellulomonas gelida
L2_2.MetaBAT2000.78	MAG.0659	77.08	6.44	11.11	2616229	5293	92.13	2894	0.0211236	0	0.00879178	0.010503	0.122818	0.0145461	0.0216134	0.0979319	0.0295252	0	0	0	0	0	0	0.181374	0.0161936	0.0139004	0.0480129	0.0232361	0.0379437	0	0	0	0	0	0	0.0089912	0	0	0	0	0	0.0187078	0.0890005	0.00735678	d__Bacteria;p__Actinomycetota;c__Actinomycetia;o__Actinomycetales;f__Demequinaceae;g__Demequina;s__
L2_2.MetaBAT2000.84	MAG.0660	91.83	2.6	0	5502807	119182	91.75	4684	0	0	0	0	0.98151	0	0	0.123161	0	0	0	0	0	0	0	0	0	0	0	0	0	0	0	0	0	0	0	0	0	0	0	0	0	0	0	0	d__Bacteria;p__Myxococcota;c__Polyangia;o__Polyangiales;f__Polyangiaceae;g__;s__
L2_2.MetaBAT2000.98	MAG.0661	93.98	1.85	0	3442774	928439	94.55	3088	0	0	0	0.240611	0.995769	0	0.00594273	0	0	0	0	0	0	0	0	0	0	0	0	0	0	0	0	0	0	0	0	0	0	0	0	0	0	0	0	0.00765606	d__Bacteria;p__Armatimonadota;c__Fimbriimonadia;o__Fimbriimonadales;f__Fimbriimonadaceae;g__Fimbriimonas;s__
L2_3.MaxBin1000.009	MAG.0662	76.48	20.33	19.15	3073690	12588	92.68	3166	0.211969	0.277417	0.324845	0.243343	0.364405	0.739868	0.0743856	0.218349	0.159192	0	0	0	0	0	0	0.37385	0.169788	0.234757	0.111319	0.230068	0.151588	0	0	0	0	0	0	0.471942	0.0263758	0	0.00982599	0.011745	0	0.517924	0.213507	0.428984	d__Bacteria;p__Pseudomonadota;c__Gammaproteobacteria;o__Burkholderiales;f__Rhodocyclaceae;g__Sulfuritalea;s__
L2_3.MaxBin1000.013	MAG.0663	75.17	3.45	100	3053500	13417	94.94	3064	0	0	0.0300806	0.020866	0.659494	1.28863	0	0	0.0243802	0	0	0	0	0	0	0.844173	0.26518	0.149789	0.063712	0	0.124111	0	0	0	0	0	0	0	0	0	0	0	0	0.0963594	0.41629	0.989418	d__Bacteria;p__Pseudomonadota;c__Gammaproteobacteria;o__Steroidobacterales;f__Steroidobacteraceae;g__FEN-1191;s__
L2_3.MaxBin1000.025	MAG.0664	79	0	0	2055152	281841	90.61	2309	0	0	0	0.616653	0.196607	1.11836	0	0	0	0	0	0	0	0	0	0	0	0	0	0	0	0	0	0	0	0	0	0	0	0	0	0	0	0	0	0	d__Bacteria;p__Patescibacteria;c__Microgenomatia;o__UBA1406;f__GWC2-37-13;g__UBA1450;s__
L2_3.MaxBin1000.045	MAG.0665	83.62	0	0	3702535	35527	89.82	3705	0	0	0	0.107889	0.230126	0.32523	0	0.0376191	0.0256258	0	0	0	0	0	0	0	0	0	0.0316057	0.152385	0.0741242	0	0	0	0	0	0	0	0	0	0	0	0	0	0	0.0111651	d__Bacteria;p__Pseudomonadota;c__Alphaproteobacteria;o__Rhizobiales;f__Devosiaceae;g__Devosia;s__
L2_3.MaxBin1000.056	MAG.0666	79.03	0	0	665092	54783	88.17	693	0	0	0	0.328494	1.00775	0.41461	0	0	0	0	0	0	0	0	0	0	0	0	0	0	0	0	0	0	0	0	0	0	0	0	0	0	0	0	0	0.0190878	d__Bacteria;p__Patescibacteria;c__Paceibacteria;o__UBA6257;f__JAGOQP01;g__JAKBUF01;s__
L2_3.MaxBin1000ms.104	MAG.0667	81.65	11.82	18.92	1572762	27240	92.73	1810	0	0	0	0.46265	0.0763148	0.154799	0	0	0.0741105	0	0	0	0	0	0	0	0	0	0	0	0	0	0	0	0	0	0	0	0	0	0	0	0	0	0	0	d__Bacteria;p__Patescibacteria;c__Microgenomatia;o__UBA1400;f__RBG-16-45-19;g__SZUA-360;s__
L2_3.MaxBin1000ms.146	MAG.0668	75.55	11	0	4011636	3015	85.06	5241	0.0220741	0	0.0252195	0.103932	0.0546391	0.0967322	0	0.0111966	0.013372	0	0	0	0	0	0	0.0186419	0.0496693	0.0154871	0	0.0242314	0.01473	0	0	0	0	0	0	0	0	0	0	0	0	0.411606	0.0133875	0.153706	d__Bacteria;p__Patescibacteria;c__Dojkabacteria;o__J137;f__JAEUSD01;g__;s__
L2_3.MetaBAT1500ms.107	MAG.0669	99.39	1.65	14.29	2648615	146381	92.64	2431	0	0	0	0.0184392	0.159396	0.319991	0.0419598	0.00613683	0.0296331	0	0	0	0	0	0	0	0	0	0	0.0183455	0.0321432	0	0	0	0	0	0	0	0	0	0	0	0	0	0	0.173363	d__Bacteria;p__Pseudomonadota;c__Gammaproteobacteria;o__Xanthomonadales;f__Xanthomonadaceae;g__Thermomonas;s__Thermomonas sp024498955
L2_3.MetaBAT1500ms.112	MAG.0670	75.28	19.96	1.79	6922757	3912	89.1	7412	0.0117267	0	0.0090456	0.0195696	0.018781	0.0788619	0	0	0.0164844	0	0	0	0	0	0	0	0.0225912	0.0190344	0	0	0.0250181	0	0	0	0	0	0	0.0509726	0	0	0	0	0	0	0	0.0100209	d__Bacteria;p__Verrucomicrobiota;c__Verrucomicrobiae;o__Pedosphaerales;f__JACPZS01;g__;s__
L2_3.MetaBAT1500ms.118	MAG.0671	87.34	2.74	0	2028345	13900	92.67	2276	0	0	0	0	0	0.143048	0	0	0.0379608	0	0	0	0	0	0	0	0	0	0	0	0	0	0	0	0	0	0	0	0	0	0	0	0	0	0	0	d__Bacteria;p__Pseudomonadota;c__Alphaproteobacteria;o__Micavibrionales;f__Micavibrionaceae;g__;s__
L2_3.MetaBAT1500ms.123	MAG.0672	86.23	7.27	31.03	3800512	18583	89.82	3826	0.031959	0.0307638	0.00819872	0.0565871	0.016925	0.196501	0.0111553	0.0290817	0.0364674	0	0	0	0	0	0	0	0.0159104	0.0120407	0.00821598	0.0163132	0.0261392	0.00314431	0.0181455	0.0370192	0	0	0.0192347	0	0	0.045893	0	0	0.0600669	0.0641322	0.0333753	0.0313426	d__Bacteria;p__Pseudomonadota;c__Alphaproteobacteria;o__Rhizobiales;f__Devosiaceae;g__Devosia;s__
L2_3.MetaBAT1500ms.139	MAG.0673	75.81	20.4	3.03	6568856	4819	86.94	7033	0	0	0.0113774	0	0.0107956	0.0886711	0	0.0156466	0.00723318	0	0	0	0	0	0	0	0	0	0	0	0	0	0	0	0	0	0	0	0	0	0	0	0	0	0	0	d__Bacteria;p__Cyanobacteriota;c__Vampirovibrionia;o__Obscuribacterales;f__Obscuribacteraceae;g__QKMZ01;s__QKMZ01 sp020854255
L2_3.MetaBAT1500ms.14	MAG.0674	79.54	4.2	17.86	2839306	12166	93.78	2958	0	0.0145045	0.232471	0.0684836	0.0834248	0.352405	0.0387938	0	0.0127498	0	0	0	0	0	0	0.468057	0.324161	0.244982	0.013033	0	0	0	0	0	0	0	0	0	0	0	0	0	0	0.0103809	0.342012	0.873132	d__Bacteria;p__Pseudomonadota;c__Gammaproteobacteria;o__Steroidobacterales;f__Steroidobacteraceae;g__FEN-1191;s__
L2_3.MetaBAT1500ms.143	MAG.0675	94.24	0	0	4275118	401750	90.7	3466	0	0	0	0.0078639	0	0.444394	0	0	0	0	0	0	0	0	0	0	0	0	0	0	0	0	0	0	0	0	0	0	0	0	0	0	0	0	0	0	d__Bacteria;p__Bacteroidota;c__JABWAT01;o__JABWAT01;f__JABWAT01;g__JAFLBE01;s__
L2_3.MetaBAT1500ms.154	MAG.0676	95.36	2.09	72.73	3632332	53759	90.18	3189	0.0076255	0.00441661	0	0.0964653	0.0801149	0.582748	0.0471093	0.0651141	0.0323047	0	0	0	0	0	0	0.197941	0.00782223	0.00463249	0.0705857	0.00699766	0.0753493	0	0	0	0	0	0	0.00420282	0	0	0	0	0	0.0295528	0.0166663	0.0107206	d__Bacteria;p__Bacteroidota;c__Ignavibacteria;o__SJA-28;f__B-1AR;g__CAIKZJ01;s__
L2_3.MetaBAT1500ms.164	MAG.0677	90.04	1.45	0	2694846	72311	92.61	2675	0	0	0	0.0133496	0	0.274391	0.170473	0	0.0718347	0	0	0	0	0	0	0.0203667	0.0179952	0.0185133	0	0	0	0	0	0	0	0	0	0	0	0	0	0	0	0	0	0.0268548	d__Bacteria;p__Pseudomonadota;c__Gammaproteobacteria;o__Burkholderiales;f__Rhodocyclaceae;g__Georgfuchsia;s__
L2_3.MetaBAT1500ms.172	MAG.0678	87.68	23.13	28.93	4056254	12263	91.88	4289	0.322296	0.429875	0.171845	0.39186	0.203735	0.523667	0.055076	0.337869	0.134403	0	0	0	0	0	0	0.240653	0.130003	0.279035	0.105558	0.182885	0.100536	0	0	0	0	0	0.00523328	0.75333	0.0380952	0	0.0107739	0.0104502	0	0.309386	0.170344	0.316451	d__Bacteria;p__Pseudomonadota;c__Gammaproteobacteria;o__Burkholderiales;f__Rhodocyclaceae;g__Sulfuritalea;s__
L2_3.MetaBAT1500ms.42	MAG.0679	81.92	18.63	85.71	3297040	4872	90.81	3500	0.379785	0.40148	0.168678	0.193182	0.0173974	0.208026	0.0455354	0.00853195	0.14299	0	0	0	0	0	0	0.0866734	0.118515	0.091801	0.0464871	0.131774	0.0492458	0	0	0.0143582	0	0	0	0	0	0	0	0	0	0.330135	0.452776	0.108757	d__Bacteria;p__Pseudomonadota;c__Gammaproteobacteria;o__Xanthomonadales;f__Rhodanobacteraceae;g__Dokdonella;s__
L2_3.MetaBAT1500ms.45	MAG.0680	79.5	2.88	25	878851	18705	91.78	906	0	0	0	0.00818283	0.371172	0.110318	0	0	0	0	0	0	0	0	0	0	0	0	0	0	0	0	0	0	0	0	0	0	0	0	0	0	0	0	0	0	d__Bacteria;p__Patescibacteria;c__ABY1;o__BM507;f__UBA12465;g__UBA12465;s__
L2_3.MetaBAT1500ms.49	MAG.0681	99.37	2.09	37.5	4625990	62739	87.57	4399	0.082416	0.621065	0.0378137	0.0152193	0.12206	0.27087	0.0217627	0.133246	0.029149	0	0	0	0	0	0	0.298235	0.0370699	0.0797993	0.0414176	0.0298686	0.0183473	0.28152	0.0068607	0.0492118	0.334052	0.376513	0.182921	0.112954	0	0.228665	0.281424	0.457428	0.251354	0.0769834	0.165746	0.099239	d__Bacteria;p__Pseudomonadota;c__Alphaproteobacteria;o__Rhizobiales;f__Xanthobacteraceae;g__Afipia;s__Afipia sp024707075
L2_3.MetaBAT1500ms.59	MAG.0682	92.19	0.61	33.33	2291109	24419	92.92	2304	0	0	0	0	0	0.14163	0.101772	0.026236	0.0428185	0	0	0	0	0	0	0	0	0	0.0421063	0.0610301	0.0103765	0	0	0	0	0	0	0	0	0	0	0	0	0	0	0	d__Bacteria;p__Actinomycetota;c__Actinomycetia;o__Actinomycetales;f__Microbacteriaceae;g__Terrimesophilobacter;s__
L2_3.MetaBAT1500ms.81	MAG.0683	75.46	7.23	13.64	4285884	5387	89.89	4372	0.0293649	0.0654368	0.0537372	0.146062	0.137023	0.0721492	0.480128	0.619779	0.0674943	0	0	0	0	0	0	0.0490613	0.0467274	0.0794241	0.0275118	0.0314472	0.157293	0	0	0	0	0	0.00520033	0.0417989	0.049895	0.0128447	0.0499244	0.0104684	0.0430584	0.0437418	0.0604251	0.0767747	d__Bacteria;p__Verrucomicrobiota;c__Verrucomicrobiae;o__Opitutales;f__Opitutaceae;g__Lacunisphaera;s__
L2_3.MetaBAT1500ms.93	MAG.0684	87.31	1.06	0	2901382	116807	93.37	2812	0	0	0	0	0.0132427	0.270994	0	0	0.0141529	0	0	0	0	0	0	0.0150407	0	0	0	0.0192339	0	0	0	0	0	0	0	0	0	0	0	0	0	0.0147411	0	0	d__Bacteria;p__Pseudomonadota;c__Gammaproteobacteria;o__GCA-2729495;f__GCA-2729495;g__SHZI01;s__
L2_3.MetaBAT2000.107	MAG.0685	92.26	3.06	0	7496337	91756	91.83	6797	0	0	0	0.0217352	0	0.574405	0.384599	0.0906083	0	0	0	0	0	0	0	0	0	0	0.307658	0.187024	0.00528829	0	0	0	0	0	0	0	0	0	0	0	0	0	0	0	d__Bacteria;p__Myxococcota;c__Polyangia;o__Polyangiales;f__Polyangiaceae;g__;s__
L2_3.MetaBAT2000.109	MAG.0686	98.73	2.6	30	4684146	50265	91.38	4562	0.013303	0.0101327	0.0160003	0.0326529	0.0122751	0.159106	0.0367234	0.134063	0.00776784	0	0	0	0	0	0	0.0125545	0.0108829	0.018019	0.00874309	0	0	0.00501744	0.262748	0.0116389	0.0117056	0.0124729	0.0214338	0.00751796	0.0244744	0.0166474	0.00606165	0	0.00582559	0	0	0.219513	d__Bacteria;p__Pseudomonadota;c__Gammaproteobacteria;o__Burkholderiales;f__Burkholderiaceae_B;g__Ramlibacter;s__
L2_3.MetaBAT2000.112	MAG.0687	94.87	6.98	27.27	4584522	110074	91.92	4168	0	0	0	0.206142	0.0471396	0.344997	0.0132839	0	0.0203522	0	0	0	0	0	0	0	0	0	0.00813347	0	0	0	0	0	0	0	0	0	0	0	0	0	0	0	0	0	d__Bacteria;p__Acidobacteriota;c__Vicinamibacteria;o__Vicinamibacterales;f__UBA2999;g__12-FULL-67-14b;s__
L2_3.MetaBAT2000.117	MAG.0688	98.49	2.37	42.86	5508071	34268	89.3	4581	0.0334916	0.00789158	0.0304821	0.0363976	0.0304873	0.331313	0	0.0163499	0.0478471	0	0	0	0	0	0	0	0.01207	0	0	0	0	0	0	0	0	0	0	0.0324869	0.00377814	0.0397368	0	0	0	0.00867767	0	0.00661288	d__Bacteria;p__Bacteroidota;c__Bacteroidia;o__Bacteroidales;f__Prolixibacteraceae;g__CAINVV01;s__
L2_3.MetaBAT2000.131	MAG.0689	94.65	2.42	15.38	3541870	68170	93.08	3322	0	0	0	0.037871	0.0119106	0.360845	0.0219029	0.0800768	0.018565	0	0	0	0	0	0	0	0.0180423	0.0490197	0.022473	0.0521611	0.0435215	0	0	0	0	0	0	0	0	0	0.0201596	0	0	0.00774611	0	0.656383	d__Bacteria;p__Pseudomonadota;c__Gammaproteobacteria;o__Burkholderiales;f__Rhodocyclaceae;g__JACRPB01;s__
L2_3.MetaBAT2000.14	MAG.0690	82.89	0	0	2162763	6418	93.99	2197	0	0	0.0319948	0.0105108	0	0.123051	0	0	0	0	0	0	0	0	0	0	0	0	0	0	0.0133585	0	0	0	0	0	0	0	0	0	0	0	0	0	0	0	d__Bacteria;p__Elusimicrobiota;c__Elusimicrobia;o__FEN-1173;f__FEN-1173;g__;s__
L2_3.MetaBAT2000.168	MAG.0691	99.15	4.27	0	6158454	95933	88.63	5570	0	0	0.00695285	0	0.104065	0.310914	0.0139615	0	0	0	0	0	0	0	0	0.00757553	0.00885778	0.0443772	0	0	0.00777728	0	0	0	0	0	0.00505914	0	0.0188046	0	0.00919735	0	0	0.0222908	0.0127639	0.0287231	d__Bacteria;p__Cyanobacteriota;c__Sericytochromatia;o__JACMPN01;f__JACMPN01;g__;s__
L2_3.MetaBAT2000.23	MAG.0692	94.8	1.73	0	2396767	50195	93.86	2364	0	0	0	0.030956	0.0207635	0.22265	0.0187529	3.82634	0.16766	0	0	0	0	0	0	0	2.45233	0	0	0.110454	0.0396577	0	0	0	0	0	0	0	0	0	0	0	0	0	0	0	d__Bacteria;p__Actinomycetota;c__Actinomycetia;o__Actinomycetales;f__Demequinaceae;g__Demequina;s__
L2_3.MetaBAT2000.33	MAG.0693	93.55	2.61	0	4086628	23384	87.95	3980	0.0347444	0.0591439	0.012503	0.0518336	0	0.171752	0	0	0	0	0	0	0	0	0	0.025752	0.126973	0.0505092	0	0	0	0.0215601	0.0129701	0.0354246	0.0454658	0.131857	0.0285082	0.0447155	0.0280053	0.0236408	0.0710749	0.135173	0.0347029	0.0313442	0.165542	0.0366515	d__Bacteria;p__Pseudomonadota;c__Alphaproteobacteria;o__Micropepsales;f__Micropepsaceae;g__Rhizomicrobium;s__
L2_3.MetaBAT2000.34	MAG.0694	91.67	3.7	25	9019048	8259	91.45	9564	0.0201603	0.0178612	0.0148514	0.0583456	0.101509	0.137466	0	0	0.0141899	0	0	0	0	0	0	0.0785691	0.0336713	0.0411818	0	0	0	0.0139226	0	0.00521623	0	0	0.0346102	0.0385637	0.0527488	0.0850925	0	0	0	0.027793	0.212896	0.18989	d__Bacteria;p__Eremiobacterota;c__Xenobia;o__Xenobiales;f__JADMJV01;g__JADMJV01;s__
L2_3.MetaBAT2000.60	MAG.0695	79.11	2.51	60	3055806	7133	91.59	3082	0.164585	0.0771014	0.149594	0.130515	0.0181916	0.316712	0	0	0	0	0	0	0	0	0	0.139787	0.388705	0.323279	0.0757715	0.0151005	0.109116	0	0	0	0	0	0	0	0	0	0	0	0	0.0230103	0.0788001	0.0098974	d__Bacteria;p__Bacteroidota;c__Ignavibacteria;o__Ignavibacteriales;f__Melioribacteraceae;g__Fen-1258;s__
L2_3.MetaBAT2000.66	MAG.0696	94.74	6.42	13.04	4735704	31644	89.19	4747	0.00854752	0	0	0.0705674	0.0652917	0.332226	0.0425954	0.00691631	0.00525275	0	0	0	0	0	0	0	0.0100628	0.00695767	0.00857234	0.0181997	0.0223636	0	0	0	0	0	0	0	0	0	0	0	0	0.0115932	0	0	d__Bacteria;p__Pseudomonadota;c__Alphaproteobacteria;o__Rhizobiales;f__Devosiaceae;g__Devosia_A;s__
L2_3.MetaBAT2000.71	MAG.0697	95.01	3.28	66.67	7575367	12199	87.69	6644	0.010918	0	0.0196422	0.138472	0.0207798	0.183306	0.0430674	0.036788	0.0261847	0	0	0	0	0	0	0.00981973	0.0175807	0.0225978	0.0105927	0.02494	0.0126756	0	0	0	0	0	0	0.00700475	0	0	0.00897255	0.0111363	0.012657	0.00719876	0.00629981	0.00522803	d__Bacteria;p__Chloroflexota;c__Anaerolineae;o__Caldilineales;f__Caldilineaceae;g__QEUY01;s__
L2_3.MetaBAT2000.74	MAG.0698	85.64	7.97	15.79	6069075	5908	89.65	5983	0.047085	0.0165044	0.05847	0.0569777	0.0772571	0.134394	0.00533949	0.098978	0.0107805	0	0	0	0	0	0	0.0398483	0.150472	0.0568086	0	0.0560753	0.0183509	0	0	0	0	0	0	0.0676504	0	0	0	0.00555301	0	0.00387123	0.00857727	0.00698529	d__Bacteria;p__Bacteroidota;c__Bacteroidia;o__Bacteroidales;f__Prolixibacteraceae;g__UBA6024;s__
L2_3.MetaBAT2000.82	MAG.0699	91.1	21.99	32.64	3842255	11994	92.1	3962	0.345478	0.451335	0.146009	0.38722	0.209712	0.493242	0.051037	0.348968	0.126195	0	0	0	0	0	0	0.31018	0.137566	0.299565	0.0929235	0.161123	0.0873034	0	0	0.0174013	0	0	0.00652692	0.773492	0.0407768	0	0.0366435	0.0260205	0	0.265712	0.19101	0.358796	d__Bacteria;p__Pseudomonadota;c__Gammaproteobacteria;o__Burkholderiales;f__Rhodocyclaceae;g__Sulfuritalea;s__
L2_3.MetaBAT2000.93	MAG.0700	94.47	6.72	5.13	3974586	15733	92.72	4025	0.0356778	0.0369188	0.0648009	0.113714	0.0807042	0.126766	0.0200893	0.0199504	0.00773814	0	0	0	0	0	0	0.0219782	0.108496	0.0803211	0.0404633	0.0152518	0.0304076	0	0	0.0342828	0	0	0	0.0125529	0	0	0	0	0	0.0191233	0.0231498	0.0251463	d__Bacteria;p__Pseudomonadota;c__Gammaproteobacteria;o__Burkholderiales;f__Burkholderiaceae_A;g__Zeimonas;s__
L3_1.MaxBin1000.009	MAG.0701	95.38	2.7	0	2371027	135251	92.97	2299	0	0	0	0	0	0.0226646	2.36781	0.172728	0.0966759	0	0	0	0	0	0	0	0	0	0	0	0	0	0	0	0	0	0	0	0	0	0	0	0	0	0	0	d__Bacteria;p__Actinomycetota;c__Actinomycetia;o__Actinomycetales;f__Demequinaceae;g__Demequina;s__
L3_1.MaxBin1000.101	MAG.0702	76.63	11.52	53.33	7348116	2522	89.26	9013	0.00975238	0.00887882	0.00525186	0	0.0158571	0.0113829	0.148005	0.0326094	0.0167248	0	0	0	0	0	0	0.0308271	0.0186942	0.0123668	0.0246278	0.116684	0.0592403	0	0	0	0	0	0	0.00657978	0	0	0.00751518	0.0150088	0.00921794	0.0271949	0.00949385	0.00932415	d__Bacteria;p__Chloroflexota;c__Anaerolineae;o__Aggregatilineales;f__UBA2796;g__JAHBVK01;s__
L3_1.MaxBin1000ms.001	MAG.0703	85.66	2.63	38.46	3183428	25513	92.23	3185	0	0	0.0867269	0.0348731	0.545857	0.0900406	8.69078	1.93319	2.78207	0.00724203	0	0	0	0	0	0	0.020468	0.0104624	1.57956	1.74119	2.44446	0	0	0	0	0	0	0	0	0	0	0	0	0.143179	0	0.020572	d__Bacteria;p__Pseudomonadota;c__Gammaproteobacteria;o__Burkholderiales;f__Rhodocyclaceae;g__Desulfobacillus;s__
L3_1.MaxBin1000ms.004	MAG.0704	89.33	19.08	27.27	4938609	17398	91.3	4513	0.0224053	0.0378012	0.0324378	0.172016	0.223647	0.0628382	1.30664	1.05766	0.183756	0	0	0	0	0	0	0.0203122	0.0345671	0.0529067	0.064986	0.0613776	0.250873	0	0	0	0	0	0.00502777	0.0413956	0.0403101	0.00728419	0.0618936	0.00850179	0.0600224	0.0245689	0.0564498	0.0573726	d__Bacteria;p__Verrucomicrobiota;c__Verrucomicrobiae;o__Opitutales;f__Opitutaceae;g__Lacunisphaera;s__
L3_1.MaxBin1000ms.006	MAG.0705	93.33	2.93	16.67	9843456	166808	88.62	8533	0	0	0	0	0	0	2.30644	0	0.0178885	0	0	0	0	0	0	0	0	0	0	0.209149	0	0	0	0	0	0	0	0	0	0	0	0	0	0	0	0	d__Bacteria;p__Myxococcota;c__Polyangia;o__Polyangiales;f__Polyangiaceae;g__FEN-1139;s__
L3_1.MaxBin1000ms.028	MAG.0706	87.85	14.29	11.76	4391949	5628	90.44	4369	0.0230972	0.017115	0.0133947	0.0493272	0.0198576	0.0111105	0.408236	0.125836	0.0330029	0	0	0	0	0	0	0.00767367	0.0309262	0.00769321	0.0122156	0.0263163	0.0143926	0	0	0.0403898	0	0	0	0.0597418	0	0.00583686	0	0	0.305355	0.0292639	0.0131109	0.00724963	d__Bacteria;p__Dependentiae;c__Babeliae;o__Babeliales;f__Babeliaceae;g__;s__
L3_1.MaxBin1000ms.058	MAG.0707	84.48	15.52	45.45	2478372	11921	94.09	2706	0	0	0	0.0112412	0.0342067	0.0604731	0.197126	0.0282318	0.00673822	0	0	0	0	0	0	0.052893	0.0110166	0	0	0.0171749	0.0114656	0	0	0	0	0	0	0	0	0	0	0	0	0	0	0.00732935	d__Bacteria;p__Actinomycetota;c__Thermoleophilia;o__Solirubrobacterales;f__70-9;g__67-14;s__
L3_1.MaxBin1000ms.080	MAG.0708	80.81	15.13	57.69	7200885	2525	89.38	8818	0.00739475	0.00694592	0.00435439	0	0.0147245	0.00991379	0.137742	0.0288289	0.0132281	0	0	0	0	0	0	0.0282521	0.0165447	0.0104909	0.0221566	0.107793	0.057088	0	0	0	0	0	0	0.00519076	0	0	0.0068543	0.0141031	0.00797278	0.0250977	0.00747178	0.00849805	d__Bacteria;p__Chloroflexota;c__Anaerolineae;o__Aggregatilineales;f__UBA2796;g__JAHBVK01;s__
L3_1.MetaBAT1500ms.20	MAG.0709	77.43	6.02	81.25	3853481	4454	86.51	3723	0.00540592	0	0.00882807	0.00931161	0.00605332	0.00595487	0.152867	0.132659	0.0547627	0	0	0	0	0	0	0	0.00789408	0.00457963	0.0815634	0.0137346	0.0117057	0	0	0	0	0	0	0.0068634	0	0	0	0	0.00482232	0	0	0.00752299	d__Bacteria;p__Chloroflexota;c__Anaerolineae;o__Caldilineales;f__Caldilineaceae;g__UBA5069;s__
L3_1.MetaBAT1500ms.35	MAG.0710	98.97	1.25	0	3295911	107917	93.76	2935	0	0	0	0	0	0	1.89113	0	0.413765	0	0	0	0	0	0	0	0	0	0	0.0124404	0	0	0	0	0	0	0	0	0	0	0	0	0	0	0	0	d__Bacteria;p__Pseudomonadota;c__Gammaproteobacteria;o__Xanthomonadales;f__Ahniellaceae;g__JADKHK01;s__JADKHK01 sp016708465
L3_1.MetaBAT1500ms.43	MAG.0711	84.8	3.77	14.29	4237996	8579	89.97	3913	0	0	0	0	0	0	0.214531	0	0.00380031	0	0	0	0	0	0	0	0	0	0	0	0	0	0	0	0	0	0	0	0	0	0	0	0	0	0	0	d__Bacteria;p__Verrucomicrobiota;c__Verrucomicrobiae;o__Opitutales;f__Opitutaceae;g__MWDT01;s__
L3_1.MetaBAT1500ms.51	MAG.0712	95.72	0	0	3972510	9540	89.02	4040	0	0	0	0	0	0	0.233228	0.127789	0.235491	0	0	0	0	0	0	0	0	0	0.0183524	0.0237055	0.0198046	0	0	0	0	0	0	0	0	0	0	0	0	0	0	0	d__Bacteria;p__Chloroflexota;c__Chloroflexia;o__Thermomicrobiales;f__UBA6265;g__JAMLHN01;s__
L3_1.MetaBAT1500ms.52	MAG.0713	79.13	6.42	23.08	3539232	6486	93.3	3857	0.12256	0.117131	0.173793	0.0713246	0.0369796	0.0257606	0.221418	0	0.0300944	0	0	0	0	0	0	0.0450196	0.0895848	0.0151996	0.0572385	0.0463612	0.107264	0	0	0.106028	0	0	0	0	0.01975	0	0.00867568	0	0	0.00787726	0.0100337	0.0236958	d__Bacteria;p__Pseudomonadota;c__Gammaproteobacteria;o__Steroidobacterales;f__Steroidobacteraceae;g__FEN-1191;s__
L3_1.MetaBAT1500ms.58	MAG.0714	91.08	1.45	0	7880934	499228	88.73	6439	0	0	0	0	0.0200027	0	3.00624	0	0	0	0	0	0	0	0	0	0	0	0	0	0	0	0	0	0	0	0	0	0	0	0	0	0	0	0	0	d__Bacteria;p__Myxococcota;c__Polyangia;o__Polyangiales;f__Polyangiaceae;g__FEN-1139;s__
L3_1.MetaBAT1500ms.80	MAG.0715	84.55	5.15	14.29	4462120	11303	91.93	4458	0	0	0.0207349	0.0967354	0.0558839	0.0663279	0.497698	0.0464743	0.0233965	0	0	0	0	0	0	0.00883552	0	0.0258289	0.188998	0.204039	0.113618	0	0	0	0	0	0	0	0	0	0	0	0	0.165069	0.0496065	0.00668127	d__Bacteria;p__Chloroflexota;c__Anaerolineae;o__Anaerolineales;f__EnvOPS12;g__UBA8950;s__
L3_1.MetaBAT1500ms.83	MAG.0716	95.73	2.14	0	3334966	33605	92.78	3288	0	0	0	0.0607404	0.115379	0.024377	0.404988	0.648706	0.0170125	0	0	0	0	0	0	0.00741081	0.105896	0.357785	0.00635256	0.191655	0.211664	0	0	0	0	0	0	0	0	0	0	0	0	0.00560569	0	0.0206596	d__Bacteria;p__Actinomycetota;c__Acidimicrobiia;o__Acidimicrobiales;f__Ilumatobacteraceae;g__UBA668;s__
L3_1.MetaBAT1500ms.84	MAG.0717	92.05	2.27	0	4908931	20971	89.55	4249	0.0284415	0.0668838	0.0331415	0.00509932	0	0	0.317521	0.0470591	0.00740953	0	0	0	0	0	0	0.011748	0	0.0120052	0	0	0	0	0	0	0	0	0	0	0	0	0	0	0	0	0.0183037	0.00504223	d__Bacteria;p__Planctomycetota;c__Phycisphaerae;o__Phycisphaerales;f__UBA1924;g__UBA2396;s__
L3_1.MetaBAT1500ms.88	MAG.0718	85.48	3.11	55.56	3993662	8278	90.2	3857	0.0140459	0	0.00500866	0.0441328	0.0129302	0.00410515	0.254737	0.153283	0.0185012	0	0	0	0	0	0	0	0.0118327	0	0	0	0	0	0	0.134693	0	0	0	0.111403	0	0.00988883	0.0260728	0	0.886602	0.0337834	0.00584856	0.00384567	d__Bacteria;p__Bacteroidota;c__Bacteroidia;o__Bacteroidales;f__Prolixibacteraceae;g__UBA6024;s__
L3_1.MetaBAT2000.103	MAG.0719	85.75	8.5	61.11	3454662	8311	90.62	3366	0.0580503	0.0426831	0.258794	0.0451394	0	0.0430042	0.404846	0.0802838	0.0722594	0	0	0	0	0	0	0.0263181	0.281878	0.0549883	0.0499938	0.136964	0.0140573	0	0	0	0	0	0	0	0	0	0	0	0	0.0723519	0.272413	0.581061	d__Bacteria;p__Pseudomonadota;c__Gammaproteobacteria;o__Xanthomonadales;f__Rhodanobacteraceae;g__Dokdonella;s__Dokdonella sp001899855
L3_1.MetaBAT2000.39	MAG.0720	84.26	3.63	64.29	4272824	5750	90.96	4215	0	0	0	0.018872	0.0290397	0.00634973	0.106872	0.0515128	0.259345	0	0	0	0	0	0	0	0	0	0.00841291	0	0.00510878	0	0	0	0	0	0	0	0	0	0	0	0	0	0	0	d__Bacteria;p__Bacteroidota;c__Ignavibacteria;o__Ignavibacteriales;f__Melioribacteraceae;g__XYB12-FULL-38-5;s__
L3_1.MetaBAT2000.5	MAG.0721	78.45	22.6	0	4134231	3677	92.31	4899	0.0182968	0.0123845	0.0322637	0.0309885	0.0242023	0.018079	0.10023	0.163658	0.0484204	0	0	0	0	0	0	0.0166823	0.0342941	0.052038	0.0632433	0.0354308	0.0441079	0	0	0.0325503	0	0	0	0.0347269	0.0131026	0.0133976	0	0.0144556	0	0.0107828	0.0244678	0.0279069	d__Bacteria;p__Pseudomonadota;c__Gammaproteobacteria;o__Steroidobacterales;f__Steroidobacteraceae;g__;s__
L3_1.MetaBAT2000.51	MAG.0722	97.13	2.05	20	4366953	42896	89.02	4351	0.00918144	0.0111059	0.0132041	0.0191129	0.0115842	0.0195007	0.385954	0.0130711	0.00512209	0	0	0	0	0	0	0.0137333	0.0129985	0.01474	0	0.0140222	0.0173126	0	0	0	0	0	0	0	0	0	0.0118391	0	0	0.00982668	0.0120442	0.0135569	d__Bacteria;p__Pseudomonadota;c__Alphaproteobacteria;o__Rhizobiales;f__Devosiaceae;g__Devosia_A;s__
L3_1.MetaBAT2000.6	MAG.0723	75.92	3.37	0	5154350	7171	90.04	4725	0	0.014044	0	0.013008	0	0	0.202285	0	0	0	0	0	0	0	0	0	0	0	0.00873359	0.0211861	0.0095756	0	0	0	0	0	0	0	0	0	0	0	0.0124163	0	0	0	d__Bacteria;p__Sumerlaeota;c__Sumerlaeia;o__MVZB01;f__MVZB01;g__;s__
L3_1.MetaBAT2000.71	MAG.0724	98.77	1	66.67	5400984	22028	89.17	4742	0	0	0	0	0	0	0.279878	0.0793001	0.426611	0	0	0	0	0	0	0	0	0	0.0479419	0.0457138	0.0627584	0	0	0	0	0	0	0	0	0	0	0	0	0	0	0	d__Bacteria;p__Bacteroidota;c__Bacteroidia;o__Chitinophagales;f__Chitinophagaceae;g__Agriterribacter;s__
L3_1.MetaBAT2000.9	MAG.0725	97.73	0	0	4132824	107542	89.56	3484	0.0781122	0.0557386	0.0949149	0.00298111	0.00694145	0.00378525	0.334141	0.05707	0.00339714	0	0	0	0	0	0	0.0292925	0	0.0698402	0.0129519	0.00734841	0.00709681	0	0	0	0	0	0	0	0.0237168	0.0684361	0	0	0	0.00925593	0	0.241869	d__Bacteria;p__Planctomycetota;c__Phycisphaerae;o__Phycisphaerales;f__UBA1924;g__JADLFW01;s__
L3_1.MetaBAT2000.91	MAG.0726	78.87	14.29	51.52	6031614	24119	87.65	5527	0.0808671	0.0342799	0.0607421	0.027868	0.0244937	0.0873312	0.267038	0.144379	0.0314346	0	0	0	0	0	0	0.0376861	0.0130562	0.0398672	0.020301	0.0189551	0.0852668	0	0	0	0	0	0	0	0	0	0	0	0	0	0	0.0174869	d__Bacteria;p__Verrucomicrobiota;c__Verrucomicrobiae;o__Opitutales;f__Opitutaceae;g__;s__
L3_2.MaxBin1000ms.024	MAG.0727	83.97	9.7	77.27	4485474	7832	89.58	4553	0.0178377	0	0.011175	0.0265766	0.0178945	0.0110822	0.125929	0.472392	0.0581826	0	0	0	0	0	0	0.00667838	0.0292184	0.0104742	0	0.0145085	0	0	0	0.133549	0	0	0	0.170921	0	0.0081096	0.0264028	0	0.354639	0.0235193	0.00746837	0.00472555	d__Bacteria;p__Bacteroidota;c__Bacteroidia;o__Bacteroidales;f__Prolixibacteraceae;g__UBA6024;s__
L3_2.MaxBin1000ms.048	MAG.0728	85.39	0	0	1235309	627557	90.64	1126	0	0.0210291	0.00777263	0.00700155	0.0419339	0	0.024546	0.471377	0	0	0	0	0	0	0	0	0.022018	0	0.00673741	0	0	0	0	0	0	0	0	0	0	0	0	0	0.0135138	0	0	0	d__Bacteria;p__Dependentiae;c__Babeliae;o__Babeliales;f__Babeliaceae;g__;s__
L3_2.MaxBin1000ms.110	MAG.0729	76.3	15.86	14.29	6617358	3176	88.93	8074	0	0	0	0	0	0	0	0.155818	0	0	0	0	0	0	0	0	0	0	0	0	0	0	0	0	0	0	0	0	0	0	0	0	0	0	0	0	d__Bacteria;p__Eremiobacterota;c__Xenobia;o__Xenobiales;f__JADMJV01;g__JAEXNA01;s__
L3_2.MetaBAT1500ms.10	MAG.0730	99.51	2.46	0	4486486	450834	90.17	3898	0	0	0	0	0	0	0	0.452452	0	0	0	0	0	0	0	0	0	0	0	0	0	0	0	0	0	0	0	0	0	0	0	0	0	0	0	0	d__Bacteria;p__Bacteroidota;c__Bacteroidia;o__Chitinophagales;f__Chitinophagaceae;g__Flavipsychrobacter;s__
L3_2.MetaBAT1500ms.104	MAG.0731	79.71	14.96	39.02	3322645	2533	91.83	4154	0.0209466	0.0100156	0	0.00711211	0.0138926	0.00754529	0.0168532	0.123781	0.0471084	0	0	0	0	0	0	0	0.00652664	0.0231316	0	0.00634855	0.00648646	0.0312994	0	0.0106206	0	0	0	0.00651268	0.0212373	0.0117329	0	0	0	0.00953638	0.0376848	0.0268302	d__Bacteria;p__Pseudomonadota;c__Alphaproteobacteria;o__Rhodospirillales;f__Magnetospirillaceae;g__Phaeospirillum;s__
L3_2.MetaBAT1500ms.114	MAG.0732	92.31	4.68	33.33	3538893	23109	92.46	3266	0	0	0	0.00595923	0.0600181	0.0721243	0.0507156	0.175331	0.122363	0	0	0	0	0	0	0	0	0.0387005	0.00842028	0	0	0	0	0	0	0	0	0	0	0	0	0	0	0.00302112	0.0117474	0	d__Bacteria;p__Gemmatimonadota;c__Gemmatimonadetes;o__Gemmatimonadales;f__Gemmatimonadaceae;g__PNKL01;s__
L3_2.MetaBAT1500ms.127	MAG.0733	78.92	7.51	61.9	2257872	13714	92.83	2310	0.0100595	0	0.00870789	0.00791681	0.0346096	0.0136834	0.037595	0.244745	0.0418089	0	0	0	0	0	0	0.30422	0.0162679	0.0187192	0.0350801	0.0164845	0.0334476	0	0	0	0	0	0	0.00890407	0.00473988	0	0	0	0	0.0280662	0.145664	0.00700319	d__Bacteria;p__Actinomycetota;c__Actinomycetia;o__Actinomycetales;f__Demequinaceae;g__Demequina;s__
L3_2.MetaBAT1500ms.131	MAG.0734	76.5	8.42	13.73	5812435	8177	88.67	6335	0.0920514	0.0695474	0.0378372	0.0450596	0.0390079	0.0397319	0.0467948	0.181641	0.0308237	0	0	0	0	0	0	0.212371	0.0406074	0.0561181	0.040794	0.0246539	0.0500471	0	0	0.0627054	0	0	0	0.0416197	0	0	0.051027	0.0392838	0.0344622	0.0381827	0.0473871	0.0930212	d__Bacteria;p__Pseudomonadota;c__Gammaproteobacteria;o__Burkholderiales;f__Rhodocyclaceae;g__;s__
L3_2.MetaBAT1500ms.132	MAG.0735	96.36	5.45	0	5591655	30819	89.16	4789	0	0	0	0	0	0	0	0.311424	0	0	0	0	0	0	0	0	0.00664769	0	0	0	0	0	0	0	0	0	0	0	0	0	0	0	0	0	0	0	d__Bacteria;p__Chloroflexota;c__Anaerolineae;o__Anaerolineales;f__EnvOPS12;g__UBA5195;s__
L3_2.MetaBAT1500ms.137	MAG.0736	92.96	6.24	52.94	4094503	11501	91.32	4142	0.240948	0.166404	0.129768	0.0970161	0.110939	0.0683961	0.257883	0.914836	0.0283286	0	0	0	0	0	0	0.244485	0.368867	0.624087	0.176127	0.0605741	0.151824	0	0	0.0428999	0	0	0	0.0829709	0	0	0.0742781	0.0591458	0.0268004	0.0801258	0.250155	0.40359	d__Bacteria;p__Pseudomonadota;c__Gammaproteobacteria;o__Burkholderiales;f__Rhodocyclaceae;g__;s__
L3_2.MetaBAT1500ms.15	MAG.0737	92.56	5.88	64.71	4210906	4405	86.32	4123	0.00491973	0	0.00772093	0.00942721	0.00683181	0.0059753	0.126332	0.168208	0.0554628	0	0	0	0	0	0	0	0.00683925	0.00583497	0.0829533	0.0137926	0.0111471	0	0	0	0	0	0	0.0070295	0	0	0	0	0.00472382	0	0	0.00475096	d__Bacteria;p__Chloroflexota;c__Anaerolineae;o__Caldilineales;f__Caldilineaceae;g__UBA5069;s__
L3_2.MetaBAT1500ms.16	MAG.0738	94.08	2.52	40	3921208	53589	93.78	3738	0	0	0	0	0	0	0.10934	0.348794	0.0937959	0	0	0	0	0	0	0	0	0.0450917	0.092386	0.0638174	0.080274	0	0	0	0	0	0	0	0	0	0	0	0	0	0	0	d__Bacteria;p__Pseudomonadota;c__Gammaproteobacteria;o__Steroidobacterales;f__Steroidobacteraceae;g__CADEFQ01;s__
L3_2.MetaBAT1500ms.2	MAG.0739	98.93	3.1	70.59	2644932	34507	93.49	2502	0	0	0	0.0101535	0	0.0131796	0.253942	0.291986	0.147038	0	0	0	0	0	0	0.120369	0.0997766	0.082296	0.0593782	0.0480229	0.0784405	0.0119168	0.0248942	0.0291059	0	0	0.180267	0	0.32764	0	0.0871106	0.162841	0.0574268	0	0	0	d__Bacteria;p__Pseudomonadota;c__Gammaproteobacteria;o__Xanthomonadales;f__Xanthomonadaceae;g__Thermomonas;s__Thermomonas beijingensis
L3_2.MetaBAT1500ms.27	MAG.0740	81.21	15.41	66.67	5281973	4559	91.32	5473	0.023786	0.0494698	0.0316755	0.120114	0.143804	0.0417505	0.624661	0.987241	0.106626	0	0	0	0	0	0	0.0092338	0.0552176	0.0547185	0.0381074	0.0487551	0.170874	0	0	0	0	0	0.00807157	0.0559425	0.0593395	0.00865649	0.0473134	0.00891883	0.104454	0.0274969	0.0606556	0.066007	d__Bacteria;p__Verrucomicrobiota;c__Verrucomicrobiae;o__Opitutales;f__Opitutaceae;g__Lacunisphaera;s__
L3_2.MetaBAT1500ms.31	MAG.0741	89.1	0	0	1874230	216608	93.91	1843	0	0	0	0	0	0	0.230645	0.381495	0.00428469	0	0	0	0	0	0	0	0	0	0	0.0543637	0	0	0	0	0	0	0	0	0	0	0	0	0	0	0	0	d__Bacteria;p__Actinomycetota;c__Actinomycetia;o__Nanopelagicales;f__Nanopelagicaceae;g__QYPT01;s__
L3_2.MetaBAT1500ms.39	MAG.0742	83.5	21.72	56.92	3548753	19959	91.76	3581	0.0330726	0	0.0239292	0	0	0.00626473	0.0153793	0.32726	0.00993534	0	0	0	0	0	0	0.0320089	0.00541814	0	0	0.0125461	0.00854076	0	0	0.0686422	0	0	0	0.00703811	0	0	0	0	0	0	0.0291218	0.00603287	d__Bacteria;p__Actinomycetota;c__Actinomycetia;o__Actinomycetales;f__Demequinaceae;g__Demequina;s__
L3_2.MetaBAT1500ms.48	MAG.0743	81.47	6.98	25	4133219	8862	91.84	4027	0.0109315	0.00620447	0.0172893	0.0129167	0.0111959	0.00720581	0.0755257	0.246064	0.022688	0	0	0	0	0	0	0	0.00970494	0.0296905	0	0.00677983	0.0105193	0	0	0.00483995	0	0	0	0.00758647	0.00617314	0	0	0	0.0350839	0.00430197	0.0134125	0.013777	d__Bacteria;p__Verrucomicrobiota;c__Verrucomicrobiae;o__Opitutales;f__Opitutaceae;g__Lacunisphaera;s__
L3_2.MetaBAT1500ms.59	MAG.0744	78.33	1.97	7.69	3545628	11310	89.63	3746	0.0265889	0.0393285	0.0142587	0.0621073	0.0206832	0.0640393	0.0154214	0.0844031	0.0395648	0	0	0	0	0	0	0	0.0212892	0.0270353	0.0130714	0.0188804	0.0302232	0.00406675	0.0214158	0.0296324	0	0	0.0210993	0	0	0.0472752	0	0	0.0690965	0.0408322	0.0386406	0.0421381	d__Bacteria;p__Pseudomonadota;c__Alphaproteobacteria;o__Rhizobiales;f__Devosiaceae;g__Devosia;s__
L3_2.MetaBAT1500ms.64	MAG.0745	96.04	0	0	2400300	263157	92.85	2354	0	0	0	0	0	0	0.208843	1.01238	0.0655414	0	0	0	0	0	0	0	0	0	0.5773	0.349533	0.677102	0	0	0	0	0	0	0	0	0	0	0	0	0	0	0	d__Bacteria;p__Actinomycetota;c__Actinomycetia;o__Actinomycetales;f__Microbacteriaceae;g__Terrimesophilobacter;s__
L3_2.MetaBAT1500ms.67	MAG.0746	91.21	6.48	45.45	4881024	8614	90.2	4489	0	0	0	0	0	0	0.207924	0.941741	0.0614319	0	0	0	0	0	0	0	0	0	0	0	0	0	0	0	0	0	0	0	0	0	0	0	0	0	0	0	d__Bacteria;p__Verrucomicrobiota;c__Verrucomicrobiae;o__Opitutales;f__Opitutaceae;g__Didemnitutus;s__Didemnitutus sp023432225
L3_2.MetaBAT1500ms.69	MAG.0747	91.15	7.47	42.86	5556979	6293	90.07	5577	0	0	0	0.0145101	0.0651931	0.0216066	0.0927874	0.132239	0.201218	0	0	0	0	0	0	0	0	0	0.0107215	0	0	0	0	0	0	0	0	0	0	0	0	0	0	0	0	0	d__Bacteria;p__Bacteroidota;c__Ignavibacteria;o__Ignavibacteriales;f__Melioribacteraceae;g__XYB12-FULL-38-5;s__
L3_2.MetaBAT1500ms.75	MAG.0748	92.35	1.91	100	3563396	10550	92.54	3336	0	0	0	0.00539898	0	1.8415	0.0156337	0.14821	0.239114	0	0	0	0	0	0	0	0	0	0.78954	0	0.00616872	0	0	0	0	0	0	0	0	0	0	0	0	0	0	0	d__Bacteria;p__Bacteroidota;c__Ignavibacteria;o__Ignavibacteriales;f__Ignavibacteriaceae;g__UTCHB3;s__
L3_2.MetaBAT1500ms.82	MAG.0749	77.61	3.42	80	1840369	10339	93.5	2019	0	0	0	0	0	0	0.00931867	0.23077	0	0	0	0	0	0	0	0	0	0	0	0	0	0	0	0	0	0	0	0	0	0	0	0	0	0	0	0	d__Bacteria;p__Actinomycetota;c__Actinomycetia;o__Nanopelagicales;f__Nanopelagicaceae;g__QYPT01;s__
L3_2.MetaBAT1500ms.85	MAG.0750	93.26	3.3	7.69	3996912	9020	89.58	4447	0	0	0	0	0	0	0	0.227226	0	0	0	0	0	0	0	0	0	0	0	0	0	0	0	0	0	0	0	0	0	0	0	0	0	0	0	0	d__Bacteria;p__Pseudomonadota;c__Alphaproteobacteria;o__Caulobacterales;f__Caulobacteraceae;g__Phenylobacterium;s__
L3_2.MetaBAT1500ms.91	MAG.0751	96.58	0.85	0	3412959	55798	92.89	3337	0	0	0	0	0	0	0.00947664	1.89975	0	0	0	0	0	0	0	0	0	0	0	0	0	0	0	0	0	0	0	0	0	0	0	0	0	0	0	0	d__Bacteria;p__Actinomycetota;c__Acidimicrobiia;o__Acidimicrobiales;f__UBA8139;g__;s__
L3_2.MetaBAT2000.113	MAG.0752	98.73	1.18	11.76	3153527	31721	89.76	3205	0	0	0	0	0.0085949	0	0.0705394	0.400552	0.0380401	0	0	0	0	0	0	0	0	0	0.0141365	0.0878347	0.0494617	0	0	0.0040037	0	0.00774114	0	0	0.00705168	0	0	0	0	0.0428018	0.147793	0.0206873	d__Bacteria;p__Pseudomonadota;c__Alphaproteobacteria;o__Caulobacterales;f__Caulobacteraceae;g__Phenylobacterium;s__
L3_2.MetaBAT2000.118	MAG.0753	97.03	2.97	0	4025815	17880	89.17	4255	0.0188657	0.00534434	0.0507914	0.0378372	0.0227931	0.00346132	0.0460217	0.254656	0.0179131	0	0	0	0	0	0	0.0341371	0.0208143	0.0140336	0.027816	0.00982274	0.0161966	0	0	0	0	0	0	0	0	0.0625334	0	0	0	0.00571099	0.0597541	0.0412431	d__Bacteria;p__Chloroflexota;c__Dehalococcoidia;o__Tepidiformales;f__Tepidiformaceae;g__PNKC01;s__
L3_2.MetaBAT2000.119	MAG.0754	81.05	4.09	45.45	2672345	16511	93.16	2668	0	0	0	0	0	0.00807086	0.0112987	1.05055	0.0237359	0	0	0	0	0	0	0.00658545	0.0122176	0	0	0.0467648	0.0091181	0	0	0.0897932	0	0	0	0.00820698	0	0.0134699	0	0.00633678	0	0	0	0.0521011	d__Bacteria;p__Actinomycetota;c__Actinomycetia;o__Actinomycetales;f__Demequinaceae;g__Demequina;s__
L3_2.MetaBAT2000.137	MAG.0755	99.57	1.56	33.33	3882310	74065	92.88	3737	0	0	0.0474212	0.111188	0.143001	0.00759626	0.138282	0.522276	0.04662	0	0	0	0	0	0	0.0124562	0.0224853	0.011817	0.0292141	0.0110013	0.0123885	0	0	0	0	0	0	0	0	0	0	0	0	0.0247369	0.0202338	0.0932982	d__Bacteria;p__Pseudomonadota;c__Gammaproteobacteria;o__Burkholderiales;f__Burkholderiaceae_A;g__Zeimonas;s__
L3_2.MetaBAT2000.18	MAG.0756	95.36	0.55	0	3917222	1308637	89.99	3408	0.00764653	0.0052372	0	0.0189875	0.0383228	0.0949556	0.428633	0.511957	0.055727	0	0	0	0	0	0	0.126252	0.00972564	0.0058717	0.0650112	0.00671514	0.0764392	0	0	0	0	0	0	0.00402932	0	0	0	0	0	0.0209027	0.0255336	0.0101227	d__Bacteria;p__Bacteroidota;c__Ignavibacteria;o__SJA-28;f__B-1AR;g__CAIKZJ01;s__
L3_2.MetaBAT2000.25	MAG.0757	93.16	5.2	22.22	5655479	95907	87.69	4944	0.107464	0.0378328	0.0747587	0.0247961	0.0210663	0.114764	0.0976092	0.767727	0.0199827	0	0	0	0	0	0	0.0340232	0.00800446	0.0377053	0.0191544	0.0273666	0.121004	0	0	0	0	0	0	0	0	0	0	0	0	0	0	0	d__Bacteria;p__Verrucomicrobiota;c__Verrucomicrobiae;o__Opitutales;f__Opitutaceae;g__Didemnitutus;s__
L3_2.MetaBAT2000.33	MAG.0758	86.99	1.53	0	5483547	107479	91.55	4672	0	0	0	0	0.0605086	0	0	1.10352	0.0079097	0	0	0	0	0	0	0	0	0	0	0	0	0	0	0	0	0	0	0	0	0	0	0	0	0	0	0	d__Bacteria;p__Myxococcota;c__Polyangia;o__Polyangiales;f__Polyangiaceae;g__CAIVJW01;s__
L3_2.MetaBAT2000.61	MAG.0759	99.71	0.19	0	3845673	69260	91.01	3398	0.278173	0	0	0.0161242	0.0621034	0	0.336225	0.555642	0.155815	0	0	0	0	0	0	0	0.250096	0	0.0219271	0.103217	0.00563204	0	0	0	0	0	0	0	0	0	0.00384353	0	0	0.0366273	0.0166916	0	d__Bacteria;p__Actinomycetota;c__Actinomycetia;o__Actinomycetales;f__Cellulomonadaceae;g__Cellulomonas;s__Cellulomonas gelida
L3_2.MetaBAT2000.90	MAG.0760	97.41	0.86	0	2632811	275022	93.21	2515	0	0	0	0.195429	0.145766	0.671524	0.537339	0.319822	0.0470334	0	0	0	0	0	0	0.00295765	0.0335239	0.0041251	0	0.0745832	0.0201738	0	0	0	0	0	0	0	0	0	0	0	0	0	0.0742692	0.119661	d__Bacteria;p__Actinomycetota;c__Thermoleophilia;o__Solirubrobacterales;f__70-9;g__67-14;s__
L3_3.MaxBin1000.001	MAG.0761	88.59	7.01	75.68	3583336	10129	92.01	3914	0	0	0.121063	0.0826352	1.0057	0.113925	1.57117	0.247005	5.89833	0	0	0	0	0	0	0	0.0226662	0.0153087	0.971942	0.688276	1.44323	0	0	0	0	0	0	0	0	0	0	0	0	0.199218	0	0.0268065	d__Bacteria;p__Pseudomonadota;c__Gammaproteobacteria;o__Burkholderiales;f__Rhodocyclaceae;g__Desulfobacillus;s__
L3_3.MaxBin1000.015	MAG.0762	92.27	5.48	90	4178262	9650	91.56	4412	0.0111372	0	0.00850318	0.0145448	0.0138217	0.0222052	0.0832487	0.0612928	1.16425	0	0	0	0	0	0	0.0237724	0.00653617	0.0148165	0.0146699	0.0603581	0.0237726	0	0	0	0	0	0	0.0194674	0	0	0.00610006	0.0179092	0.0348054	0.0231762	0.0377781	0.00804903	d__Bacteria;p__Chloroflexota;c__Anaerolineae;o__Anaerolineales;f__EnvOPS12;g__OLB14;s__
L3_3.MaxBin1000.017	MAG.0763	94.58	12.44	59.55	3662259	14816	90.3	3430	0.3099	0.577747	0.228214	0.232917	0.0706766	0.193332	0.102744	0.0152525	0.409472	0	0	0	0	0	0	0.169666	0.104616	0.0958733	0.11974	0.246529	0.136209	0	0	0.018525	0	0	0	0	0	0	0	0	0	0.304621	0.60107	0.0696581	d__Bacteria;p__Pseudomonadota;c__Gammaproteobacteria;o__Xanthomonadales;f__Rhodanobacteraceae;g__Dokdonella;s__
L3_3.MaxBin1000.027	MAG.0764	85.34	16.55	24	1862650	4075	93.39	2159	0	0	0	0.00725159	0	0	0	0.0546746	0.541682	0	0	0	0	0	0	0	0	0	0.262086	0	0	0	0	0	0	0	0	0	0	0	0	0	0	0	0	0	d__Bacteria;p__Actinomycetota;c__Actinomycetia;o__Actinomycetales;f__Demequinaceae;g__;s__
L3_3.MaxBin1000.065	MAG.0765	79.63	25.27	74.19	2819556	27932	93.86	2681	0	0	0	0.00365166	0.0361737	0.0444363	0.0296538	0.0725313	0.119495	0	0	0	0	0	0	0	0	0.0225163	0.00801444	0	0	0	0	0	0	0	0	0	0	0	0	0	0	0	0.0149775	0	d__Bacteria;p__Gemmatimonadota;c__Gemmatimonadetes;o__Gemmatimonadales;f__Gemmatimonadaceae;g__PNKL01;s__
L3_3.MaxBin1000.101	MAG.0766	76.54	12.41	0	849384	5375	87.37	1062	0	0	0	0	0	0	0	0	0.139226	0	0	0	0	0	0	0	0	0	0	0	0	0	0	0	0	0	0	0	0	0	0	0	0	0	0	0	d__Bacteria;p__Patescibacteria;c__Paceibacteria;o__UBA9983_A;f__XYD1-FULL-46-19;g__;s__
L3_3.MaxBin1000.128	MAG.0767	76.42	21.79	0	3119940	2568	86.74	4087	0.00637023	0	0	0.0285589	0.012637	0.0321673	0.0113202	0.0149116	0.138743	0	0	0	0	0	0	0	0	0	0.0297658	0	0.00771875	0	0	0	0	0	0	0	0	0	0	0	0	0	0	0	d__Bacteria;p__Patescibacteria;c__ABY1;o__JAGPKW01;f__JAGPKW01;g__JAJXYN01;s__
L3_3.MaxBin1000.137	MAG.0768	75.18	11.8	1.45	2662868	2720	89.11	3486	0	0	0	0.00935181	0.00840478	0.00984577	0.0156966	0.022891	0.126456	0	0	0	0	0	0	0	0	0.00779636	0	0.0154386	0.0116716	0	0	0	0	0	0	0	0	0	0	0	0	0	0	0	d__Bacteria;p__Pseudomonadota;c__Alphaproteobacteria;o__Rhizobiales;f__Kaistiaceae;g__JADLGL01;s__
L3_3.MaxBin1000.166	MAG.0769	76.4	20.45	16.67	4319318	2625	89.98	5619	0	0	0.0383945	0.0217489	0.0195101	0.0417055	0.0510431	0.0393665	0.124564	0	0	0	0	0	0	0.0275535	0.0110816	0.0468134	0.0429458	0.0722514	0.0548238	0	0	0	0	0	0	0	0	0	0	0	0	0.284487	0.0287034	0.0196337	d__Bacteria;p__Chloroflexota;c__Anaerolineae;o__Anaerolineales;f__EnvOPS12;g__UBA8950;s__
L3_3.MaxBin1000ms.003	MAG.0770	85.63	1.72	0	740876	56783	88.41	794	0	0	0	0	0	0	0	0	4.12525	0	0	0	0	0	0	0	0	0	0	0	0	0	0	0	0	0	0	0	0	0	0	0	0	0	0	0	d__Bacteria;p__Patescibacteria;c__Paceibacteria;o__UBA9983_A;f__UBA6065;g__UBA6065;s__
L3_3.MaxBin1000ms.163	MAG.0771	76.2	20.4	0	2470070	3197	90.32	3430	0.0351752	0	0.167239	0.0434255	0	0.048404	0.0201926	0.0208847	0.141823	0	0	0	0	0	0	0	0	0	0.0252164	0	0.0466777	0	0	0	0	0	0	0	0	0	0	0	0	0.0307187	0	0	d__Bacteria;p__Patescibacteria;c__Microgenomatia;o__UBA10105;f__UBA927;g__UBA927;s__
L3_3.MaxBin1000ms.168	MAG.0772	76.61	14.22	22.45	2757659	3184	88.9	3762	0	0	0	0	0	0	0	0	0.131511	0	0	0	0	0	0	0	0	0	0	0	0	0	0	0	0	0	0	0	0	0	0	0	0	0	0	0	d__Bacteria;p__Pseudomonadota;c__Alphaproteobacteria;o__Micavibrionales;f__UBA2020;g__UBA2020;s__
L3_3.MetaBAT1500ms.106	MAG.0773	99.01	0.5	0	3418753	52599	87.91	2840	0	0	0	0	0	0	0	0	0.787284	0	0	0	0	0	0	0	0	0	0	0	0	0	0	0	0	0	0	0	0	0	0	0	0	0	0	0	d__Bacteria;p__Bacteroidota;c__Bacteroidia;o__Chitinophagales;f__Saprospiraceae;g__OLB9;s__
L3_3.MetaBAT1500ms.114	MAG.0774	75.84	13.18	8.57	3970983	3112	89.74	4661	0.0139314	0	0.00671725	0.078302	0.0113802	0.0235051	0.192376	0.0901858	0.0633001	0	0	0	0	0	0	0	0.0206204	0.00664579	0	0	0	0	0	0.0888782	0	0	0	0.0724749	0	0.00514607	0.0203325	0	0.202124	0.0168611	0.00542283	0.0040853	d__Bacteria;p__Bacteroidota;c__Bacteroidia;o__Bacteroidales;f__Prolixibacteraceae;g__UBA6024;s__
L3_3.MetaBAT1500ms.117	MAG.0775	99.55	1.41	57.14	3094314	42458	91.04	3104	0	0	0	0.121452	0.0448655	0.0505151	0.216777	0.274396	0.289397	0	0	0	0	0	0	0.00616638	0	0.0713129	0.0269609	0.0299353	0.0994411	0	0	0.160526	0	0	0	0	0	0	0	0	0.101568	0.0862933	0.12724	0.374295	d__Bacteria;p__Pseudomonadota;c__Alphaproteobacteria;o__Rhodobacterales;f__Rhodobacteraceae;g__QY30;s__
L3_3.MetaBAT1500ms.124	MAG.0776	83.61	24.36	4.55	3756584	3270	90.71	4576	0.180214	0.159963	0.102711	0.052276	0.0208567	0.0370269	0.0699971	0.116757	0.0619046	0	0	0	0	0	0	0.0313259	0.143688	0.119424	0.096629	0.0512184	0.0499404	0	0.0171134	0	0	0	0	0	0	0	0.0823337	0	0	0.224024	0.106343	0.0884097	d__Bacteria;p__Pseudomonadota;c__Gammaproteobacteria;o__Burkholderiales;f__Burkholderiaceae_B;g__Giesbergeria;s__Giesbergeria sp017985015
L3_3.MetaBAT1500ms.136	MAG.0777	100	0	0	3716168	312001	90.82	3387	0	0	0	0.0393461	0	0	0.0634832	0.0356702	0.628427	0	0	0	0	0	0	0	0	0	0	0.0118485	0	0	0	0	0	0	0	0	0	0	0	0	0	0	0	0	d__Bacteria;p__Bacteroidota;c__Bacteroidia;o__Chitinophagales;f__Chitinophagaceae;g__JAEZDC01;s__
L3_3.MetaBAT1500ms.144	MAG.0778	79.36	1.26	100	3347707	11874	89.66	3544	0.0213429	0.0335846	0.0092227	0.0522582	0.0328594	0.0622013	0.0137356	0.0440533	0.0580778	0	0	0	0	0	0	0	0.018285	0.0121724	0.0245097	0.0311151	0.0455758	0	0.0221364	0.0313709	0	0	0.026823	0	0	0.0515279	0	0	0.0711321	0.0379107	0.0379116	0.0373547	d__Bacteria;p__Pseudomonadota;c__Alphaproteobacteria;o__Rhizobiales;f__Devosiaceae;g__Devosia;s__
L3_3.MetaBAT1500ms.151	MAG.0779	96.38	1.65	0	4511516	83017	88.54	4261	0	0	0	0.00832938	0	0	0.013658	0.154829	0.261889	0	0	0	0	0	0	0.0118958	0	0.00794024	0.0109186	0.028018	0.00759154	0.0121693	0	0	0	0	0.0263031	0	0	0	0	0	0	0	0	0	d__Bacteria;p__Pseudomonadota;c__Alphaproteobacteria;o__Rhizobiales;f__Xanthobacteraceae;g__Pseudorhodoplanes;s__
L3_3.MetaBAT1500ms.28	MAG.0780	94.55	2.3	0	4994472	36352	91.23	4835	0.0131948	0	0.010256	0.104465	0.0574434	0.130366	0.2324	0.088295	0.42343	0	0	0	0	0	0	0.0251869	0.00996625	0.0264824	0.0159333	0.0874222	0.035083	0	0	0	0	0	0	0.0162383	0	0	0.00744051	0.02421	0.0507543	0.0277791	0.0313835	0.0215417	d__Bacteria;p__Chloroflexota;c__Anaerolineae;o__Anaerolineales;f__EnvOPS12;g__OLB14;s__
L3_3.MetaBAT1500ms.3	MAG.0781	98.28	0.74	0	2950987	101513	89.5	2538	0	0	0	0	0	0	0.0619994	0	1.99265	0	0	0	0	0	0	0	0	0	0	0	0.11534	0	0	0	0	0	0	0	0	0	0	0	0	0	0	0	d__Bacteria;p__Bacteroidota;c__Bacteroidia;o__Chitinophagales;f__Chitinophagaceae;g__Ferruginibacter;s__
L3_3.MetaBAT1500ms.34	MAG.0782	95.1	2.25	12.5	3534593	93602	89.66	3426	0	0	0	0.0856296	0.16387	0.060469	0	0.0399987	0.16491	0	0	0	0	0	0	0	0	0	0.030064	0.275995	0.0918326	0	0	0	0	0	0	0	0	0	0	0	0	0	0	0.012533	d__Bacteria;p__Pseudomonadota;c__Alphaproteobacteria;o__Rhizobiales;f__Devosiaceae;g__Devosia;s__
L3_3.MetaBAT1500ms.5	MAG.0783	77.43	0	0	1337839	1088001	92.66	1314	0	0	0	0	0	0	0	0	0.724451	0	0	0	0	0	0	0	0	0	0	0	0	0	0	0	0	0	0	0	0	0	0	0	0	0	0	0	d__Bacteria;p__Patescibacteria;c__Microgenomatia;o__UBA1406;f__GWC2-37-13;g__UBA1450;s__
L3_3.MetaBAT1500ms.60	MAG.0784	85.82	3.84	21.43	4156117	10332	88.99	4531	0	0	0.019806	0.0360378	0.0245811	0.0384528	0.0428544	0.0773477	0.183625	0	0	0	0	0	0	0	0.00699717	0.0110965	0.0204617	0.0226228	0.0295793	0	0	0	0	0	0	0	0	0	0	0	0	0.0141461	0.0113313	0.0322769	d__Bacteria;p__Pseudomonadota;c__Alphaproteobacteria;o__Rhizobiales;f__Devosiaceae;g__Devosia;s__
L3_3.MetaBAT1500ms.71	MAG.0785	84.35	6.88	5	6484461	5346	87.82	6157	0	0	0	0	0.0116406	0	0	0	0.144899	0	0	0	0	0	0	0	0	0	0.0088384	0	0.00912948	0	0	0	0	0	0	0	0	0	0	0	0	0	0	0	d__Bacteria;p__Verrucomicrobiota;c__Verrucomicrobiae;o__Pedosphaerales;f__JAKEEH01;g__;s__
L3_3.MetaBAT1500ms.76	MAG.0786	75.86	0	0	3974577	369167	91.17	3251	0.00849126	0	0	0.130845	0	0.0319482	0.0847435	0.0541066	2.04522	0	0	0	0	0	0	0	0.0195099	0	0.0264615	0	0.0117042	0	0	0	0	0	0	0	0	0	0	0	0	0.00786118	0	0.00505101	d__Bacteria;p__Bacteroidota;c__Ignavibacteria;o__Ignavibacteriales;f__Melioribacteraceae;g__XYB12-FULL-38-5;s__
L3_3.MetaBAT1500ms.82	MAG.0787	96.77	3.44	0	5697287	19583	89.85	4599	0	0.00663021	0	0.00788347	0	0	0.0277789	0	0.20524	0	0	0	0	0	0	0	0	0	0	0.0170806	0	0	0	0	0	0	0	0	0	0	0.00784806	0	0	0	0	0	d__Bacteria;p__Sumerlaeota;c__Sumerlaeia;o__MVZB01;f__MVZB01;g__JAMCWS01;s__
L3_3.MetaBAT2000.118	MAG.0788	97.73	0.91	0	4877606	105583	91.37	4176	0	0	0.0577738	0.120005	0.0702344	0.114271	0.00527535	0.163315	0.385594	0	0	0	0	0	0	0	0	0	0	0	0.0673608	0	0	0	0	0	0	0	0	0	0	0	0	0.0419358	0	0	d__Bacteria;p__Chloroflexota;c__Anaerolineae;o__J036;f__J036;g__CAIXPS01;s__
L3_3.MetaBAT2000.124	MAG.0789	95.79	0.51	100	2699521	45973	92.6	2595	0	0	0	0	0	0	0.33029	0.306494	0.197247	0	0	0	0	0	0	0	0	0	0.0242335	0.457877	0.138826	0	0	0	0	0	0	0	0	0	0	0	0	0	0	0	d__Bacteria;p__Actinomycetota;c__Actinomycetia;o__Actinomycetales;f__Microbacteriaceae;g__Protaetiibacter;s__
L3_3.MetaBAT2000.128	MAG.0790	90.6	2.14	0	6421867	74834	88.2	5177	0	0	0	0.0113965	0.150345	0	0	0	0.702418	0	0	0	0	0	0	0	0	0	0	0	0.0119095	0	0	0	0	0	0	0	0	0	0	0	0	0	0	0	d__Bacteria;p__Cyanobacteriota;c__Sericytochromatia;o__UBA7694;f__JACMQJ01;g__;s__
L3_3.MetaBAT2000.129	MAG.0791	99.26	0	0	2417137	277416	91.3	2108	0	0	0	0	0	0	0	0.83353	0.751683	0	0	0	0	0	0	0	0	0	0	0	0	0	0	0	0	0	0	0	0	0	0	0	0	0	0	0	d__Bacteria;p__Bacteroidota;c__Bacteroidia;o__Chitinophagales;f__Chitinophagaceae;g__UBA1930;s__
L3_3.MetaBAT2000.131	MAG.0792	99.13	0.82	40	3350119	42146	92.35	3479	0.0074839	0.00569209	0.0046714	0.0318182	0.0257502	0.079281	0.092412	0.0144581	0.277871	0	0	0	0	0	0	0.0128882	0.0173411	0.0217269	0.0299859	0.0245167	0.0145703	0	0	0	0	0	0	0	0	0.0065341	0	0	0	0.00487913	0	0	d__Bacteria;p__Pseudomonadota;c__Alphaproteobacteria;o__Rhizobiales;f__Aestuariivirgaceae;g__Aestuariivirga;s__
L3_3.MetaBAT2000.153	MAG.0793	93.76	1.76	66.67	2972856	13751	92.6	2801	0	0	0	0.00525691	0	0	0	0	0.188551	0	0	0	0	0	0	0	0	0	0	0	0	0	0	0	0	0	0	0	0	0	0	0	0	0	0	0	d__Bacteria;p__Bacteroidota;c__Bacteroidia;o__NS11-12g;f__UKL13-3;g__B1;s__
L3_3.MetaBAT2000.155	MAG.0794	94.13	0.48	0	2608835	25595	91.91	2373	0	0	0	0	0	0	0	0	0.207085	0	0	0	0	0	0	0	0	0	0	0	0	0	0	0	0	0	0	0	0	0	0	0	0	0	0	0	d__Bacteria;p__Bacteroidota;c__Bacteroidia;o__Sphingobacteriales;f__CAIKLP01;g__CAJBVG01;s__
L3_3.MetaBAT2000.29	MAG.0795	97.52	0.99	0	3653806	51742	87.11	3046	0	0	0	0	0	0	0	0	0.40462	0	0	0	0	0	0	0	0	0	0	0	0	0	0	0	0	0	0	0	0	0	0	0	0	0	0	0	d__Bacteria;p__Bacteroidota;c__Bacteroidia;o__Chitinophagales;f__Saprospiraceae;g__OLB8;s__OLB8 sp018057925
L3_3.MetaBAT2000.3	MAG.0796	96.37	1.68	50	4749777	20074	91.05	4162	0	0	0	0.0315954	0.019515	0.0106922	0.113243	0.0476302	0.464053	0	0	0	0	0	0	0	0	0.0031539	0.0158499	0	0.00910375	0	0	0	0	0	0	0	0	0	0	0	0	0	0	0	d__Bacteria;p__Bacteroidota;c__Ignavibacteria;o__Ignavibacteriales;f__Melioribacteraceae;g__XYB12-FULL-38-5;s__
L3_3.MetaBAT2000.36	MAG.0797	80.3	1.97	33.33	2716694	9827	91.61	2668	0.0209659	0.00638563	0.0127719	0.0363738	0.0918514	0.0189773	0.0447326	0.00686377	0.508814	0	0	0	0	0	0	0	0.00426869	0	0.0103779	0	0.0131301	0	0	0	0	0	0	0.00910139	0	0	0	0	0	0.0190948	0.00833562	0.00639396	d__Bacteria;p__Acidobacteriota;c__Holophagae;o__Holophagales;f__Holophagaceae;g__JADJVL01;s__
L3_3.MetaBAT2000.44	MAG.0798	98.65	5.43	0	5384802	113807	85.82	4230	0	0	0.00976622	0	0	0	0	0	1.30011	0	0	0	0	0	0	0	0	0	0	0	0	0	0	0	0	0	0	0.00903135	0	0	0	0	0	0.011412	0	0	d__Bacteria;p__Verrucomicrobiota;c__Verrucomicrobiae;o__Opitutales;f__Opitutaceae;g__CAJCBL01;s__
L3_3.MetaBAT2000.46	MAG.0799	99.01	0	0	4119120	176508	88.19	3717	0	0	0.0052267	0.00906305	0.0159803	0.00933173	0.171594	0.279697	0.381298	0	0	0	0	0	0	0.0131798	0.0312601	0.0645259	0.00710562	0.00826165	0.0370332	0.207509	0.421034	0.182314	0.295178	0	0.0135985	0	0.216386	0	0.132408	0.0322206	0.0930082	0.0276467	0	0.254509	d__Bacteria;p__Pseudomonadota;c__Gammaproteobacteria;o__Burkholderiales;f__Burkholderiaceae_B;g__Acidovorax;s__Acidovorax delafieldii_B
L3_3.MetaBAT2000.48	MAG.0800	93.41	2.2	0	4893621	11145	88.7	4206	0	0	0	0	0	0	0	0	0.16278	0	0	0	0	0	0	0	0	0	0.0837555	0	0	0	0	0	0	0	0	0	0	0	0	0	0	0	0	0	d__Bacteria;p__Hydrogenedentota;c__Hydrogenedentia;o__Hydrogenedentiales;f__WGMK01;g__;s__
L3_3.MetaBAT2000.5	MAG.0801	97.97	8.11	14.29	5741937	60722	87.77	4843	0	0	0	0	0.232266	0.222693	4.15714	0.199263	1.06522	0	0	0	0	0	0	0	0	0	0	0.0220188	0.148176	0	0	0	0	0	0	0	0	0	0	0	0	0	0	0.0088641	d__Bacteria;p__Verrucomicrobiota;c__Verrucomicrobiae;o__Opitutales;f__Opitutaceae;g__Didemnitutus;s__
L3_3.MetaBAT2000.53	MAG.0802	82.89	15.27	17.78	2666717	9166	93	2843	0.0105859	0	0.0225394	0.0211861	0.00631244	0	0.0896833	0.126366	0.39216	0	0	0	0	0	0	0	0	0	0.0242563	0.0607025	0.0212542	0	0	0	0	0	0	0	0	0	0	0	0	0	0	0	d__Bacteria;p__Actinomycetota;c__Actinomycetia;o__Actinomycetales;f__Demequinaceae;g__Demequina;s__
L3_3.MetaBAT2000.59	MAG.0803	81.74	22.01	9.38	4028596	6436	89.82	4501	0.0854761	0.227026	0.290765	0.338831	0.242192	0.0825312	0.0490619	0.206246	0.156486	0	0	0	0	0	0	0.102656	0.0497154	0.0719372	0.203487	0.144614	0.169837	0	0	0.0238922	0.0690178	0	0.0217345	0.109591	0	0	0	0	0.114619	0.07213	0.0432026	0.23078	d__Bacteria;p__Pseudomonadota;c__Gammaproteobacteria;o__Burkholderiales;f__Rhodocyclaceae;g__Sulfuritalea;s__
L3_3.MetaBAT2000.88	MAG.0804	91.28	4.64	44.44	4086551	30438	91.73	3582	0	0	0	0	0	0	0.00701205	0.0241823	0.206005	0	0	0	0	0	0	0	0	0	0	0	0	0	0	0	0	0	0	0	0	0	0	0	0	0	0	0	d__Bacteria;p__Bacteroidota;c__Ignavibacteria;o__Ignavibacteriales;f__Ignavibacteriaceae;g__UTCHB3;s__
L3_3.MetaBAT2000.90	MAG.0805	92.61	5.68	16.67	4375177	219323	91.26	3640	0	0	0	0	0.0816531	0.0347744	0	0	0.682052	0	0	0	0	0	0	0	0	0	0.0315132	0	0.625174	0	0	0	0	0	0	0	0	0	0	0	0	0	0	0.00762367	d__Bacteria;p__Planctomycetota;c__UBA8742;o__UBA2392;f__UBA2392;g__UBA2392;s__
L3_3.MetaBAT2000.98	MAG.0806	98.72	0.43	0	2494985	116460	91.7	2473	0	0	0	0.369663	0.0885834	0	0	0	0.389285	0	0	0	0	0	0	0	0	0	0	0	0	0	0	0	0	0	0	0	0	0	0	0	0	0.0111477	0.0165458	0.0101035	d__Bacteria;p__Pseudomonadota;c__Gammaproteobacteria;o__Burkholderiales;f__Methylophilaceae;g__JABFRO01;s__
L1_1.MaxBin1000.001	MAG.0807	95.66	3.71	56.76	3735650	30172	89.41	3394	5.42094	0.244809	0.0633838	0.149274	0.0297033	0.156175	0.0609645	0.0173389	0.065514	0	0	0	0	0	0	0.046949	0.310407	0.261372	0.0815492	0.144211	0.0361913	0	0	0	0	0	0	0	0	0	0	0	0	1.54669	0.305243	0.276502	d__Bacteria;p__Pseudomonadota;c__Gammaproteobacteria;o__Xanthomonadales;f__Rhodanobacteraceae;g__Dokdonella;s__
L1_1.MaxBin1000.063	MAG.0808	80.94	14.47	55	3764407	4362	90.88	4198	0.111335	0.0347811	0.0541435	0.00557066	0.0207659	0.0142736	0	0	0.00526311	0	0	0	0	0	0	0.536084	0.264218	0.116724	0.00418866	0	0.00629725	0	0	0	0	0	0	0	0	0	0	0	0	0.0164893	0.0478645	0.123123	d__Bacteria;p__Bacteroidota;c__Bacteroidia;o__Chitinophagales;f__Chitinophagaceae;g__Ferruginibacter;s__
L1_1.MaxBin1000.077	MAG.0809	81.42	14.51	0	1111763	19565	89.32	1398	0.2151	0	0.0144232	0	0	0	0	0	0	0	0	0	0	0	0	0	0	0	0	0	0	0	0	0	0	0	0	0	0	0	0	0	0	0	0	0	d__Bacteria;p__Patescibacteria;c__Microgenomatia;o__UBA1400;f__MFAQ01;g__UBA2277;s__
L1_1.MaxBin1000.088	MAG.0810	78.15	15.95	0	916802	5903	89.07	1129	0.179091	0.344326	0.0281073	0	0	0.0163788	0	0	0	0	0	0	0	0	0	0	0	0	0	0	0	0	0	0	0	0	0	0	0	0	0	0	0	0	0	0	d__Bacteria;p__Patescibacteria;c__UBA1384;o__JACPKC01;f__;g__;s__
L1_1.MaxBin1000ms.088	MAG.0811	84.05	8.32	0	2737122	3081	88.06	3455	0.151092	0.118329	0.0739848	0.0509234	0.0663461	0.0419216	0.0122304	0.0272231	0.0274934	0	0	0	0	0	0	0.0409663	0.0255559	0.0443243	0.0327003	0.0276942	0.0222618	0	0	0.0248918	0	0	0.0283445	0.0539691	0.0290776	0.0329061	0.0109217	0.0259316	0.0261352	0.0346686	0.0351948	0.0493627	d__Bacteria;p__Patescibacteria;c__UBA1384;o__CAILIB01;f__;g__;s__
L1_1.MaxBin1000ms.089	MAG.0812	81.58	22.2	54.55	1051913	6035	92.72	1293	0.164881	0	0.0147306	0.00606523	0.0122124	0.0165636	0	0	0	0	0	0	0	0	0	0.00433841	0.00459739	0.0091794	0.00815724	0	0	0	0	0	0	0	0	0.006328	0	0	0	0	0	0	0.0133674	0	d__Bacteria;p__Patescibacteria;c__Dojkabacteria;o__SC72;f__SC72;g__UBA12078;s__
L1_1.MetaBAT1500ms.100	MAG.0813	96.76	0.93	0	3456799	55250	90.58	3080	0.334297	0	0.0296515	0	0	0	0	0	0	0	0	0	0	0	0	0	0.0328387	0	0	0	0	0	0	0	0	0	0	0	0	0	0	0	0	0	0	0	d__Bacteria;p__Chloroflexota;c__Limnocylindria;o__Limnocylindrales;f__CSP1-4;g__Fen-1039;s__
L1_1.MetaBAT1500ms.114	MAG.0814	95.22	4.38	11.76	3720662	152329	88.69	3599	0.352333	0	0.00937221	0	0	0	0.00930407	0	0	0	0	0	0	0	0	0.0482295	0.015179	0.0108954	0	0	0.0123405	0.0474328	0.00883066	0.0105261	0.144995	0	0.170279	0	0.0053071	0	0	0.017101	0	0.0387223	0.0780791	0.0106257	d__Bacteria;p__Pseudomonadota;c__Alphaproteobacteria;o__Rhizobiales;f__Xanthobacteraceae;g__Afipia;s__
L1_1.MetaBAT1500ms.117	MAG.0815	83.68	5.61	52.94	3639934	9858	89.23	3918	0.0705732	0.042821	0.0115591	0.0515687	0.0147973	0.0828544	0.011074	0.0311858	0.0323824	0	0	0	0	0	0	0	0.018048	0.0143719	0.00860087	0.0186193	0.0254183	0.00387016	0.0195422	0.0427201	0	0	0.018062	0	0	0.0461014	0	0	0.0603108	0.0403911	0.041452	0.0327824	d__Bacteria;p__Pseudomonadota;c__Alphaproteobacteria;o__Rhizobiales;f__Devosiaceae;g__Devosia;s__
L1_1.MetaBAT1500ms.13	MAG.0816	89.78	7.24	9.38	4168433	12114	90.37	4263	0.336677	0.142146	0.030378	0.05853	0.0292874	0.381209	0.047284	0.021778	0.0199967	0	0	0	0	0	0	0.0380732	0.090273	0.199135	0.0384567	0.0101185	0.00620821	0	0	0.0137265	0	0	0	0.0462018	0.033432	0.0147867	0.00960227	0.00676874	0	0.0117801	0.0216288	0.0260457	d__Bacteria;p__Pseudomonadota;c__Gammaproteobacteria;o__Burkholderiales;f__SG8-39;g__2-12-FULL-64-23;s__
L1_1.MetaBAT1500ms.21	MAG.0817	83.82	5.82	61.54	3161361	7387	86.94	2941	0.286246	0.0172839	0.0111015	0	0.00751385	0	0	0.00757886	0	0	0	0	0	0	0	0	0	0	0	0	0	0	0	0	0	0	0	0	0	0	0.00529498	0	0	0	0	0	d__Bacteria;p__Bacteroidota;c__Bacteroidia;o__Bacteroidales;f__Paludibacteraceae;g__Paludibacter;s__
L1_1.MetaBAT1500ms.26	MAG.0818	90.27	1.61	0	5409342	16558	90.37	4761	0.96139	0.0428105	0.242459	0.120747	0.0384381	0.00923143	0	0.0152331	0	0	0	0	0	0	0	0.00466715	0.281664	0.0268658	0	0	0.018775	0	0	0	0	0	0	0.390384	0	0.00973328	0	0.00700231	0	0.0291638	0.249384	0.149069	d__Bacteria;p__Bacteroidota;c__Bacteroidia;o__Bacteroidales;f__Prolixibacteraceae;g__UBA6024;s__
L1_1.MetaBAT1500ms.31	MAG.0819	74.83	15.64	26.32	3560360	2428	91.44	4715	0.072481	0.0129808	0.00818915	0	0	0	0	0.00969864	0	0	0	0	0	0	0	0.00375217	0	0.00427373	0	0.0135063	0	0.183706	0.0043605	0.0124529	0	0.0112931	0	0.0156267	0.0492993	0.133967	0.0541517	0.0134615	0.026317	0.00472799	0.0421498	0.0297702	d__Bacteria;p__Pseudomonadota;c__Alphaproteobacteria;o__Caulobacterales;f__Caulobacteraceae;g__Phenylobacterium;s__
L1_1.MetaBAT1500ms.36	MAG.0820	97.27	0.27	0	3415534	108542	92.97	3043	0.243101	0.10122	0.755498	0.0793894	0	0.206071	0.0135018	0.0832757	0	0	0	0	0	0	0	0.0121879	0.197186	0.0427029	0.00941903	0.00769574	0.005544	0	0	0	0	0	0	0.376561	0.0354126	0.0597011	0	0	0	0.0352048	0.0917159	0.0298864	d__Bacteria;p__Bacteroidota;c__UBA10030;o__UBA10030;f__UBA8401;g__UBA8401;s__
L1_1.MetaBAT1500ms.64	MAG.0821	98.86	0	0	4316185	266175	88.66	3423	1.13563	0.193244	4.11768	0	0.0145367	0	0	0	0	0	0	0	0	0	0	0.0347061	0.00742648	0.0164328	0	0	0	0	0	0	0	0	0	5.74556	0	0	1.07168	3.60254	1.68373	0	0.0112031	0	d__Bacteria;p__Planctomycetota;c__Phycisphaerae;o__Phycisphaerales;f__UBA1924;g__JABWBC01;s__
L1_1.MetaBAT1500ms.85	MAG.0822	89.74	4.62	9.09	7026295	70572	87.34	6238	0.495318	0	0.0118508	0	0	0	0	0	0.00703463	0	0	0	0	0	0	0	0	0	0	0	0	0	0	0	0	0	0	0	0	0	0	0	0	0	0	0	d__Bacteria;p__Cyanobacteriota;c__Sericytochromatia;o__UBA7694;f__JACMQJ01;g__JACMQJ01;s__
L1_1.MetaBAT1500ms.91	MAG.0823	90.26	18.14	17.31	5711548	7257	89.13	5571	0.192329	0.0685578	0.0138463	0.0263571	0.0190538	0.0050662	0.0235972	0	0.0204602	0	0	0	0	0	0	0.023104	0.025852	0.0149155	0	0	0	0	0	0	0	0	0	0.0495845	0.0457139	0.00885861	0.0134765	0	0	0.00437797	0.00887109	0	d__Bacteria;p__Bacteroidota;c__Bacteroidia;o__Bacteroidales;f__Prolixibacteraceae;g__UBA6024;s__
L1_1.MetaBAT2000.105	MAG.0824	86.75	6.24	8.33	4140366	46951	89.46	3867	0.230093	0.0893682	0.0169822	0.00967351	0.0120032	0.020612	0.00797963	0.100082	0	0	0	0	0	0	0	0.0249602	0.0223956	0.0266747	0.007788	0.00789734	0.0074735	0	0	0.0081232	0.0090651	0	0	0	0	0	0.0353058	0	0	0.012713	0.0197055	0.0245319	d__Bacteria;p__Pseudomonadota;c__Gammaproteobacteria;o__Burkholderiales;f__Rhodocyclaceae;g__;s__
L1_1.MetaBAT2000.107	MAG.0825	97.46	0	0	3035305	563673	93.37	2650	1.04487	2.49576	0.0532673	0.0124383	0	0	0	0.00562715	0	0	0	0	0	0	0	0	0.00223889	0	0	0.00597213	0	0	0	0	0	0	0	0	0	0	0	0	0	0.0725155	0	0.0431083	d__Bacteria;p__Bacteroidota;c__Bacteroidia;o__Sphingobacteriales;f__CAIKLP01;g__CAJBVG01;s__
L1_1.MetaBAT2000.111	MAG.0826	93.18	5.68	0	4440507	134203	90.3	3635	0.607997	0	0.477113	0	0.0160983	0.00293889	0	0.106712	0	0	0	0	0	0	0	0	0	0	0	0.054957	0.0057985	0	0	0	0	0	0	0	0	0	0	0	0	0.00520926	0	0.0301247	d__Bacteria;p__Planctomycetota;c__UBA8742;o__UBA2392;f__UBA2392;g__UBA2392;s__
L1_1.MetaBAT2000.113	MAG.0827	78.36	8.24	66.67	3641915	6909	90.88	3615	0.119965	0.00506421	0.0302241	0.338292	0.386074	0.278513	0.0205446	0.0316234	0.0208143	0	0	0	0	0	0	0.099831	0.024855	0.045272	0.00515602	0	0	0	0	0	0	0	0	0.04584	0.010088	0	0	0	0	0.00760629	0.147812	0.0529843	d__Bacteria;p__Zixibacteria;c__MSB-5A5;o__CAIYYT01;f__CAIYYT01;g__JADJGC01;s__
L1_1.MetaBAT2000.135	MAG.0828	76.47	6.34	25	3855007	5348	91.35	3992	0.165968	0.0244896	0.131829	0	0	0	0	0	0	0	0	0	0	0	0	0	0	0	0.0116225	0	0	0	0	0	0	0	0	0.0164097	0	0.0122018	0	0.0417662	0	0	0	0	d__Bacteria;p__Bacteroidota;c__Bacteroidia;o__Chitinophagales;f__Chitinophagaceae;g__Lacibacter;s__
L1_1.MetaBAT2000.137	MAG.0829	97.41	1.72	50	2437419	14860	93.02	2547	0.210315	0	0.0173209	0	0.00465626	0.0138474	0.0293008	0.0257061	0.00387263	0	0	0	0	0	0	0.0060963	0	0.00804973	0	0.00443006	0.00446282	0	0	0	0	0	0	0	0	0	0	0	0	0	0	0.00815673	d__Bacteria;p__Actinomycetota;c__Thermoleophilia;o__Solirubrobacterales;f__70-9;g__67-14;s__
L1_1.MetaBAT2000.15	MAG.0830	95.91	15.98	7.61	7665293	10353	86.67	7596	0.213109	0.0481799	0.119899	0.0334408	0.0187051	0.0799814	0.0056297	0.0166496	0.0210584	0	0	0	0	0	0	0.0803167	0.0522806	0.0328402	0.00919661	0.00507174	0.0106496	0	0	0	0	0	0	0.0102918	0	0	0	0	0	0.0483791	0.105602	0.0291983	d__Bacteria;p__Bacteroidota;c__Bacteroidia;o__Flavobacteriales;f__Flavobacteriaceae;g__Flavobacterium;s__
L1_1.MetaBAT2000.17	MAG.0831	93.22	1.15	75	3494098	22173	92.61	3223	0.715645	0.363096	0.0153027	0	0	0	0	0	0	0	0	0	0	0	0	0.0292945	0.134	0.127997	0	0	0.00430527	0	0	0	0	0	0	0.00755069	0.0306333	0	0	0.0089016	0	0	0	0	d__Bacteria;p__Bacteroidota;c__Bacteroidia;o__Chitinophagales;f__Chitinophagaceae;g__Sediminibacterium;s__
L1_1.MetaBAT2000.19	MAG.0832	89.35	4.14	33.33	4954222	20301	87.52	4990	0.208842	0.534593	0.0455005	0.0147622	0.059403	0.0672073	0.0133679	0.0592505	0.0106796	0	0	0	0	0	0	0.255693	0.0358806	0.0679555	0.0276694	0.0176571	0.0130307	0.262412	0	0.0384437	0.320453	0.318629	0.183224	0.100447	0	0.193573	0.208063	0.296652	0.164577	0.0770737	0.175321	0.0914833	d__Bacteria;p__Pseudomonadota;c__Alphaproteobacteria;o__Rhizobiales;f__Xanthobacteraceae;g__Afipia;s__Afipia sp024707075
L1_1.MetaBAT2000.42	MAG.0833	96.06	2.14	0	5137245	14192	92.57	5267	0.216656	0	0.0067463	0.00763673	0.0373025	0	0	0.098585	0	0	0	0	0	0	0	0	0.00450922	0.0231102	0	0	0	0	0	0	0	0	0	0	0	0	0	0	0	0	0	0.16424	d__Bacteria;p__Actinomycetota;c__Acidimicrobiia;o__Acidimicrobiales;f__;g__;s__
L1_1.MetaBAT2000.58	MAG.0834	87.09	0	0	7423932	8882	84.88	6481	0.25129	0.0664807	0.0309922	0.0643168	0.0724248	0.138597	0	0.00492348	0.004444	0	0	0	0	0	0	0	0	0.0334137	0.248346	0.0667828	0	0	0	0	0	0	0	0.0318963	0	0	0	0	0	0.0325197	0	0.0152068	d__Bacteria;p__Planctomycetota;c__Planctomycetia;o__Pirellulales;f__Thermoguttaceae;g__JADLEL01;s__
L1_1.MetaBAT2000.7	MAG.0835	85.62	3.1	0	3082032	10054	87.67	2800	0.182062	0	0	0	0	0	0	0	0	0	0	0	0	0	0	0	0	0	0	0	0	0	0	0	0	0	0	0	0	0	0	0	0	0	0	0	d__Bacteria;p__Bacteroidota;c__Bacteroidia;o__Bacteroidales;f__JAGODS01;g__;s__
L1_1.MetaBAT2000.8	MAG.0836	99.01	0	0	4620749	65413	90.5	3868	0.291768	1.77269	0.195071	0.212097	0.434757	0.768997	0.00542627	0.0368436	0.0125423	0	0	0	0	0	0	1.54289	1.54544	0.326108	0.012885	0.0136821	0.0384759	0	0	0	0	0	0	0.0272486	0	0	0	0.0135487	0	0.216251	1.5067	0.298153	d__Bacteria;p__Bacteroidota;c__Bacteroidia;o__Chitinophagales;f__Chitinophagaceae;g__JJ008;s__
L1_1.MetaBAT2000.80	MAG.0837	95.83	7.41	20	10023055	32548	91.59	9636	0.273844	0.0178669	0.0827773	0.00712887	0.0103665	0.00971126	0	0	0	0	0	0	0	0	0	0.0202639	0.00993383	0.0148518	0	0	0	0	0	0	0	0	0	0.0282973	0.0319176	0.0371821	0	0.00735735	0.00776343	0.127098	0.358311	0.0765374	d__Bacteria;p__Eremiobacterota;c__Xenobia;o__Xenobiales;f__JADMJV01;g__JADMJV01;s__
L1_1.MetaBAT2000.81	MAG.0838	90.72	3.53	50	4162995	112129	89.23	3883	0.261352	0.0236099	0.0195228	0	0	0	0	0	0	0	0	0	0	0	0	0.174506	0.00987069	0.0183307	0	0	0.00542163	0.0374993	0.214925	0.0117246	0.0139473	0.342553	0.0352029	0.0419883	0	0.100372	0.073955	0.0518386	0.0378756	0.0255066	0.0248781	0.0925235	d__Bacteria;p__Pseudomonadota;c__Gammaproteobacteria;o__Burkholderiales;f__Burkholderiaceae_B;g__Acidovorax;s__
L1_1.MetaBAT2000.92	MAG.0839	100	0	0	2631507	192687	90.62	2497	0.923421	0.0788047	0	0	0	0	0	0	0	0	0	0	0	0	0	0	0	0	0	0	0	0	0	0	0	0	0	0	0	0	0	0	0	0	0	0	d__Bacteria;p__Bacteroidota;c__Bacteroidia;o__Flavobacteriales;f__Weeksellaceae;g__Kaistella;s__
L1_2.MaxBin1000.032	MAG.0840	100	0.67	0	4122554	119602	91.57	3754	0.0120034	0.368291	0.00715029	0	0	0.00561817	0.00572948	0.0125589	0	0	0	0	0	0	0	0.0723771	0.0208784	0.137183	0	0.00585909	0.00566004	0	0	0	0	0	0	0.0426389	0.1167	0.122256	0.0508157	0	0	0.0780388	0.239645	0.0367153	d__Bacteria;p__Actinomycetota;c__Actinomycetia;o__Actinomycetales;f__Cellulomonadaceae;g__Cellulomonas;s__Cellulomonas soli
L1_2.MaxBin1000.043	MAG.0841	100	22.81	13.46	3891527	76847	92.2	4043	0.0348517	0.299006	0.0237858	0	0	0	0	0.0217373	0	0	0	0	0	0	0	0.403239	0.0208603	0.0113511	0	0.0074082	0.0062209	0	0	0.121502	0	0.00919276	0	0.0264463	0.0589732	0.0612615	0.0176822	0.0121732	0.0208548	0.0135073	0.0938756	0.0119637	d__Bacteria;p__Actinomycetota;c__Actinomycetia;o__Actinomycetales;f__Demequinaceae;g__Demequina;s__
L1_2.MaxBin1000.049	MAG.0842	77.34	0	0	714339	98714	86.79	747	0.816277	0.339203	0.697636	0.00693284	0	0	0	0	0	0	0	0	0	0	0	0.00421232	0.0208222	0.0390131	0	0	0	0	0	0	0	0	0	0	0	0	0	0	0	0.00806436	0	0.0122457	d__Bacteria;p__Patescibacteria;c__Paceibacteria;o__UBA9983_A;f__Zambryskibacteraceae;g__CAIOTC01;s__
L1_2.MaxBin1000.134	MAG.0843	82.29	19.58	18.18	4336279	2358	90.38	5796	0.19707	0.0998174	0.180107	0.0116576	0.0126515	0.0228963	0.0135271	0.0137149	0.00799761	0	0	0	0	0	0	0.0131115	0.0132565	0.0296876	0.0113573	0.0102349	0.0170441	0	0	0	0	0	0	0.0172215	0	0.0197687	0.0118266	0.011811	0.0185562	0.0365233	0.0586575	0.0145442	d__Bacteria;p__Chloroflexota;c__Anaerolineae;o__Anaerolineales;f__EnvOPS12;g__OLB14;s__
L1_2.MaxBin1000ms.002	MAG.0844	86.69	4.75	48.15	3462851	39013	92.35	3267	1.53194	3.81655	0.120961	0.274761	0.269907	0.330285	0.0551263	0.429304	0.166415	0	0	0	0	0	0	0.426236	0.23749	0.444381	0.0883453	0.447576	0.0805499	0	0	0.0096888	0	0	0.0167943	2.2898	0.0606489	0	0.0448246	0.0393279	0	0.529506	0.706981	0.497487	d__Bacteria;p__Pseudomonadota;c__Gammaproteobacteria;o__Burkholderiales;f__Rhodocyclaceae;g__Sulfuritalea;s__
L1_2.MaxBin1000ms.020	MAG.0845	82.12	11.78	100	6923277	4789	85.7	6347	0.0781411	0.466707	0.154354	0.097569	0.0917475	0.109162	0	0	0	0	0	0	0	0	0	0	0.00282322	0.00901475	0.0366455	0.00834872	0	0	0	0	0	0	0	0.0799265	0	0	0	0	0	0.0427132	0	0.0513306	d__Bacteria;p__Planctomycetota;c__Planctomycetia;o__Pirellulales;f__Thermoguttaceae;g__JADLEL01;s__
L1_2.MaxBin1000ms.047	MAG.0846	87.57	0	0	1225985	242420	89.41	1141	0.221987	0.379688	0.125001	0.0234678	0	0.0696473	0	0	0.0125396	0	0	0	0	0	0	0	0.142464	0.0950512	0.116275	0.037503	0	0	0	0	0	0	0	0	0	0	0	0	0	0.013857	0	0.0104477	d__Bacteria;p__Dependentiae;c__Babeliae;o__Babeliales;f__Babeliaceae;g__;s__
L1_2.MaxBin1000ms.053	MAG.0847	81.32	0	0	880951	246710	88.93	949	0.407149	0.318305	0.617059	0	0	0	0	0	0	0	0	0	0	0	0	0	0.00962686	0	0	0	0	0	0	0	0	0	0	0	0	0	0	0	0	0	0	0	d__Bacteria;p__Patescibacteria;c__Paceibacteria;o__UBA9983_A;f__PALSA-1337;g__C7867-002;s__
L1_2.MaxBin1000ms.061	MAG.0848	77.7	7.45	0	910200	55003	86.35	1037	0.573439	0.269435	0.773586	0.109512	0.203886	0.0714622	0	0	0.0194777	0	0	0	0	0	0	0.1026	0.2094	0.221919	0.0496059	0.0341265	0.0449189	0	0	0	0	0	0	0	0	0	0	0	0	0.318531	0.252061	0.162616	d__Bacteria;p__Patescibacteria;c__Paceibacteria;o__UBA9983_A;f__UBA5272;g__UBA11704;s__
L1_2.MaxBin1000ms.088	MAG.0849	81.45	11.04	45.45	4462739	11941	89.14	4239	0.0252066	0.199531	0.0109689	0.0066916	0.00784835	0	0	0	0	0	0	0	0	0	0	0.0569319	0.0317225	0.0183851	0	0	0	0	0	0	0	0	0	0.0291827	0	0	0.0682895	0.0354261	0	0.0225415	0.0505223	0.00920664	d__Bacteria;p__Bacteroidota;c__Bacteroidia;o__Bacteroidales;f__Prolixibacteraceae;g__UBA6024;s__
L1_2.MaxBin1000ms.097	MAG.0850	78.83	12.35	0	3860815	3036	92.89	4879	0.0328781	0.150898	0.0149891	0.0055874	0.00530483	0.0115831	0	0.00659274	0	0	0	0	0	0	0	0	0	0.0426275	0.00774907	0.00720986	0.00559916	0.0143266	0	0	0	0	0	0	0	0	0	0.024001	0	0.0418566	0.040558	0.013769	d__Bacteria;p__Actinomycetota;c__Actinomycetia;o__Propionibacteriales;f__Nocardioidaceae;g__Nocardioides;s__
L1_2.MetaBAT1500ms.111	MAG.0851	92.73	5.76	14.29	3465630	11779	90.33	3524	0.109177	0.176243	0.0210428	0.0233169	0.0204549	0.0168602	0.00333763	0.0387485	0.00551551	0	0	0	0	0	0	0.517112	0.203871	0.21918	0.061957	0.00776634	0.0185898	0	0	0.0121152	0	0	0	0.0860847	0.0604139	0.0217975	0	0.0216347	0.0143378	0.0341875	0.159764	0.0277575	d__Bacteria;p__Chloroflexota;c__Anaerolineae;o__Anaerolineales;f__Anaerolineaceae;g__UBA6107;s__
L1_2.MetaBAT1500ms.120	MAG.0852	92.32	3.35	57.14	3941487	21799	89.56	3978	0.0258795	0.19016	0.0129296	0.0482974	0.0153323	0.0523477	0.0108132	0.0339212	0.0321144	0	0	0	0	0	0	0	0.0164643	0.0150852	0.00881125	0.0212988	0.0370263	0.00518691	0.0258578	0.0261577	0	0	0.0244162	0	0	0.0469753	0	0	0.0760936	0.0382311	0.0832995	0.0328835	d__Bacteria;p__Pseudomonadota;c__Alphaproteobacteria;o__Rhizobiales;f__Devosiaceae;g__Devosia;s__
L1_2.MetaBAT1500ms.127	MAG.0853	81	3.64	37.5	3922762	10905	89.71	4151	0.0389395	0.188841	0.0574478	0.00633404	0.00432414	0.00557199	0.00908195	0.0149739	0	0	0	0	0	0	0	0.0481566	0.023054	0.0285995	0.00462207	0.00639776	0.00519421	0	0	0	0	0	0	0	0	0	0.036989	0.0646295	0.0308924	0.021105	0.10019	0.0421316	d__Bacteria;p__Pseudomonadota;c__Alphaproteobacteria;o__Rhizobiales;f__Xanthobacteraceae;g__Pseudorhodoplanes;s__
L1_2.MetaBAT1500ms.21	MAG.0854	98.89	4.45	18.18	5591644	180362	90.1	4886	0.723906	0.63041	0.82557	0	0	0.0322777	0.0210378	0	0	0	0	0	0	0	0	0.0052939	0	0.0684229	0	0.0983065	0.026808	0	0	0	0	0	0	0.399966	0	0.0848406	0	0	0	0.268812	0.0729138	0.0992518	d__Bacteria;p__Verrucomicrobiota;c__Verrucomicrobiae;o__Opitutales;f__Opitutaceae;g__;s__
L1_2.MetaBAT1500ms.35	MAG.0855	96.06	1.67	0	5343660	23299	90.69	4575	0.0102531	0.202291	0	0	0	0	0	0.0148364	0	0	0	0	0	0	0	0	0	0	0	0	0	0	0	0	0	0	0	0	0	0	0	0	0	0	0	0	d__Bacteria;p__Bacteroidota;c__Bacteroidia;o__Chitinophagales;f__LD1;g__Bog-950;s__
L1_2.MetaBAT1500ms.51	MAG.0856	100	0.18	0	6685844	39122	89.37	4910	0.0264801	0.271534	0.0196201	0	0.0225583	0	0	0	0	0	0	0	0	0	0	0.0174693	0.00627583	0	0	0	0	0	0	0.0120633	0	0	0	0.0907464	0	0	0.00810719	0	0	0	0.0283898	0.0312288	d__Bacteria;p__Hydrogenedentota;c__Hydrogenedentia;o__Hydrogenedentiales;f__CAITNO01;g__CAITNO01;s__
L1_2.MetaBAT1500ms.54	MAG.0857	94.84	0.67	0	9040510	147123	88.05	7569	0	1.07548	0	0	0	0	0	0	0	0	0	0	0	0	0	0	0	0	0	0	0	0	0	0	0	0	0	0	0	0	0	0	0	0	0	0	d__Bacteria;p__Myxococcota;c__Polyangia;o__Polyangiales;f__Polyangiaceae;g__FEN-1139;s__
L1_2.MetaBAT1500ms.61	MAG.0858	81.74	11.92	45.95	4048382	7987	90.05	4441	0.0728331	0.249449	0.0818203	0.0404037	0.0295775	0.0491302	0.109394	0.123468	0.0616194	0	0	0	0	0	0	0.219928	0.0662608	0.130983	0.0509304	0.0306491	0.0241134	0	0	0.00706992	0.0134926	0	0	0.024744	0.0167406	0.0951222	0.0149174	0.0182415	0.0194484	0.0535189	0.211762	0.0827264	d__Bacteria;p__Pseudomonadota;c__Alphaproteobacteria;o__Rhizobiales;f__Xanthobacteraceae;g__Pseudorhodoplanes;s__
L1_2.MetaBAT1500ms.62	MAG.0859	78.42	8.08	29.41	3691475	10481	89.8	3767	0.221438	0.629625	0.0992322	0.0161557	0.0189384	0.0141848	0	0	0	0	0	0	0	0	0	0.0409839	0.180651	0.190356	0	0.020878	0	0.0222449	0	0.111811	0.0246447	0.0439083	0.04072	0.0447231	0.30968	0.181147	0.0239205	0.163949	0.0525909	0.136722	0.879818	0.40892	d__Bacteria;p__Pseudomonadota;c__Alphaproteobacteria;o__Micropepsales;f__Micropepsaceae;g__Rhizomicrobium;s__
L1_2.MetaBAT1500ms.75	MAG.0860	80.62	10.23	21.05	3307702	9560	90.87	3610	0.0931863	0.233216	0.11601	0.0252893	0.0419795	0.0264168	0.00602163	0.00938567	0	0	0	0	0	0	0	0.0115508	0.0115494	0.0136919	0	0.00565458	0.0113113	0.0853423	0.111498	0.0770183	0.0926985	0.0746099	0.0575294	0.0451754	0.0435914	0.0216732	0.0574448	0.0856093	0.0148154	0.0399629	0.0321173	0.0152023	d__Bacteria;p__Pseudomonadota;c__Alphaproteobacteria;o__Rhizobiales;f__Devosiaceae;g__Devosia_A;s__
L1_2.MetaBAT1500ms.77	MAG.0861	90.57	2.05	33.33	2968162	13207	91.51	2838	0.231496	0.134994	0.0719505	0.0297532	0.0939335	0.00820316	0	0	0.028642	0	0	0	0	0	0	0.0102744	0.0108812	0.0138829	0	0	0	0	0	0.00950989	0	0	0	0.172786	0.0460214	0.0314788	0	0	0	0.0796217	0.0761362	0.0448527	d__Bacteria;p__Acidobacteriota;c__Holophagae;o__Holophagales;f__Holophagaceae;g__JADJVL01;s__
L1_2.MetaBAT1500ms.86	MAG.0862	76.75	9.82	35	6281236	8051	88.98	5767	0.171074	0.493354	0.203299	0.0762972	0.0393511	0.151828	0.0573688	0.0423053	0.00410898	0	0	0	0	0	0	0.0336064	0.27141	0.28227	0.150436	0.0793318	0.372863	0	0	0.00755231	0	0	0.0162263	0.0188459	0.0821226	0.0155328	0.0614564	0.0424107	0.0350797	0.352771	0.139465	0.436801	d__Bacteria;p__Verrucomicrobiota;c__Verrucomicrobiae;o__Opitutales;f__Opitutaceae;g__Opitutus;s__
L1_2.MetaBAT1500ms.96	MAG.0863	86.52	0	0	1367653	179287	90.71	1159	0.00350117	0.246375	0.0100302	0	0	0	0	0	0	0	0	0	0	0	0	0	0.027578	0.0252092	0.0130103	0	0	0	0	0	0	0	0	0.0293419	0	0	0	0	0	0.00562507	0	0.00748741	d__Bacteria;p__Dependentiae;c__Babeliae;o__Babeliales;f__RVW-14;g__;s__
L1_2.MetaBAT2000.104	MAG.0864	99.52	4.05	0	5641429	215200	89.75	4579	0.00523093	0.721825	0	0	0	0.0288016	0	0	0	0	0	0	0	0	0	0	0	0	0.00364837	0	0	0	0	0	0	0	0	0	0	0	0.0175473	0.0351562	0	0.0307851	0.0813573	0.0279776	d__Bacteria;p__Bacteroidota;c__Bacteroidia;o__Bacteroidales;f__JAAUTT01;g__;s__
L1_2.MetaBAT2000.129	MAG.0865	84.58	3.53	72.73	2892996	9068	90.58	2805	0.397764	0.744946	0.237055	0.207008	0.0139374	0.163602	0.0459775	0	0.174054	0	0	0	0	0	0	0.124111	0.120711	0.112544	0.0566331	0.171019	0.0713442	0	0	0.0237691	0	0	0	0	0	0	0	0	0	0.312164	0.543111	0.0587744	d__Bacteria;p__Pseudomonadota;c__Gammaproteobacteria;o__Xanthomonadales;f__Rhodanobacteraceae;g__Dokdonella;s__
L1_2.MetaBAT2000.20	MAG.0866	84.81	1.62	71.43	3609696	6521	91.94	3882	0.130218	0.123962	0	0.00884559	0.00427571	0	0	0.00929057	0	0	0	0	0	0	0	0.0345094	0.00365778	0.0247406	0	0	0	0.127643	0.00863325	0.223545	0.201321	0.0200676	0.0150336	0.00958448	0.0561909	0.0973046	0.0322626	0.046709	0	0.0090046	0	0.0154542	d__Bacteria;p__Pseudomonadota;c__Alphaproteobacteria;o__Rhodospirillales;f__Magnetospirillaceae;g__Phaeospirillum;s__Phaeospirillum sp900184795
L1_2.MetaBAT2000.21	MAG.0867	99.34	0	0	4318914	230864	90.87	3698	0.020817	0.369349	0.0174472	0.00333661	0	0.0143987	0.0536586	0.0249725	0.0559457	0	0	0	0	0	0	1.33432	1.33568	0.608215	0.00731763	0.0738932	0.00575158	6.46422	0	2.28308	0	0	0	0	0	0	1.22964	3.27169	0.824991	0.0542416	0.121227	0.149241	d__Bacteria;p__Bacteroidota;c__Bacteroidia;o__Chitinophagales;f__Chitinophagaceae;g__Lacibacter;s__
L1_2.MetaBAT2000.35	MAG.0868	90.79	3.07	0	3322271	8695	92.7	3371	0.0434306	0.197677	0.0162359	0	0	0	0	0	0	0	0	0	0	0	0	0	0	0	0	0	0	0	0	0.00465777	0	0	0	0.0435412	0.0183829	0.0176804	0	0	0	0.0151955	0.0369678	0.0197903	d__Bacteria;p__Acidobacteriota;c__Holophagae;o__Holophagales;f__Holophagaceae;g__Geothrix;s__
L1_2.MetaBAT2000.42	MAG.0869	90.76	1.7	38.46	3147716	20491	88.84	2973	0.0595031	0.971358	0.0417231	0.0234655	0.103638	0.0741506	0.0282235	0.0226655	0.012181	0	0	0	0	0	0	0.128537	0.019653	0.0607817	0.0424005	0.0372016	0.0559986	0	0	0	0	0	0	0	0	0	0.0060541	0.00858587	0	0.0782706	0.0357529	0.150455	d__Bacteria;p__Pseudomonadota;c__Gammaproteobacteria;o__Xanthomonadales;f__Xanthomonadaceae;g__Pseudoxanthomonas_A;s__
L1_2.MetaBAT2000.46	MAG.0870	85.33	2.91	46.15	3182002	98715	92.87	2993	0.109978	1.42039	0.0255896	0.0128542	0.0656436	0.00716809	0.0169417	0.00700657	0.00416727	0	0	0	0	0	0	0.00634912	0	0.0428862	0.0329837	0	0.0163953	0	0	0	0	0	0.0485891	0	0	0	0.193748	0	0	0.0560216	0	0.0752001	d__Bacteria;p__Pseudomonadota;c__Gammaproteobacteria;o__Burkholderiales;f__Burkholderiaceae_B;g__Rhodoferax_C;s__
L1_2.MetaBAT2000.47	MAG.0871	91.48	6.55	33.33	5222095	16024	87.97	4813	0.204536	0.119404	0.149856	0.0412615	0.028893	0.116761	0.0497917	0.0899836	0.00638205	0	0	0	0	0	0	0.0570584	0.0464299	0.069077	0.0539053	0.0237885	0.0686612	0	0	0	0	0	0	0	0	0	0	0	0	0.018497	0.0163345	0.0208661	d__Bacteria;p__Verrucomicrobiota;c__Verrucomicrobiae;o__Opitutales;f__Opitutaceae;g__Didemnitutus;s__
L1_2.MetaBAT2000.58	MAG.0872	94.6	4.11	28.57	4193643	19806	90.94	3678	1.44701	0.76797	0.978617	0	0	0	0	0	0	0	0	0	0	0	0	0.0130883	0.0095367	0	0	0	0	0	0	0.246182	0.121319	0.254817	0.0919512	0.135288	0.143607	0.104818	0.250333	0	0	0	0.0452533	0.0373634	d__Bacteria;p__Verrucomicrobiota;c__Verrucomicrobiae;o__Opitutales;f__Opitutaceae;g__Opitutus;s__
L1_2.MetaBAT2000.63	MAG.0873	85.88	2.51	50	4048119	20046	91.49	3933	0.106845	0.457696	0.328709	0.00581308	0	0.00563898	0	0	0	0	0	0	0	0	0	0	0.00867486	0.031879	0	0	0.00699606	0	0	0.00856075	0	0	0	0.0094303	0	0	0	0	0	0.0107062	0.0148991	0.0171874	d__Bacteria;p__Bacteroidota;c__Ignavibacteria;o__Ignavibacteriales;f__Melioribacteraceae;g__XYB12-FULL-38-5;s__
L1_2.MetaBAT2000.66	MAG.0874	76.19	7.45	24.32	4785238	13873	91.04	5029	0.0892603	0.261511	0.0565257	0.0611876	0.0969486	0.131562	0.0265945	0.0623318	0.0366907	0	0	0	0	0	0	0.0588549	0.0911258	0.104064	0.0379238	0.056829	0.038644	0	0.00709599	0.0141457	0	0	0.0196713	0.163032	0.0113796	0.00953553	0.0189517	0.0256242	0	0.0493521	0.0403715	0.0829639	d__Bacteria;p__Pseudomonadota;c__Gammaproteobacteria;o__Burkholderiales;f__Rhodocyclaceae;g__Sulfuritalea;s__
L1_2.MetaBAT2000.71	MAG.0875	78.67	2.47	45.45	2958980	24339	91.49	2850	0.134057	0.208028	0.0624001	0.00534902	0	0.0055586	0	0.0088003	0	0	0	0	0	0	0	0	0.017197	0.0221855	0.00857508	0.00532286	0.0061731	0.0827227	0.193635	0.0713011	0.200115	0.486884	0.0778336	0.0517486	0	0	0.0382053	0.0792526	0.117941	0.0259723	0.0343921	0.0752744	d__Bacteria;p__Pseudomonadota;c__Gammaproteobacteria;o__Burkholderiales;f__Burkholderiaceae_B;g__Giesbergeria;s__Giesbergeria hankyongi
L1_2.MetaBAT2000.81	MAG.0876	87.17	7.57	56	3840915	13935	89.14	3755	0.705697	1.75295	0.0966649	0	0	0	0	0	0	0	0	0	0	0	0	0.0134863	0.0093785	0.0620317	0	0	0	0	0	0	0	0	0	0	0.029444	0	0	0.601341	0	0.012568	0.033504	0.0478523	d__Bacteria;p__Pseudomonadota;c__Alphaproteobacteria;o__Micropepsales;f__Micropepsaceae;g__Rhizomicrobium;s__
L1_2.MetaBAT2000.95	MAG.0877	91.75	3.96	0	3495003	24677	89.5	3586	0.0532106	0.10457	0	0.0299022	0.0290278	0.0184383	0.0613823	0.189661	0.00569739	0	0	0	0	0	0	0.0476642	0.0287865	0.0570128	0.0172059	0.0421716	0.0309884	0.0867939	0	0.0914034	0	0	0.204429	0.0966219	0.0845495	0	0.12275	0	0	0.0182216	0.0473753	0.0486601	d__Bacteria;p__Chloroflexota;c__Dehalococcoidia;o__Tepidiformales;f__Tepidiformaceae;g__JAKALX01;s__
L1_2.MetaBAT2000.99	MAG.0878	97.29	13.05	11.67	5084762	58713	89.34	4774	0.0385255	0.323592	0.107223	0	0	0.0042894	0	0.00501951	0	0	0	0	0	0	0	0.024946	0.0118741	0.0142787	0	0	0.00617272	0.0277193	0.147316	0.01021	0.0171132	0.0506252	0.0170713	0.00713997	0	0.0121466	0.0524406	0.029537	0.0668761	0.0136976	0.0126301	0.0379183	d__Bacteria;p__Pseudomonadota;c__Gammaproteobacteria;o__Burkholderiales;f__Burkholderiaceae_B;g__Acidovorax;s__Acidovorax radicis_A
L1_3.MaxBin1000.002	MAG.0879	90.94	4.76	62.5	5384437	144187	89.46	4495	0	0	3.98735	0	0	0.0834845	0	0	0	0	0	0	0	0	0	0	0	0	0	0	0	0	0	0	0	0	0	0.0840722	0	0	0	0	0	0.0168611	0	0.0449118	d__Bacteria;p__Verrucomicrobiota;c__Verrucomicrobiae;o__Opitutales;f__Opitutaceae;g__Didemnitutus;s__
L1_3.MaxBin1000.006	MAG.0880	95.36	1.64	0	3880302	225027	89.68	3272	0.569733	0.694119	2.4538	0	0.00705455	0.00609918	0	0	0	0	0	0	0	0	0	0.025867	0.118194	0.0543509	0	0	0	0	0	0	0	0	0	0.0208465	0	0	0	0	0	0.0252526	0.0328654	0.0104652	d__Bacteria;p__Bacteroidota;c__Ignavibacteria;o__SJA-28;f__B-1AR;g__CAIKZJ01;s__
L1_3.MaxBin1000.038	MAG.0881	97.63	0.23	0	7615807	51405	84.4	5727	0.106505	0.519668	0.458768	0.0770441	0.139648	0.117536	0	0	0	0	0	0	0	0	0	0	0.00767159	0.0167232	0.051215	0.0119731	0	0	0	0	0	0	0	0.0585604	0	0	0	0	0	0.0913148	0	0.123867	d__Bacteria;p__Planctomycetota;c__Planctomycetia;o__Pirellulales;f__Thermoguttaceae;g__JADLEL01;s__
L1_3.MaxBin1000.043	MAG.0882	98.72	2.61	25	4310184	56423	95.65	3852	0.34423	0.192705	0.508408	0.0516344	0.0196921	0.0224129	0.00463339	0	0.00411798	0	0	0	0	0	0	0.00979154	0.0479688	0.0516163	0.00689682	0.00525958	0.0127515	0	0	0	0	0	0	0.0971665	0.00737867	0.0121687	0	0	0	0.0263363	0.0410699	0.0515871	d__Bacteria;p__Acidobacteriota;c__Thermoanaerobaculia;o__UBA5066;f__UBA5066;g__Fen-183;s__Fen-183 sp016716715
L1_3.MaxBin1000.064	MAG.0883	86.34	18.65	57.14	917461	5444	91.38	1193	0.0943999	0.241091	0.299114	0	0	0	0	0	0.0458901	0	0	0	0	0	0	0	0	0	0	0	0	0	0	0	0	0	0	0	0	0	0	0	0	0	0	0	d__Bacteria;p__Patescibacteria;c__Paceibacteria;o__UBA9983_A;f__UBA6065;g__UBA6065;s__
L1_3.MaxBin1000.102	MAG.0884	75.39	22.55	8.75	3040450	2749	92.81	3810	0.0272337	0.0427788	0.122443	0.0148589	0.0138664	0.0304732	0.00989148	0.0108544	0.00934637	0	0	0	0	0	0	0.0159309	0.0109612	0.0166116	0	0	0.00624973	0	0	0	0	0	0	0.014004	0.0177522	0.0235613	0	0	0	0.0221979	0.0316352	0.0388375	d__Bacteria;p__Pseudomonadota;c__Gammaproteobacteria;o__Xanthomonadales;f__Xanthomonadaceae;g__Thermomonas;s__
L1_3.MaxBin1000.118	MAG.0885	75.33	18.82	2.94	2272481	3849	90.65	3082	0.0140946	0	0.138859	0	0	0	0	0	0	0	0	0	0	0	0	0	0	0	0	0	0	0	0	0	0	0	0	0	0	0	0	0	0	0	0	0	d__Bacteria;p__Pseudomonadota;c__Alphaproteobacteria;o__Micavibrionales;f__UBA2020;g__PALSA-926;s__
L1_3.MaxBin1000ms.077	MAG.0886	87.4	20.32	2.13	2398088	4769	88.15	3216	0.114295	0.267163	0.159515	0.0194058	0.0199384	0.0162845	0	0	0	0	0	0	0	0	0	0.0468831	4.85769	0.0234369	0	1.62492	0	0	0	0	0	0	0	0.0269058	0	0	0	0	0	0.0194662	0.0508603	0.0298793	d__Bacteria;p__Patescibacteria;c__UBA1384;o__CAILIB01;f__;g__;s__
L1_3.MaxBin1000ms.087	MAG.0887	89.58	21.79	19.44	4276532	3872	87.77	5043	0.277439	0.0354983	0.164598	0.00777353	0	0.00976952	0	0	0	0	0	0	0	0	0	0.00928429	0.0288155	0.0107692	0	0	0	0	0	0	0	0	0	0.0288852	0	0.00921665	0	0	0	0.0162496	0	0	d__Bacteria;p__Bacteroidota;c__Ignavibacteria;o__SJA-28;f__OLB5;g__;s__
L1_3.MetaBAT1500ms.113	MAG.0888	95.73	1.88	0	5005840	94363	88.31	4708	0.00628687	0.329164	0.716588	0.0536683	0.0178055	0.00906469	0.0295904	0.0530857	0.0228682	0	0	0	0	0	0	0.0438825	0.0133316	0.0242956	0.0498058	0.0292443	0.0393274	0.025687	0.0117069	0.00709939	0.0077852	0.00767235	0.300797	0.0140826	0.0115586	0.0071541	0.134257	0.032173	0.0386212	0.0383895	0.0116976	0.0206055	d__Bacteria;p__Pseudomonadota;c__Alphaproteobacteria;o__Rhizobiales;f__Beijerinckiaceae;g__Bosea;s__
L1_3.MetaBAT1500ms.28	MAG.0889	77.12	4.31	33.33	1073764	12353	89.74	1129	0.0261419	0	0.166215	0	0.015477	0	0	0	0.0313696	0	0	0	0	0	0	0	0	0	0	0	0	0	0	0	0	0	0	0	0	0	0	0	0	0	0	0	d__Bacteria;p__Patescibacteria;c__Dojkabacteria;o__J137;f__J137;g__;s__
L1_3.MetaBAT1500ms.43	MAG.0890	100	1.96	0	4708967	84289	90.39	4081	0.40789	0.182931	0.591796	0.02287	0.0451641	0.00544882	0	0	0	0	0	0	0	0	0	0	0.30109	0	0	0	0	0	0	0	0	0	0	0.0187511	0	0	0	0.011151	0.00554869	0.151954	0.0209477	0.00644126	d__Bacteria;p__Bacteroidota;c__Ignavibacteria;o__Ignavibacteriales;f__Melioribacteraceae;g__XYB12-FULL-38-5;s__
L1_3.MetaBAT1500ms.6	MAG.0891	82.36	1.92	0	3095943	4977	91.42	3515	0	0	0.156114	0	0	0	0.0186336	0.0101915	0	0	0	0	0	0	0	0	0	0	0	0	0	0	0	0	0	0	0	0	0	0	0	0	0	0	0	0	d__Bacteria;p__Actinomycetota;c__Acidimicrobiia;o__Acidimicrobiales;f__JAAYBP01;g__JAFDWI01;s__
L1_3.MetaBAT1500ms.75	MAG.0892	80.29	23.01	70.73	3293925	4585	91.42	3562	0.169846	0.0848634	0.0753223	0.0331387	0.0990286	0.0144308	0.00428795	0	0.0329272	0	0	0	0	0	0	0.00806784	0.0093617	0.0112085	0	0	0.00438625	0	0	0.00748597	0	0	0	0.13011	0.0348853	0.0233583	0	0	0	0.0634254	0.0576051	0.0337434	d__Bacteria;p__Acidobacteriota;c__Holophagae;o__Holophagales;f__Holophagaceae;g__JADJVL01;s__
L1_3.MetaBAT1500ms.82	MAG.0893	83.66	8.26	20.75	2976533	9089	89.41	3227	0.0130336	0.015751	0.0995362	0.00732503	0.0111512	0.0504685	0.0128428	0.0113399	0	0	0	0	0	0	0	0	0	0	0.0373885	0.0139914	0.012589	0.0158873	0.0101538	0.0186119	0.0630492	0.0394133	0.0463656	0	0.179916	0	0	0	0	0.0171837	1.1921	0.0448529	d__Bacteria;p__Pseudomonadota;c__Gammaproteobacteria;o__Burkholderiales;f__Burkholderiaceae_B;g__Polaromonas;s__Polaromonas sp023259235
L1_3.MetaBAT2000.111	MAG.0894	97.47	0.51	0	2536807	524246	93.17	2499	0	0	0.715816	0.0226448	0.0518216	0	0.0213327	0.00940627	0.0160468	0	0	0	0	0	0	0	0	0	0	0	0	0	0	0	0	0	0	0	0	0	0	0	0	0	0	0	d__Bacteria;p__Actinomycetota;c__Actinomycetia;o__Actinomycetales;f__Microbacteriaceae;g__Terrimesophilobacter;s__
L1_3.MetaBAT2000.114	MAG.0895	88.67	0	0	2620977	72413	93.21	2497	0.00815073	0	0.367441	0	0.0121196	0	0	0.0109687	0	0	0	0	0	0	0	0	0	0	0	0.00844296	0	0	0	0.0762291	0	0	0	0	0	0.0116907	0	0	0	0	0.257368	0	d__Bacteria;p__Actinomycetota;c__Actinomycetia;o__Actinomycetales;f__Demequinaceae;g__Demequina;s__
L1_3.MetaBAT2000.131	MAG.0896	76.01	0.91	100	3203261	8523	92.82	3416	0.272285	0.0710877	0.326709	0	0.00375013	0.00447578	0.0115909	0.00775313	0.00642892	0	0	0	0	0	0	0	0.00831071	0.0301682	0	0	0.0190896	0	0	0	0	0	0	0.00732276	0	0.0208456	0.00963724	0.00823641	0.0202263	0.0489604	0.0735935	0.0129991	d__Bacteria;p__Chloroflexota;c__Anaerolineae;o__Anaerolineales;f__EnvOPS12;g__OLB14;s__
L1_3.MetaBAT2000.134	MAG.0897	83.86	23.67	16.22	3397917	3551	93.54	4066	0.0613852	0.0361445	0.135	0.0067864	0	0.00477625	0	0.0098037	0.00687919	0	0	0	0	0	0	0	0.0205605	0	0.00750993	0.016132	0.0206114	0	0	0.0247538	0	0.00894298	0	0.0117916	0.064953	0.0324349	0.00812243	0	0	0.00743751	0	0	d__Bacteria;p__Actinomycetota;c__Actinomycetia;o__Actinomycetales;f__Demequinaceae;g__Demequina;s__
L1_3.MetaBAT2000.14	MAG.0898	94.71	3.25	0	2935011	57866	92.08	2799	0	0	0.237347	0.0224796	0.0478472	0.0948743	0.00993387	0	0.0142975	0	0	0	0	0	0	0	0	0	0.0338188	0.104634	0.0353107	0	0	0	0	0	0	0	0	0	0	0	0	0.0285597	0	0.113989	d__Bacteria;p__Pseudomonadota;c__Gammaproteobacteria;o__Burkholderiales;f__Rhodocyclaceae;g__;s__
L1_3.MetaBAT2000.15	MAG.0899	93.76	0.65	0	9612661	248671	89.03	7869	0	0	0.6891	0.189396	0.0304163	0.039128	0	0	0.024153	0	0	0	0	0	0	0	0	0	0.192024	0	0	0	0	0	0	0	0	0	0	0	0	0	0	0	0	0.0140961	d__Bacteria;p__Myxococcota;c__Polyangia;o__Polyangiales;f__Polyangiaceae;g__FEN-1139;s__
L1_3.MetaBAT2000.24	MAG.0900	96.89	1.23	20	3248519	143636	92.35	3118	0	0	0.805346	0.0507177	0.0895305	0.0457537	0.0123355	0.0305542	0.00916738	0	0	0	0	0	0	0	0.173031	0.418523	0.0395305	0.00935334	0.020479	0	0	0	0	0	0	0.0927902	0	0	0	0	0	0.443113	0	0.303782	d__Bacteria;p__Pseudomonadota;c__Gammaproteobacteria;o__Burkholderiales;f__Rhodocyclaceae;g__JACRPB01;s__
L1_3.MetaBAT2000.39	MAG.0901	91.49	5.11	3.33	3158544	103401	93.46	3036	0	0	2.14915	0.0801214	0.672265	1.26927	0.443238	0.10752	0.668926	0	0	0	0	0	0	0	0.19426	0.0175435	0.498387	1.22537	0.866625	0	0	0	0	0	0	0	0	0	0	0	0	2.95412	0	0.139038	d__Bacteria;p__Pseudomonadota;c__Gammaproteobacteria;o__Burkholderiales;f__Rhodocyclaceae;g__Desulfobacillus;s__Desulfobacillus sp018262875
L1_3.MetaBAT2000.43	MAG.0902	96.86	2.1	8.33	4630268	70772	89.77	4514	0.0141925	0.00794634	0.292207	0.0103277	0.0225424	0.0125107	0.0142017	0.0141068	0.00613924	0	0	0	0	0	0	0.0109401	0.00724469	0	0.0125483	0.0112818	0.00765527	0.00665536	0	0	0	0	0	0	0	0	0	0	0	0.0108408	0.0959625	0.018484	d__Bacteria;p__Pseudomonadota;c__Alphaproteobacteria;o__Rhizobiales;f__Rhizobiaceae;g__Mesorhizobium;s__
L1_3.MetaBAT2000.50	MAG.0903	97.48	4.75	40	4669303	86473	89.83	4460	0.647225	0.357315	0.335765	0.0936017	0.0585914	0.0587457	0	0	0	0	0	0	0	0	0	0.0393034	0.0379904	0.132835	0	0	0	0	0	0.00696162	0	0	0	0.0222048	0.0529963	0.0154309	0.00466936	0.0542926	0.0188098	0.0419059	0.929682	0.395096	d__Bacteria;p__Pseudomonadota;c__Alphaproteobacteria;o__Micropepsales;f__Micropepsaceae;g__Rhizomicrobium;s__
L1_3.MetaBAT2000.56	MAG.0904	84.62	3.22	62.5	3382612	9430	90.87	3246	0.111305	0.0317855	0.0859361	0.00533046	0.0247739	0.0137191	0	0	0.00536115	0	0	0	0	0	0	0.696948	0.300631	0.144696	0.00392489	0	0.00622177	0	0	0	0	0	0	0	0	0	0	0	0	0.0203114	0.0519997	0.165171	d__Bacteria;p__Bacteroidota;c__Bacteroidia;o__Chitinophagales;f__Chitinophagaceae;g__Ferruginibacter;s__
L1_3.MetaBAT2000.58	MAG.0905	77.27	0	0	1457936	388020	91.31	1452	0	0	0.23765	0.290071	0.0853946	0	0	0	0	0	0	0	0	0	0	0	0	0.189046	0	0	0	0	0	0	0	0	0	0	0	0	0	0	0	0	0	0.0357514	d__Bacteria;p__Patescibacteria;c__Microgenomatia;o__UBA1406;f__GWC2-37-13;g__UBA1450;s__
L1_3.MetaBAT2000.71	MAG.0906	92.88	4.21	36	3565598	20904	90.47	3507	0.0352816	0.0480296	0.195366	0.0128953	0.0101716	0.0163182	0.0222152	0.051592	0.0238895	0	0	0	0	0	0	0.0349971	0.0163972	0.0360555	0.035624	0.0273214	0.038062	0	0	0	0	0	0	0.0119042	0	0	0.00877867	0	0.00718308	0.0485462	0.0717891	0.170011	d__Bacteria;p__Pseudomonadota;c__Gammaproteobacteria;o__Burkholderiales;f__Burkholderiaceae_B;g__Giesbergeria;s__Giesbergeria sp003096555
L1_3.MetaBAT2000.85	MAG.0907	84.07	13.94	82.54	3374343	8693	90.86	3221	0.106458	0.102822	0.714676	0.0852253	0	0.0579375	0.0941635	0.0349517	0.0416767	0	0	0	0	0	0	0.0363137	0.404826	0.0774704	0.0762621	0.199708	0.028848	0	0	0.0118053	0	0	0	0	0	0	0	0	0	0.0831144	0.399541	1.04659	d__Bacteria;p__Pseudomonadota;c__Gammaproteobacteria;o__Xanthomonadales;f__Rhodanobacteraceae;g__Dokdonella;s__Dokdonella sp001899855
L1_3.MetaBAT2000.86	MAG.0908	90.46	2.02	0	2180543	39696	93.35	2101	0.150171	0	0.60251	0.00767534	0.0183074	0	0	0	0	0	0	0	0	0	0	0	0.00653003	0	0.14191	0	0.0262193	0	0	0	0	0	0	0	0	0.00927409	0.005013	0	0	0	0	0.0206719	d__Bacteria;p__Actinomycetota;c__Actinomycetia;o__Actinomycetales;f__Demequinaceae;g__JAFGBM01;s__
L1_3.MetaBAT2000.90	MAG.0909	88.99	3.07	0	3261456	30088	93.57	3119	0.814418	1.06895	1.19869	0.430937	0.192694	0.113243	0.122895	0	0.0724088	0	0	0	0	0	0	0.185001	0.484231	0.0277425	0.261998	0.0772174	0.0510366	0	0	0.416947	0	0	0	0.00796112	0.0192737	0	0.00974452	0	0	0.0565616	0.0263423	0.0965203	d__Bacteria;p__Pseudomonadota;c__Gammaproteobacteria;o__Steroidobacterales;f__Steroidobacteraceae;g__FEN-1191;s__
L6_1.MaxBin1000.070	MAG.0910	81.66	12.85	0	4235274	21452	91.83	4314	0.140876	0.0845394	0.0431703	0.0420258	0.0256398	0.0364355	0.0144477	0.0260696	0.00926851	0	0	0	0	0	0	0.219797	0.114076	0.198246	0.0102545	0.026202	0.0201966	0.0445323	0.0182322	0.0304493	0.0626826	0.025094	0.0237536	0.0684682	0.102553	0.177005	0.0305622	0.021893	0.0211874	0.0193027	0.0493334	0.106776	d__Bacteria;p__Pseudomonadota;c__Gammaproteobacteria;o__Burkholderiales;f__Burkholderiaceae_B;g__Ramlibacter;s__
L6_1.MaxBin1000.076	MAG.0911	75	6.03	25	4659743	9391	93.36	5187	0.0424918	0.0642332	0.014963	0.014176	0.01475	0.0268557	0.00721315	0.00992243	0.00635633	0	0	0	0	0	0	0.168439	0.0445708	0.109214	0.00898304	0.0165057	0.0164919	0.0131421	0.0118125	0.0140742	0.0166264	0.0110019	0.0101692	0.023689	0.0242219	0.0357436	0.0186813	0.0103881	0.00807931	0.0114711	0.0564352	0.0704339	d__Bacteria;p__Pseudomonadota;c__Gammaproteobacteria;o__Xanthomonadales;f__Xanthomonadaceae;g__Thermomonas;s__Thermomonas sp014678725
L6_1.MaxBin1000.082	MAG.0912	77.07	8.7	55.88	1954070	12863	91.03	2133	0.0125892	0.0155257	0.0144126	0.00796874	0.00624599	0.0181048	0	0	0	0	0	0	0	0	0	0.079051	0.0166292	0.0125047	0.00694252	0	0.0042248	0	0	0	0	0	0	0	0	0	0	0	0	0.0114718	0.0184709	0.0135249	d__Bacteria;p__Pseudomonadota;c__Gammaproteobacteria;o__Burkholderiales;f__Methylophilaceae;g__Methylotenera;s__
L6_1.MaxBin1000ms.006	MAG.0913	77.73	3.32	0	3372507	48083	90.6	3198	0.255756	0.298098	0.377561	0.227941	0.24284	0.256156	0.174967	0.196976	0.0217987	0	0	0	0	0	0	1.97821	0.309073	0.425841	0.178195	0.104904	0.337114	0	0	0.447477	0	0	0	0.374062	0	0	0.634312	0.422321	0.222039	0.312576	0.530276	0.95753	d__Bacteria;p__Pseudomonadota;c__Gammaproteobacteria;o__Burkholderiales;f__Rhodocyclaceae;g__;s__
L6_1.MaxBin1000ms.036	MAG.0914	98.25	0	0	3271694	247538	90.96	2915	0.00470787	0.00863612	0	0	0	0	0	0	0	0	0	0	0	0	0	0.535363	0	0	0	0	0	0.0364871	0	0.013025	0	0.0741071	0	0.00728536	0.00537424	0.00680668	0.0220218	0.00994594	0	0.0179331	0.00529197	0.0364449	d__Bacteria;p__Acidobacteriota;c__Holophagae;o__Holophagales;f__Holophagaceae;g__Geothrix;s__
L6_1.MaxBin1000ms.037	MAG.0915	95.81	2.65	0	8544690	142903	92.8	7085	0	0	0.0390393	0	0.0134272	0.0276622	0	0.00788145	0	0	0	0	0	0	0	0.554179	0.00339052	0.0958033	0	0	0	0	0	0	0	0	0	0	0	0.0218713	0	0	0	0	0	0.109481	d__Bacteria;p__Myxococcota;c__Polyangia;o__Polyangiales;f__Ga0077539;g__SCUS01;s__SCUS01 sp016704445
L6_1.MaxBin1000ms.097	MAG.0916	76.49	23.78	10.47	4719120	2771	89.09	5587	0.0154497	0.060171	0.0385314	0.0195728	0.0138869	0.0262023	0.0146025	0.0174332	0.0107501	0	0	0	0	0	0	0.0797242	0.328245	0.162081	0.0607679	0.00689109	0.0192939	0	0	0	0	0	0	0.00959988	0	0	0	0	0	0.0429906	0.0392156	0.0157572	d__Bacteria;p__Bacteroidota;c__Ignavibacteria;o__SJA-28;f__B-1AR;g__CAIKZJ01;s__
L6_1.MetaBAT1500ms.10	MAG.0917	93.18	0	0	2476792	155352	93.16	2331	0.00412021	0.0361958	0.0187864	0	0	0	0	0	0	0	0	0	0	0	0	4.33395	0.00309589	0	0	0.00776751	0	0	0	0.115835	0	0	0	0.0071984	0	0.0182185	0	0.00858351	0.00607198	0	0.141031	0.01417	d__Bacteria;p__Actinomycetota;c__Actinomycetia;o__Actinomycetales;f__Demequinaceae;g__Demequina;s__
L6_1.MetaBAT1500ms.100	MAG.0918	99.51	0.99	50	3379229	134004	91.55	3046	0	0.00646206	0	0	0	0	0	0	0	0	0	0	0	0	0	0.32724	0.141198	0	0	0	0	0	0	0.0302664	0	0	0	0.0422326	0	0	0	0	0	0	0.0187479	0	d__Bacteria;p__Bacteroidota;c__Bacteroidia;o__Chitinophagales;f__JADIYW01;g__JADJSS01;s__
L6_1.MetaBAT1500ms.104	MAG.0919	97.03	0.43	0	4123773	104166	88.88	3838	0.0152064	0.0283366	0.00475429	0.00428176	0	0	0	0	0	0	0	0	0	0	0	0.836261	0.608415	0.224487	0	0	0	0.00643478	0	0.0286532	0.0146725	0.0265299	0.0120374	0.0353356	0.0189179	0.0123243	0.0128353	0.0339212	0.0124715	0.15765	0.0283569	0.0205667	d__Bacteria;p__Pseudomonadota;c__Alphaproteobacteria;o__Micropepsales;f__Micropepsaceae;g__Rhizomicrobium;s__
L6_1.MetaBAT1500ms.105	MAG.0920	79.95	2.19	80	3312835	187534	90.06	2820	0.00664844	0.00469358	0	0.0242648	0.0404062	0.107616	0.0399144	0.049124	0.0154117	0	0	0	0	0	0	0.876901	0.0112071	0.00559881	0.062582	0.00635097	0.0656604	0	0	0	0	0	0	0.00368029	0	0	0	0	0	0.0234318	0.0200487	0.00954266	d__Bacteria;p__Bacteroidota;c__Ignavibacteria;o__SJA-28;f__B-1AR;g__CAIKZJ01;s__
L6_1.MetaBAT1500ms.107	MAG.0921	90.65	10.81	16.98	3646869	23564	92.14	3627	0.492884	0.672486	0.101743	0.30413	0.247474	0.35528	0.0510532	0.412784	0.155862	0	0	0	0	0	0	1.56744	0.200524	0.511605	0.102939	0.304346	0.0886511	0	0	0.0102187	0	0	0.00810307	1.20442	0.04734	0	0.0281867	0.0269005	0	0.257157	0.212415	0.424197	d__Bacteria;p__Pseudomonadota;c__Gammaproteobacteria;o__Burkholderiales;f__Rhodocyclaceae;g__Sulfuritalea;s__
L6_1.MetaBAT1500ms.11	MAG.0922	98.49	1.73	100	5025762	58229	90.43	4299	0	0	0	0	0	0	0	0.00389073	0	0	0	0	0	0	0	0.202446	0	0	0.00694798	0	0	0	0	0	0	0	0	0	0	0	0.0222337	0.0293578	0	0.02059	0	0	d__Bacteria;p__Bacteroidota;c__Bacteroidia;o__Chitinophagales;f__Chitinophagaceae;g__JJ008;s__
L6_1.MetaBAT1500ms.111	MAG.0923	98.65	6.01	50	5180113	44763	88.1	4514	0.145302	0.0708169	0.0940075	0.0278155	0.0224232	0.10636	0.109574	0.107541	0.0205109	0	0	0	0	0	0	0.210997	0.0106185	0.050132	0.0194205	0	0.117932	0	0	0	0	0	0	0	0	0	0	0	0	0	0	0	d__Bacteria;p__Verrucomicrobiota;c__Verrucomicrobiae;o__Opitutales;f__Opitutaceae;g__Didemnitutus;s__
L6_1.MetaBAT1500ms.119	MAG.0924	80.29	10.33	13.33	4571790	4011	88.52	4439	0	0	0	0	0	0	0	0	0	0	0	0	0	0	0	0.139983	0	0.00350125	0	0	0	0	0	0	0	0	0	0	0	0	0	0	0	0	0.0044269	0	d__Bacteria;p__Planctomycetota;c__PLA2;o__PLA2;f__JAEUHO01;g__;s__
L6_1.MetaBAT1500ms.122	MAG.0925	97.98	0.76	50	2497958	299902	93.41	2411	0	0	0	0	0	0	0	0	0	0	0	0	0	0	0	0.290426	0.0818746	0	0.0855819	0.0388093	0.0533165	0	0	0.0874849	0	0	0	0	0	0	0	0	0.218144	0	0	0	d__Bacteria;p__Actinomycetota;c__Actinomycetia;o__Actinomycetales;f__Microbacteriaceae;g__Terrimesophilobacter;s__
L6_1.MetaBAT1500ms.132	MAG.0926	92.37	4.22	0	11789978	209456	87.19	9850	0	0	0	0	0	0	0	0	0	0	0	0	0	0	0	0.418825	0.0760851	0.594595	0	0	0	0	0	0	0	0	0	0	0	0	0	0	0	0	0	0	d__Bacteria;p__Myxococcota;c__Polyangia;o__Polyangiales;f__Polyangiaceae;g__FEN-1139;s__
L6_1.MetaBAT1500ms.14	MAG.0927	77.19	5.26	50	5889329	115909	87.96	4522	0.0715021	0.287625	0.655008	0.154474	0.0312888	0.204699	0.726243	0.0640642	0.0061593	0	0	0	0	0	0	1.86107	0.0582685	0.715747	0.0475979	0.102542	0.2302	0	0.0126078	0.0150844	0.00603169	0	0.0147139	0.194424	0.0374895	0.126835	0.0914215	0.090451	0.0934195	0.0729649	0.0552947	0.13369	d__Bacteria;p__Verrucomicrobiota;c__Verrucomicrobiae;o__Opitutales;f__Opitutaceae;g__Opitutus;s__
L6_1.MetaBAT1500ms.38	MAG.0928	95.41	1.42	22.73	2911940	103762	91.49	2634	0.00349643	0.0106988	0	0	0	0	0	0	0	0	0	0	0	0	0	0.203998	0.0114195	0.00326488	0	0	0	0	0	0.0277033	0	0	0	0.0111819	0.0665722	0	0.00960064	0	0	0.0102759	0.0133788	0.0112797	d__Bacteria;p__Bacteroidota;c__Bacteroidia;o__Flavobacteriales;f__Flavobacteriaceae;g__Flavobacterium;s__
L6_1.MetaBAT1500ms.42	MAG.0929	85.68	3.65	60	3751687	20724	90.1	3549	0.00653456	0	0.00331922	0.0718664	0.0116574	0.0976161	0.0737592	0.0699118	0.0563297	0	0	0	0	0	0	0.362297	0.0323229	0.0331845	0.30744	0.0330012	0.0935489	0	0	0	0	0	0	0	0	0	0	0	0	0.00637363	0	0.0106787	d__Bacteria;p__Bacteroidota;c__Ignavibacteria;o__SJA-28;f__OLB5;g__OLB5;s__
L6_1.MetaBAT1500ms.69	MAG.0930	86.51	2.38	0	3078123	8780	91.07	3298	0	0	0	0	0	0	0	0	0	0	0	0	0	0	0	0.129047	0.0325364	0	0	0	0.0354769	0	0	0	0	0	0	0	0	0	0	0	0	0	0	0	d__Bacteria;p__Bacteroidota;c__Bacteroidia;o__Chitinophagales;f__Chitinophagaceae;g__Flavipsychrobacter;s__
L6_1.MetaBAT1500ms.70	MAG.0931	94.52	5.82	10	4554466	21213	89.97	3954	0.163634	0.112484	0.10513	0	0	0	0	0	0	0	0	0	0	0	0	0.137199	0.0350236	0.0139635	0	0	0	0	0	0.212313	0.117429	0.318728	0.087357	0.197529	0.210351	0.0940426	0.368374	0	0	0	0.0838609	0.0558402	d__Bacteria;p__Verrucomicrobiota;c__Verrucomicrobiae;o__Opitutales;f__Opitutaceae;g__Opitutus;s__
L6_1.MetaBAT1500ms.80	MAG.0932	98.15	2.99	0	3524291	47667	93.2	3463	0	0	0.0402966	0.0833497	0.0132776	0.0115474	0.0220885	0.0135586	0.00554248	0	0	0	0	0	0	0.226561	0.293536	0.0195072	0.281329	0.0855868	0.11599	0	0	0	0	0	0	0	0	0	0	0	0	0.0198725	0.018675	0.0806216	d__Bacteria;p__Pseudomonadota;c__Gammaproteobacteria;o__Burkholderiales;f__Burkholderiaceae_A;g__Zeimonas;s__
L6_1.MetaBAT1500ms.84	MAG.0933	92.27	3.52	0	4612917	13626	90.77	4570	0.00420795	0	0.319583	0.0211345	0.0120309	0.0639756	0.0283507	0.0172366	0.0399975	0	0	0	0	0	0	0.199434	0.0317415	0.473429	0.0256933	0.122749	0.0509855	0	0	0	0	0	0	0	0	0	0	0	0	1.47932	0.373346	0.0441302	d__Bacteria;p__Chloroflexota;c__Anaerolineae;o__Anaerolineales;f__EnvOPS12;g__UBA8950;s__
L6_1.MetaBAT1500ms.99	MAG.0934	98.77	4.2	29.41	4494084	74049	88.31	3894	0.0122789	0	0.00704384	0	0	0.00598761	0	0.00459476	0.00771513	0	0	0	0	0	0	0.245786	0.00918768	0	0	0	0	0	0	0	0	0	0	0	0	0	0	0	0	0.01352	0.00861221	0.0120911	d__Bacteria;p__Bacteroidota;c__Bacteroidia;o__Flavobacteriales;f__Flavobacteriaceae;g__Flavobacterium;s__
L6_1.MetaBAT2000.103	MAG.0935	95.69	8.86	40	4547700	24160	89.04	4339	0.072893	0.0154565	0.0191563	0	0	0	0	0.00752793	0	0	0	0	0	0	0	0.603452	0.0133493	0.016008	0	0	0.0066153	0.0291346	0.178025	0.0117871	0.0161072	0.366009	0.035818	0.0394104	0	0.0949213	0.078458	0.0434103	0.0314944	0.0255233	0.0223835	0.0782419	d__Bacteria;p__Pseudomonadota;c__Gammaproteobacteria;o__Burkholderiales;f__Burkholderiaceae_B;g__Acidovorax;s__
L6_1.MetaBAT2000.124	MAG.0936	99.52	5	0	7096695	151971	89.42	5797	0	0	0	0	0	0	0	0	0	0	0	0	0	0	0	0.406101	0	0	0	0	0	0	0	0	0	0	0	0	0	0	0	0	0	0	0	0	d__Bacteria;p__Bacteroidota;c__Bacteroidia;o__Bacteroidales;f__JAAUTT01;g__;s__
L6_1.MetaBAT2000.14	MAG.0937	75.86	23.28	0	4140648	10323	91.77	4492	0.0880884	0.085184	0.0228956	0.026955	0.0146231	0.0286172	0.00831622	0	0.00491197	0	0	0	0	0	0	0.22765	0.093997	0.123458	0.0276257	0.0441486	0.0921397	0.00873558	0	0.0068366	0.00604352	0	0	0.0248293	0.0382587	0.0119199	0.0111683	0.0179566	0.00999664	0.0171873	0.0198048	0.0111051	d__Bacteria;p__Pseudomonadota;c__Alphaproteobacteria;o__Rhizobiales;f__Devosiaceae;g__Devosia_A;s__
L6_1.MetaBAT2000.20	MAG.0938	95.15	5.09	14.29	4586398	100458	90.27	4539	0.00932776	0.011959	0.0221724	0.0144137	0.0230487	0.0923697	0.00702981	0.0128049	0	0	0	0	0	0	0	1.23024	0.172499	0.0124807	0	0.00865507	0.00707022	0	0.0140159	0	0	0	0	0.0340471	0	0	0	0	0	0.018087	0.00866281	0.0218907	d__Bacteria;p__Pseudomonadota;c__Alphaproteobacteria;o__Rhizobiales;f__Devosiaceae;g__Devosia_A;s__
L6_1.MetaBAT2000.21	MAG.0939	90.15	4.37	36.84	4643802	11889	87.93	4753	0.0652859	0.0624098	0.0788222	0.0350015	0.0400487	0.0423285	0.0511254	0.151481	0.0263228	0	0	0	0	0	0	0.214425	0.0833947	0.11215	0.0402153	0.0418575	0.0386741	0.301266	0.147348	0.149597	0.224216	0	0.29678	0.107795	0.169565	0.168228	0.0791891	0.148524	0.216691	0.0519815	0.122838	0.0814098	d__Bacteria;p__Pseudomonadota;c__Alphaproteobacteria;o__Rhizobiales;f__Xanthobacteraceae;g__JAFAXD01;s__
L6_1.MetaBAT2000.3	MAG.0940	81.04	8.67	78.26	3085660	7814	92.86	3235	0.0443487	0.157248	0.00779179	0.0115098	0.00611113	0.0113101	0.00651837	0.0250252	0.00402623	0	0	0	0	0	0	0.312163	0.0793723	0.828929	0.0409129	0.0154242	0.0287217	0.00465017	0.00602736	0.122188	0	0	0.0145295	0.014582	0.0235269	0.0233962	0.853208	0.0150573	0	0.0562779	0.0741334	0.138313	d__Bacteria;p__Pseudomonadota;c__Gammaproteobacteria;o__Burkholderiales;f__Burkholderiaceae_B;g__Rhodoferax_C;s__
L6_1.MetaBAT2000.42	MAG.0941	83.61	14.2	17.86	4880956	8470	89.57	5324	0.0510921	0.0207628	0.024959	0.015137	0.0202523	0.0281339	0.013086	0.00981987	0.00668677	0	0	0	0	0	0	0.17126	0.0571513	0.0610526	0.00747218	0.0161061	0.0145936	0.0301816	0	0.0172073	0	0	0	0.0190572	0.0181352	0.0111211	0.0154234	0.0223366	0.00646727	0.039731	0.0194502	0.0153858	d__Bacteria;p__Pseudomonadota;c__Alphaproteobacteria;o__Rhizobiales;f__Devosiaceae;g__Devosia_A;s__
L6_1.MetaBAT2000.46	MAG.0942	96.81	0.87	0	4224600	250883	89.75	3931	0.109867	0.0604059	0.0558567	0.0150639	0.00931879	0.0118114	0	0	0	0	0	0	0	0	0	0.245651	0.0445208	0.163689	0	0	0	0	0	0.00706306	0	0	0	0.0162374	0.0603518	0.0179228	0	0	0.0215916	0.00756137	0.150922	0.0645493	d__Bacteria;p__Pseudomonadota;c__Alphaproteobacteria;o__Micropepsales;f__Micropepsaceae;g__Rhizomicrobium;s__
L6_1.MetaBAT2000.49	MAG.0943	91.43	1.67	0	4816712	105607	90.01	3898	0.00573641	0.0116573	0.00567936	0	0	0	0	0	0	0	0	0	0	0	0	0.222152	0.0164797	0.0390561	0	0	0	0	0	0	0	0	0	0	0.00831473	0.00667427	0	0	0	0.00331856	0.036935	0	d__Bacteria;p__Bacteroidota;c__Bacteroidia;o__Bacteroidales;f__JAAUTT01;g__;s__
L6_1.MetaBAT2000.56	MAG.0944	98.28	22.49	30.65	10060955	17460	88.17	8910	0.00896648	0.0140742	0.0149712	0	0	0	0	0	0	0	0	0	0	0	0	0.20348	0.0319767	0.0186887	0	0	0	0	0	0	0	0	0	0	0	0	0	0	0	0.00538534	0.0145063	0	d__Bacteria;p__Bacteroidota;c__Bacteroidia;o__Bacteroidales;f__JAAUTT01;g__;s__
L6_1.MetaBAT2000.68	MAG.0945	94.51	12.5	10.34	4819983	29447	87.57	4744	0.0742735	0.545117	0.0372414	0.0177718	0.0718901	0.0735226	0.0151773	0.0751632	0.0144096	0	0	0	0	0	0	0.922481	0.0481333	0.119112	0.0381133	0.0223057	0.0144014	0.293815	0.00678372	0.0397158	0.330671	0.324364	0.16788	0.12309	0	0.206904	0.274556	0.407626	0.19508	0.0795978	0.151575	0.093009	d__Bacteria;p__Pseudomonadota;c__Alphaproteobacteria;o__Rhizobiales;f__Xanthobacteraceae;g__Afipia;s__Afipia sp024707075
L6_1.MetaBAT2000.70	MAG.0946	81.91	19.62	8.76	9564981	7926	86.69	10818	0.0501736	0.0448471	0.024727	0.0572826	0.0125837	0.0281911	0.0142541	0.0202628	0.00897168	0	0	0	0	0	0	0.146961	0.0286113	0.0483847	0.015644	0.013726	0.0189412	0.0207183	0	0.0130436	0.0183934	0	0.0233043	0.0152352	0.0137624	0.0286353	0.0150916	0.0214147	0.0154631	0.0284491	0.0450206	0.021212	d__Bacteria;p__Pseudomonadota;c__Alphaproteobacteria;o__Rhizobiales;f__Rhizobiaceae;g__RCIZ01;s__
L6_1.MetaBAT2000.77	MAG.0947	95.83	3.64	15.79	3644672	90995	90.84	3442	0.308774	0.279678	0.174289	0.082549	0.027667	0.057057	0.0670541	0.135988	0.0236561	0	0	0	0	0	0	0.171216	0.244687	0.184221	0.123306	0.0802886	0.0678356	0.00736489	0.0265588	0.00654016	0	0.0213512	0.00602081	0	0	0	0.135428	0	0	0.389418	0.185213	0.158973	d__Bacteria;p__Pseudomonadota;c__Gammaproteobacteria;o__Burkholderiales;f__Burkholderiaceae_B;g__Giesbergeria;s__Giesbergeria sp017985015
L6_1.MetaBAT2000.79	MAG.0948	83.79	6.9	50	3635663	62149	90.1	3160	0.0869903	0.0889653	0.0583909	0.0383177	0	0.0350953	0.0134677	0.0103324	0.15171	0	0	0	0	0	0	2.91747	0.0614611	0.144323	0.783655	2.84623	0.294172	0	0	0	0	0	0	0	0	0	0	0	0	0.0581309	0.100825	0.05731	d__Bacteria;p__Pseudomonadota;c__Gammaproteobacteria;o__Xanthomonadales;f__Rhodanobacteraceae;g__Dokdonella;s__Dokdonella sp016707485
L6_1.MetaBAT2000.96	MAG.0949	97.71	2.5	80	2904953	201415	92.47	2725	0.00951126	0	0.00875989	0.00897039	0.032846	0.0171386	0.0291796	0.132909	0.0384357	0	0	0	0	0	0	1.13994	0.0181798	0.0211017	0.0402704	0.0197503	0.0363358	0	0	0	0	0	0	0.0096897	0.00913582	0	0	0	0	0.0299812	0.164619	0.00777176	d__Bacteria;p__Actinomycetota;c__Actinomycetia;o__Actinomycetales;f__Demequinaceae;g__Demequina;s__
L6_2.MaxBin1000.022	MAG.0950	78.45	22.34	2.94	3629545	20854	91.82	3633	0.0326886	0.0316897	0.105591	0.102339	0.0650307	0.0517604	0.0315407	0.0317785	0.00751827	0	0	0	0	0	0	0.0391492	0.16956	0.187417	0.11337	0.0355918	0.0516269	0	0.0056344	0.141418	0.00966377	0	0.00330229	0.134893	0.0486605	0.0469743	0.00835146	0.0958355	0.0123865	0.0317142	0.0398676	0.0471433	d__Bacteria;p__Pseudomonadota;c__Gammaproteobacteria;o__Burkholderiales;f__Burkholderiaceae_B;g__CAIKUF01;s__
L6_2.MaxBin1000ms.008	MAG.0951	91.09	14.77	90.48	3453950	9806	90.81	3383	0.137154	0.0446087	0.39666	0.0601551	0	0.0534529	0.111159	0.0447447	0.033065	0	0	0	0	0	0	0.0293594	1.26642	0.153301	0.0724704	0.204697	0.016429	0	0	0	0	0	0	0	0	0	0	0	0	0.144399	0.396138	0.968682	d__Bacteria;p__Pseudomonadota;c__Gammaproteobacteria;o__Xanthomonadales;f__Rhodanobacteraceae;g__Dokdonella;s__Dokdonella sp001899855
L6_2.MaxBin1000ms.027	MAG.0952	78.53	6.35	6.25	4011815	4449	90.5	4349	0.0757286	0.0851393	0.0396409	0.0153081	0.0363585	0.0449652	0	0.0096766	0.00835782	0	0	0	0	0	0	0.585212	0.469505	0.150959	0.00593992	0.00905248	0.00903467	0	0	0.104856	0	0	0	0.0116902	0	0	0.0573446	0.139324	0.0463017	0.0252187	0.115439	0.121653	d__Bacteria;p__Bacteroidota;c__Bacteroidia;o__Chitinophagales;f__Chitinophagaceae;g__Ferruginibacter;s__
L6_2.MaxBin1000ms.045	MAG.0953	85.65	1.1	100	1214532	151327	90.38	1138	0.036324	0.040461	0.025718	0.0483299	0	0.0125299	0	0.205758	0	0	0	0	0	0	0	0	0.420868	1.94656	0.0208236	0.0127534	0	0	0	0	0	0	0	0	0	0	0	0	0	0.0573375	0	0.00881143	d__Bacteria;p__Dependentiae;c__Babeliae;o__Babeliales;f__Babeliaceae;g__;s__
L6_2.MaxBin1000ms.046	MAG.0954	92.56	0.84	0	4957121	46002	94.1	4357	0.0827933	0	0.099664	0	0	0	0	0	0	0	0	0	0	0	0	0.0335032	0.407745	0.139304	0	0	0	0	0	0	0	0	0	0	0	0	0	0	0	0.032489	0.102254	0	d__Bacteria;p__Myxococcota;c__UBA796;o__UBA796;f__GCA-2862545;g__;s__
L6_2.MaxBin1000ms.062	MAG.0955	78.74	2.51	0	1413937	226894	82.65	1636	0.0494349	0.0519436	0.0541702	0.06934	0.0445624	0.0590992	0.0281242	0	0.0253382	0	0	0	0	0	0	0.0444709	0.322005	0.0809623	0.0404456	0	0.0271348	0	0	0	0	0	0	0	0	0	0	0.0954728	0	0.0491276	0.106816	0.166805	d__Bacteria;p__Patescibacteria;c__Paceibacteria;o__UBA9983_A;f__UBA2103;g__C7867-001;s__
L6_2.MaxBin1000ms.092	MAG.0956	94.32	2.27	50	4793887	13838	83.94	4145	0	0	0	0	0	0.0054165	0	0	0	0	0	0	0	0	0	0	0.228714	0	0	0	0	0	0	0	0	0	0	0	0	0	0	0	0	0	0	0	d__Bacteria;p__Planctomycetota;c__Phycisphaerae;o__WQYP01;f__WQYP01;g__;s__
L6_2.MetaBAT1500ms.10	MAG.0957	99.57	1.52	0	3095357	148277	90.69	2934	0	0	0	0	0.0118839	0	0.0189664	0	0	0	0	0	0	0	0	0	0.2257	0	0	0	0	0	0	0	0	0	0	0	0	0	0.0391768	0	0	0.0267377	0.0202323	0.0570722	d__Bacteria;p__Pseudomonadota;c__Alphaproteobacteria;o__Parvibaculales;f__Parvibaculaceae;g__Parvibaculum;s__
L6_2.MetaBAT1500ms.109	MAG.0958	99.19	1.43	20	4462818	331409	92.68	3464	0	0	0	0	0	0	0	0	0	0	0	0	0	0	0	0	0.634723	0.0254204	0	0	0	0	0	0	0	0	0	0	0	0	0	0	0	0.0322617	0	0.111795	d__Bacteria;p__Bacteroidota;c__Bacteroidia;o__Bacteroidales;f__CAIXZF01;g__JAKLIX01;s__
L6_2.MetaBAT1500ms.113	MAG.0959	87.64	1.12	100	1428113	80092	90.55	1194	0	0.032158	0.0072763	0.0034122	0	0.00347659	0	0	0	0	0	0	0	0	0	0	0.173818	0.0295954	0.0242627	0	0	0	0	0	0	0	0	0.0285021	0	0	0	0	0	0.00638086	0	0.00586179	d__Bacteria;p__Dependentiae;c__Babeliae;o__Babeliales;f__RVW-14;g__;s__
L6_2.MetaBAT1500ms.12	MAG.0960	99.51	1.97	0	5042753	209870	89.89	4506	0.0290606	0.0927443	0.00726434	0.0125293	0	0	0	0	0	0	0	0	0	0	0	0	0.242387	0	0	0	0	0	0	0	0	0	0	0	0	0	0	0	0	0	0	0	d__Bacteria;p__Bacteroidota;c__Bacteroidia;o__Chitinophagales;f__Chitinophagaceae;g__Flavipsychrobacter;s__
L6_2.MetaBAT1500ms.130	MAG.0961	97.54	1.48	0	4639952	132807	91.43	3749	0	0	0	0	0	0	0	0	0	0	0	0	0	0	0	0	0.22529	0	0	0	0	0	0	0	0	0	0	0	0	0	0	0	0	0	0	0	d__Bacteria;p__Bacteroidota;c__Bacteroidia;o__Chitinophagales;f__LD1;g__Bog-950;s__
L6_2.MetaBAT1500ms.132	MAG.0962	99.14	0.86	0	2612177	492045	93.15	2485	0	0	0	0.0637333	0.0111747	0.0323652	0.037384	0.0117914	0.0112029	0	0	0	0	0	0	0.00425222	1.69739	0.00592645	0	0.0440203	0.0154913	0	0	0	0	0	0	0	0	0	0	0	0	0	0.0131619	0.019983	d__Bacteria;p__Actinomycetota;c__Thermoleophilia;o__Solirubrobacterales;f__70-9;g__67-14;s__
L6_2.MetaBAT1500ms.133	MAG.0963	89.55	3.82	50	4552994	39375	89.78	3987	0.0613196	0	0.00479258	0.00743802	0	0.00815478	0	0	0	0	0	0	0	0	0	0	0.18055	0	0	0	0	0	0	0	0	0	0	0	0	0	0	0	0	0	0	0	d__Bacteria;p__Bacteroidota;c__Ignavibacteria;o__Ignavibacteriales;f__Melioribacteraceae;g__XYB12-FULL-38-5;s__
L6_2.MetaBAT1500ms.142	MAG.0964	75.86	1.72	0	2280535	48482	92.61	2111	0.00910393	0.00867869	0.014386	0	0.0120129	0.0126578	0	0	0.0449635	0	0	0	0	0	0	0.00706613	0.299323	0.417165	0	0	0.0245601	0	0	0	0	0	0	0	0	0	0	0	0	0.0157258	0.0145126	0.0188303	d__Bacteria;p__Pseudomonadota;c__Gammaproteobacteria;o__Burkholderiales;f__Rhodocyclaceae;g__;s__
L6_2.MetaBAT1500ms.143	MAG.0965	96.3	6.48	0	10272558	67650	90.54	9768	0.0143939	0	0	0	0	0	0	0	0	0	0	0	0	0	0	0	0.330838	0.460094	0	0	0	0	0	0	0	0	0	0	0	0	0	0	0	0.137958	0.0103682	0.00961283	d__Bacteria;p__Eremiobacterota;c__Xenobia;o__Xenobiales;f__JADMJV01;g__JADMJV01;s__
L6_2.MetaBAT1500ms.148	MAG.0966	96.04	15.94	5.41	6514130	16210	88.69	6164	0.0155994	0.0206381	0.0251796	0	0	0.0267956	0	0	0	0	0	0	0	0	0	0	0.163642	0.130846	0	0.0198004	0	0	0	0	0	0	0	0	0	0	0	0	0	0.0102815	0.0112621	0.0354631	d__Bacteria;p__Verrucomicrobiota;c__Verrucomicrobiae;o__Opitutales;f__Opitutaceae;g__Didemnitutus;s__
L6_2.MetaBAT1500ms.158	MAG.0967	77.43	1.72	0	1079926	1074091	91.88	1090	0	0	0	0	0	0	0	0	0	0	0	0	0	0	0	0	0.272425	0	0	0	0	0	0	0	0	0	0	0	0	0	0	0	0	0	0	0	d__Bacteria;p__Patescibacteria;c__Dojkabacteria;o__J137;f__J137;g__;s__
L6_2.MetaBAT1500ms.162	MAG.0968	96.55	12.54	5.71	3454416	154286	91.84	3443	0.00587266	0.00783855	0.00781324	0.0125172	0.00668528	0.0131146	0.00934682	0	0.00529592	0	0	0	0	0	0	0.0193092	0.381635	0.00655707	0	0.0120025	0.0153497	0.00652069	0	0	0	0	0	0	0	0	0	0	0	0	0	0	d__Bacteria;p__Pseudomonadota;c__Alphaproteobacteria;o__Rhizobiales;f__Devosiaceae;g__Devosia_A;s__
L6_2.MetaBAT1500ms.173	MAG.0969	99.17	0.83	100	3031675	168312	92.13	2885	0.104336	0.208351	0.0287537	0.00385717	0	0.00401656	0	0.032439	0	0	0	0	0	0	0	0.00327867	0.570806	0.00477616	0.0351684	0	0.0251968	0.0402423	0.0475863	0.102418	0	0.0693166	0.0126452	0.0138865	0.147653	0.153453	0.043491	0	0	0.0310084	0	0	d__Bacteria;p__Actinomycetota;c__Actinomycetia;o__Actinomycetales;f__Demequinaceae;g__Demequina;s__
L6_2.MetaBAT1500ms.37	MAG.0970	79.61	4.75	7.69	2663710	5217	90.42	3063	0	0	0	0	0	0	0	0	0	0	0	0	0	0	0	0	0.124768	0	0	0	0	0	0	0	0	0	0	0	0	0	0	0	0	0	0	0	d__Bacteria;p__Pseudomonadota;c__Alphaproteobacteria;o__Sphingomonadales;f__Sphingomonadaceae;g__JAGIAR01;s__
L6_2.MetaBAT1500ms.43	MAG.0971	93.08	4.12	33.33	4404595	9465	91.35	4279	0.00577564	0	0	0.0254722	0	0.0697862	0.0249883	0.0240913	0.0369479	0	0	0	0	0	0	0.130397	0.268521	0.077037	0.0516675	0.109339	0.109217	0	0	0.00430691	0	0	0	0	0	0	0	0	0	0.0127854	0.0103693	0	d__Bacteria;p__Chloroflexota;c__Anaerolineae;o__J036;f__J036;g__CAIXPS01;s__
L6_2.MetaBAT1500ms.44	MAG.0972	97.68	7.91	24.53	4473433	133057	89.69	4357	0.102639	0.0641019	0.0526725	0.015801	0.0104279	0.0135329	0	0	0	0	0	0	0	0	0	0.043401	0.232177	0.178675	0	0	0	0	0	0.0106331	0	0	0	0.0175264	0.0627073	0.020085	0.00557585	0.00845115	0.0233263	0.0100866	0.143535	0.0646174	d__Bacteria;p__Pseudomonadota;c__Alphaproteobacteria;o__Micropepsales;f__Micropepsaceae;g__Rhizomicrobium;s__
L6_2.MetaBAT1500ms.51	MAG.0973	98.52	2.22	16.67	5076637	34141	88.26	4395	0	0	0	0	0	0	0	0	0.012249	0	0	0	0	0	0	0	0.134501	0	0.0273296	0.00843043	0.00694779	0	0	0.0752914	0	0	0	0	0	0	0	0	0	0	0	0	d__Bacteria;p__Bacteroidota;c__Bacteroidia;o__Chitinophagales;f__Chitinophagaceae;g__Agriterribacter;s__
L6_2.MetaBAT1500ms.70	MAG.0974	99.01	0.99	0	3183560	330345	93.38	2796	0	0	0	0	0	0	0	0	0	0	0	0	0	0	0	0	0.28691	0	0	0	0	0	0	0	0	0	0	0	0	0	0	0	0	0	0	0.0672834	d__Bacteria;p__Bacteroidota;c__Bacteroidia;o__Chitinophagales;f__JADIYW01;g__;s__
L6_2.MetaBAT1500ms.79	MAG.0975	99.52	3.69	0	5612151	395667	90.39	4679	0.0328716	0.0333924	0.0641091	0	0	0	0	0	0	0	0	0	0	0	0	0.0589477	0.254524	0	0	0	0	0	0	0	0	0	0	0	0	0	0	0.0931222	0.0478202	0.0812017	0.00839186	0.0129775	d__Bacteria;p__Bacteroidota;c__Bacteroidia;o__Bacteroidales;f__JAAUTT01;g__;s__
L6_2.MetaBAT1500ms.8	MAG.0976	97.32	2.77	12.5	4037763	129941	87.81	3806	0.010562	0.020538	0.00719831	0	0	0.00889651	0.0106045	0.0179479	0.0140441	0	0	0	0	0	0	0.0124681	0.280073	0.0133449	0.0446825	0.0800118	0.0534903	0.014221	0.00646778	0.0877034	0.0144767	0.0103755	0.0214574	0	0	0.0251283	0.0114733	0.0179557	0.00856382	0.00538966	0.0106854	0.00992181	d__Bacteria;p__Pseudomonadota;c__Alphaproteobacteria;o__Rhizobiales;f__Xanthobacteraceae;g__Afipia;s__
L6_2.MetaBAT1500ms.85	MAG.0977	86.55	15.46	34.88	3110763	6286	91.64	3391	0.261982	0.295958	0.33282	0.162712	0.180162	0.180692	0.164488	0.200078	0.0207198	0	0	0	0	0	0	0.732094	0.344494	0.464508	0.149321	0.0553373	0.237869	0	0	0.191314	0	0	0	0.334212	0	0	0.657021	0.340231	0.182505	0.252817	0.454538	0.717263	d__Bacteria;p__Pseudomonadota;c__Gammaproteobacteria;o__Burkholderiales;f__Rhodocyclaceae;g__;s__
L6_2.MetaBAT1500ms.94	MAG.0978	93.26	1.8	0	12384188	51074	86.51	10235	0	0	0.00442474	0	0	0	0	0	0	0	0	0	0	0	0	0	0.220706	0	0	0	0	0	0	0	0	0	0	0.00619026	0	0	0	0	0	0	0	0.405723	d__Bacteria;p__Myxococcota;c__Polyangia;o__Polyangiales;f__Polyangiaceae;g__FEN-1139;s__
L6_3.MaxBin1000.002	MAG.0979	91.34	11.44	2.02	3844498	45790	93.37	3587	0	0	0.0408327	0.0474049	0.0813717	0.119878	0.0105649	0	0.00597877	0	0	0	0	0	0	0.24268	0.0992944	3.21546	0.0189521	0	0.0212174	0	0	0	0	0	0	0	0	0	0	0	0	0.0573043	0.647797	0.548742	d__Bacteria;p__Pseudomonadota;c__Gammaproteobacteria;o__Steroidobacterales;f__Steroidobacteraceae;g__FEN-1191;s__
L6_3.MaxBin1000.022	MAG.0980	77.27	0	0	722658	94843	87.45	753	0.139355	0.0208443	0.121697	0.00652001	0	0	0	0	0	0	0	0	0	0	0	0.0122105	0.399339	0.885232	0	0	0	0	0	0	0	0	0	0	0	0	0	0	0	0.00887007	0	0.0128872	d__Bacteria;p__Patescibacteria;c__Paceibacteria;o__UBA9983_A;f__Zambryskibacteraceae;g__CAIOTC01;s__
L6_3.MaxBin1000.041	MAG.0981	79.42	7.72	54.55	3612368	4388	90.48	4010	0.0817627	0.0310002	0.04206	0.00547979	0.0198279	0.0123194	0	0	0.0072256	0	0	0	0	0	0	0.627019	0.354721	0.167027	0.00799323	0.00657749	0.00824052	0	0	0	0	0	0	0.0113436	0	0	0	0	0	0.0186145	0.0572855	0.121546	d__Bacteria;p__Bacteroidota;c__Bacteroidia;o__Chitinophagales;f__Chitinophagaceae;g__Ferruginibacter;s__
L6_3.MaxBin1000.076	MAG.0982	81.48	18.14	64	4326125	4048	92.82	4721	0.311581	0.19625	0.00596219	0	0	0	0	0.00806972	0	0	0	0	0	0	0	0.0763439	0.156479	0.142448	0	0	0.00440291	0	0	0.0404792	0	0	0	0.00919605	0.0204044	0	0	0.0515954	0	0	0	0	d__Bacteria;p__Bacteroidota;c__Bacteroidia;o__Chitinophagales;f__Chitinophagaceae;g__Sediminibacterium;s__
L6_3.MaxBin1000.086	MAG.0983	78.13	0	0	880833	9974	93.57	1004	0.0443043	0	0.00514022	0.0217285	0.0448805	0.0636265	0	0	0	0	0	0	0	0	0	0.028932	0.101459	0.162388	0.0271634	0	0	0	0	0	0	0	0	0.01786	0	0	0	0	0	0	0.0552034	0	d__Bacteria;p__Patescibacteria;c__Dojkabacteria;o__SC72;f__SC72;g__UBA12078;s__
L6_3.MaxBin1000ms.061	MAG.0984	75.26	24.32	2.97	3915682	28311	93.26	4120	0.0209064	0.0222981	0.0444209	0.210538	0.0674544	0.134645	0.0740878	0.0391727	0.0394116	0	0	0	0	0	0	0.0228456	0.162693	0.187452	0.0361823	0.0552697	0.0486357	0.0803015	0.0770596	0.0958373	0.0194004	0.0125142	0.0119285	0.02826	0.020802	0.0379749	0.049486	0.0373337	0.0173672	0.0387986	0.0197845	0.0738605	d__Bacteria;p__Pseudomonadota;c__Gammaproteobacteria;o__Burkholderiales;f__Burkholderiaceae_B;g__Ramlibacter;s__
L6_3.MaxBin1000ms.109	MAG.0985	68.63	4.36	6.67	1594159	3807	89.89	1822	0.00660847	0.0291517	0.00998895	0	0	0.00562623	0	0	0	0	0	0	0	0	0	0	0.0280408	0.0912225	0.0139536	0	0	0	0	0	0	0	0	0.0295673	0	0	0	0	0	0.0163906	0	0.00975278	d__Bacteria;p__Dependentiae;c__Babeliae;o__Babeliales;f__RVW-14;g__;s__
L6_3.MetaBAT1500ms.121	MAG.0986	94.39	1.23	25	3739094	49461	89.48	3716	0.0182892	0.0398539	0.0110765	0.0483896	0.0152246	0.0559338	0.011331	0.0572626	0.032815	0	0	0	0	0	0	0	0.0151811	0.10967	0.00838466	0.0145073	0.0335632	0.00374616	0.019494	0.0215882	0	0	0.0183674	0	0	0.0446696	0	0	0.0618693	0.036424	0.0336308	0.0299139	d__Bacteria;p__Pseudomonadota;c__Alphaproteobacteria;o__Rhizobiales;f__Devosiaceae;g__Devosia;s__
L6_3.MetaBAT1500ms.126	MAG.0987	76.02	1.72	100	9414169	11708	91.16	9692	0.00701451	0.00787309	0.0631011	0.00505585	0.00831785	0.00699171	0	0	0	0	0	0	0	0	0	0.410715	0.00856891	0.184473	0	0	0	0	0	0	0	0	0	0.0172959	0.0235735	0.0337087	0	0	0	0.0068639	0.0307148	0.0236346	d__Bacteria;p__Eremiobacterota;c__Xenobia;o__Xenobiales;f__JADMJV01;g__JADMJV01;s__
L6_3.MetaBAT1500ms.38	MAG.0988	86.45	3.85	20	3579332	13178	93.4	3755	0	0	0.024646	0.0679293	0.0400558	0.0628751	0.0183934	0.0193836	0.00616379	0	0	0	0	0	0	0.0116381	0.0990731	0.121904	0.0481534	0.0126257	0.0527677	0	0	0	0	0	0	0	0	0	0	0	0	0.00981273	0.0161768	0.0133554	d__Bacteria;p__Pseudomonadota;c__Gammaproteobacteria;o__Burkholderiales;f__Burkholderiaceae_A;g__Zeimonas;s__
L6_3.MetaBAT1500ms.40	MAG.0989	98.35	0.2	0	3475035	73310	86.78	3363	0.72418	0.570129	0.854637	0.388845	0.24563	0.147626	0.418817	0.797183	0.195867	0	0	0	0	0	0	1.08113	0.692874	0.578135	0.540115	0.464674	0.234055	2.49004	1.8308	0.958418	1.13399	1.01283	0.967311	0	0.332997	0	0.666269	0.998169	1.38011	0.266886	0.636372	0.35186	d__Bacteria;p__Pseudomonadota;c__Alphaproteobacteria;o__Rhizobiales;f__Hyphomicrobiaceae;g__Hyphomicrobium_B;s__
L6_3.MetaBAT1500ms.79	MAG.0990	92.51	1.09	0	3820185	56996	87.36	3415	0.104089	0.0063947	0.0425929	0.00660822	0	0.00416797	0	0	0	0	0	0	0	0	0	0.12545	0.535597	0.286216	0	0	0	0	0	0	0	0	0	0.0499299	0.00509683	0.0126039	0	0	0	0.00710281	0	0.00379394	d__Bacteria;p__Bacteroidota;c__Ignavibacteria;o__SJA-28;f__OLB5;g__;s__
L6_3.MetaBAT1500ms.82	MAG.0991	99.19	2.5	60	2611564	44560	92.99	2555	0	0.00642506	0.00492428	0	0.0175687	0.00378729	0	0.0236404	0	0	0	0	0	0	0	0.0125544	0.00712304	0.214693	0	0.117187	0.00524191	0	0	0.216421	0	0	0	0.0422684	0	0.0313709	0	0.0132151	0.0106018	0.00370704	0.0129333	0.0198388	d__Bacteria;p__Actinomycetota;c__Actinomycetia;o__Actinomycetales;f__Demequinaceae;g__Demequina;s__
L6_3.MetaBAT1500ms.83	MAG.0992	85.09	10.53	11.76	3522326	6146	89.37	3988	0	0	0.00756467	0.0134244	0	0.016705	0	0	0	0	0	0	0	0	0	0.0146565	0.0269864	0.151642	0	0	0	0	0	0	0	0	0	0	0	0	0	0	0	0	0	0	d__Bacteria;p__Chloroflexota;c__Dehalococcoidia;o__UBA2979;f__UBA2979;g__JAIBBD01;s__
L6_3.MetaBAT1500ms.86	MAG.0993	94.14	0	0	2342227	32858	91.21	2243	0	0	0	0	0.0877636	0.0058613	0	0	0	0	0	0	0	0	0	0	0.00441083	0.231891	0	0	0	0	0	0	0	0	0	0	0	0	0	0	0	0	0	0.0398311	d__Bacteria;p__Actinomycetota;c__Thermoleophilia;o__Solirubrobacterales;f__70-9;g__67-14;s__
L6_3.MetaBAT1500ms.99	MAG.0994	90.98	0.82	0	3321139	52377	89.75	2931	0.0186935	0.117488	0.0684293	0.00782265	0.0211583	0.0115956	0	0.006776	0.00317975	0	0	0	0	0	0	0.0824118	0.865045	0.451121	0	0	0	0	0	0	0	0	0	0.0152683	0	0	0	0	0	0.0894651	0.0541289	0.0300681	d__Bacteria;p__Bacteroidota;c__Ignavibacteria;o__SJA-28;f__B-1AR;g__CAIKZJ01;s__
L6_3.MetaBAT2000.102	MAG.0995	89.73	1.79	0	3572639	382100	93.06	3438	0	0	0	0.0125559	0	0.015476	0	0	0	0	0	0	0	0	0	0	0.173722	0.299694	0.101503	0	0	0	0	0	0	0	0	0	0	0	0	0	0	0	0.0123579	0	d__Bacteria;p__Bdellovibrionota;c__Bacteriovoracia;o__Bacteriovoracales;f__Bacteriovoracaceae;g__Bacteriovorax;s__
L6_3.MetaBAT2000.106	MAG.0996	76.05	0	0	695750	45183	88.62	686	0	0	0	3.57133	0.0048908	0.0857038	0	0	0	0	0	0	0	0	0	0	0.137516	0.199732	0	0	0	0	0	0	0	0	0	0	0	0	0	0	0	0	0	0	d__Bacteria;p__Patescibacteria;c__Paceibacteria;o__UBA9983_A;f__VMEP01;g__VMEP01;s__
L6_3.MetaBAT2000.109	MAG.0997	90.75	2.42	20	10353737	62822	87.8	8946	0	0	0	0	0	0.399874	0	0	0	0	0	0	0	0	0	0	0	0.226856	0	0.103959	0.178901	0	0	0	0	0	0	0	0	0	0	0	0	0	0.00481537	0.0508122	d__Bacteria;p__Myxococcota;c__Polyangia;o__Polyangiales;f__Polyangiaceae;g__FEN-1139;s__
L6_3.MetaBAT2000.113	MAG.0998	91.29	9.88	12.12	7528930	7858	88.63	7142	0.0153525	0	0	0	0	0	0	0	0	0	0	0	0	0	0	0.02512	0.0434776	0.0959284	0	0	0	0	0	0.024831	0	0	0	0.0274054	0.00430576	0.086168	0.0732913	0.0323549	0.00713587	0	0	0	d__Bacteria;p__Bacteroidota;c__Bacteroidia;o__Bacteroidales;f__JAAUTT01;g__;s__
L6_3.MetaBAT2000.12	MAG.0999	90.76	7.83	70.83	4323793	18668	89.16	4258	0.0226021	0.0503674	0.00902646	0.00639674	0	0	0	0	0	0	0	0	0	0	0	0.284632	0.374474	0.426691	0	0	0	0.00552743	0	0.0212068	0.0095753	0.0196049	0.0104813	0.0369807	0.0301878	0.020013	0.0119607	0.042589	0.0144004	0.186205	0.0706951	0.0438048	d__Bacteria;p__Pseudomonadota;c__Alphaproteobacteria;o__Micropepsales;f__Micropepsaceae;g__Rhizomicrobium;s__
L6_3.MetaBAT2000.124	MAG.1000	86.53	2.61	0	4239149	5480	93.38	4045	0.0118666	0.0537195	0.0290031	0.00743592	0.0433395	0.0036435	0	0	0	0	0	0	0	0	0	0.0113933	0.00852892	0.163553	0.00813607	0	0.00404408	0	0	0	0	0	0.0069172	0.0860067	0	0.0273534	0	0	0	0.0223222	0.0197483	0.0532947	d__Bacteria;p__Acidobacteriota;c__Thermoanaerobaculia;o__UBA5066;f__UBA5066;g__UBA5066;s__
L6_3.MetaBAT2000.126	MAG.1001	85.92	11.1	21.21	3774985	13543	91.04	3866	0.236436	0.214951	0.137663	0.0646542	0.023473	0.044203	0.0558523	0.125535	0.020736	0	0	0	0	0	0	0.0416659	0.188013	0.287191	0.0960865	0.062948	0.060129	0.00767268	0.020981	0.00926842	0	0	0.0097311	0	0	0	0.120635	0	0	0.311121	0.145337	0.130532	d__Bacteria;p__Pseudomonadota;c__Gammaproteobacteria;o__Burkholderiales;f__Burkholderiaceae_B;g__Giesbergeria;s__Giesbergeria sp017985015
L6_3.MetaBAT2000.135	MAG.1002	95.36	1.55	14.29	5325350	27948	92.65	5293	0.0142439	0.0115095	0.00959723	0.0224682	0.018741	0.0532894	0.150569	0.0500519	0.0185362	0	0	0	0	0	0	0.0322667	0.113297	0.221615	0	0.0753548	0.0260028	0.21888	0.210121	0.25284	0.0408415	0.0243678	0.0149713	0.0340163	0.0329232	0.0676106	0.100939	0.0214363	0.0125144	0.00771716	0.0198115	0.014512	d__Bacteria;p__Pseudomonadota;c__Gammaproteobacteria;o__Burkholderiales;f__Burkholderiaceae_B;g__Ramlibacter;s__
L6_3.MetaBAT2000.136	MAG.1003	97.03	1.56	0	4247699	33104	91.27	4042	0.0393286	0.0329191	0.139769	0.136874	0.0897761	0.0666747	0.0405509	0.0393254	0.00868268	0	0	0	0	0	0	0.0185168	0.190444	0.330231	0.120417	0.0340729	0.0501908	0	0.00722866	0.211128	0.0129097	0	0.00459504	0.16928	0.0755423	0.0804721	0.00908794	0.182845	0.0156847	0.0355205	0.0479806	0.0448968	d__Bacteria;p__Pseudomonadota;c__Gammaproteobacteria;o__Burkholderiales;f__Burkholderiaceae_B;g__CAIKUF01;s__
L6_3.MetaBAT2000.34	MAG.1004	92.61	6.82	22.22	4480349	285081	90.96	3671	0.0218413	0	0.0203531	0.011526	0.0225458	0.0614432	0	0	0	0	0	0	0	0	0	0.0467243	0.0162764	1.98021	0	0.0358016	0.00541713	0	0	0	0	0	0	0	0	0	0	0	0	0.0127778	0	0.0113386	d__Bacteria;p__Planctomycetota;c__UBA8742;o__UBA2392;f__UBA2392;g__UBA2392;s__
L6_3.MetaBAT2000.41	MAG.1005	93.23	2.26	0	8123390	69980	90.94	6691	0	0	0	0	0	0	0	0	0	0	0	0	0	0	0	0	0.080757	1.0871	0	0	0	0	0	0	0	0	0	0	0	0	0	0	0	0	0	0	d__Bacteria;p__Myxococcota;c__Polyangia;o__Fen-1088;f__Fen-1088;g__Fen-1118;s__
L6_3.MetaBAT2000.5	MAG.1006	94.32	1.45	0	2240524	244427	93.24	2142	0.0670272	0	0.0230571	0.0136105	0	0.00523891	0	0	0	0	0	0	0	0	0	0	0.366727	2.11728	0	0	0.0338831	0	0	0	0	0	0	0	0	0.00886014	0.00481248	0	0	0.00359081	0.00881225	0.00831097	d__Bacteria;p__Actinomycetota;c__Actinomycetia;o__Actinomycetales;f__Demequinaceae;g__JAFGBM01;s__
L6_3.MetaBAT2000.58	MAG.1007	97.44	2.14	0	5208319	107133	92.45	5023	0	0	0.00626858	0.0277626	0	0	0	0.0195414	0	0	0	0	0	0	0	0	0.1759	0.265376	0	0	0	0	0	0	0	0	0	0	0	0	0	0	0	0	0	0	d__Bacteria;p__Actinomycetota;c__Acidimicrobiia;o__Acidimicrobiales;f__;g__;s__
L6_3.MetaBAT2000.59	MAG.1008	99.42	2.45	50	4411101	187602	89.95	4118	0.112001	0.0637033	0.0567948	0.0148279	0.009568	0.0119685	0	0	0	0	0	0	0	0	0	0.0453479	0.0634286	0.936049	0	0	0	0	0	0.00866727	0	0	0	0.0154555	0.0652564	0.0198929	0.00555791	0.00765086	0.0223939	0.00939032	0.150177	0.0654221	d__Bacteria;p__Pseudomonadota;c__Alphaproteobacteria;o__Micropepsales;f__Micropepsaceae;g__Rhizomicrobium;s__
L6_3.MetaBAT2000.74	MAG.1009	83.72	4.58	27.27	3418036	13944	90.44	3447	0.0393748	0.0382093	0.0433275	0.009285	0.00863325	0.00622925	0.00799098	0.0227125	0.00419975	0	0	0	0	0	0	0.00667781	0.0316937	0.242798	0.0129313	0.00915006	0.00984066	0.0489441	0.15623	0.0263441	0.0573731	0.192952	0.0653921	0.0107849	0	0.0698828	0.0156548	0	0.0122633	0.0565131	0.0368131	0.0500997	d__Bacteria;p__Pseudomonadota;c__Gammaproteobacteria;o__Burkholderiales;f__Burkholderiaceae_B;g__Giesbergeria;s__
L6_3.MetaBAT2000.75	MAG.1010	87.23	6.11	4.35	3389032	16855	93.48	3488	0	0	0.00710802	0.0352711	0.0204449	0.0104457	0.0330904	0.0780348	0.0166653	0	0	0	0	0	0	0.00973408	0.00761684	0.215564	0.475597	0.0827941	0.36442	0	0	0	0	0	0	0	0	0	0.00570153	0	0	0	0	0.00874535	d__Bacteria;p__Pseudomonadota;c__Gammaproteobacteria;o__Burkholderiales;f__Burkholderiaceae_B;g__CAIKUF01;s__
L6_3.MetaBAT2000.91	MAG.1011	97.73	1.14	0	4556959	190948	89.73	3854	0.00605891	0	0.0089354	0.0133418	0.026939	0.0329377	0.00522179	0.0262082	0	0	0	0	0	0	0	0.0426419	0.0113915	0.371451	0	0.146541	0	0	0	0	0	0	0	0	0	0	0	0	0	0	0	0.0230034	d__Bacteria;p__Planctomycetota;c__Phycisphaerae;o__Phycisphaerales;f__UBA1924;g__;s__
L6_3.MetaBAT2000.92	MAG.1012	77.48	18.81	25	6264437	7811	89.23	6201	0.0286506	0.0568982	0.0365449	0.00883892	0.0153495	0.021662	0.0394789	0.0949573	0.017806	0	0	0	0	0	0	0.0156442	0.0529281	0.189256	0.00740581	0.0119337	0.0460826	0	0	0	0	0	0	0.0429045	0.0486876	0.00956862	0.010467	0	0.0253781	0.0268791	0.0371163	0.0356393	d__Bacteria;p__Verrucomicrobiota;c__Verrucomicrobiae;o__Opitutales;f__Opitutaceae;g__Lacunisphaera;s__
L7_1.MaxBin1000.022	MAG.1013	90.3	3.89	33.33	2579461	8815	92.72	2680	0	0	0	0.0318292	0.0435795	0.00757317	0.0113426	0.0395151	0.0420726	0	0	0	0	0	0	0.0213122	0.0117723	0	0.589059	0.157504	0.188753	0	0	0	0	0	0	0.00383409	0	0	0	0	0	0.00568002	0.010799	0	d__Bacteria;p__Actinomycetota;c__Actinomycetia;o__Actinomycetales;f__Demequinaceae;g__Demequina;s__
L7_1.MaxBin1000.047	MAG.1014	95.95	2.03	33.33	5239332	66866	88	4202	0	0	0.00640595	0.0275669	0	0	0	0	0.00772686	0	0	0	0	0	0	0	0.065555	0	0.316623	0.0185814	0	0	0	0	0	0	0	0	0	0	0	0	0	0.144761	0.0266506	0	d__Bacteria;p__Verrucomicrobiota;c__Verrucomicrobiae;o__Opitutales;f__Opitutaceae;g__CAJCBL01;s__
L7_1.MaxBin1000.133	MAG.1015	76.71	20.67	2.74	3893101	2377	90.26	4940	0	0	0	0	0	0	0	0.0371115	0.0204626	0	0	0	0	0	0	0	0	0	0.15822	0.0420419	0	0	0	0	0	0	0	0	0	0	0	0	0	0	0	0	d__Bacteria;p__Bacteroidota;c__Bacteroidia;o__Chitinophagales;f__Chitinophagaceae;g__Flavipsychrobacter;s__
L7_1.MaxBin1000ms.020	MAG.1016	98.57	0	0	3410930	300873	92.39	2914	0	0	0	0	0.0118017	0.724607	0	0	0.0531467	0	0	0	0	0	0	0	0	0	0.714416	0.138355	0.00932876	0	0	0	0	0	0	0	0	0	0	0	0	0	0	0	d__Bacteria;p__Bacteroidota;c__Bacteroidia;o__NS11-12g;f__UKL13-3;g__B1;s__
L7_1.MaxBin1000ms.027	MAG.1017	93.53	2.99	66.67	3961050	62225	91.57	3325	0	0	0	0.0148784	0	0.0512235	0	0	0.014065	0	0	0	0	0	0	0	0	0	0.481181	0	0	0	0	0	0	0	0	0	0	0	0	0	0	0	0	0	d__Bacteria;p__Bacteroidota;c__Ignavibacteria;o__Ignavibacteriales;f__Ignavibacteriaceae;g__UTCHB3;s__
L7_1.MaxBin1000ms.143	MAG.1018	75.06	18.54	6.67	6732308	2210	87.9	8096	0.0232527	0	0.0390121	0	0.010909	0	0	0	0	0	0	0	0	0	0	0	0	0	0.153993	0	0.0699947	0	0	0	0	0	0	0	0	0	0	0	0	0	0	0	d__Bacteria;p__Cyanobacteriota;c__Vampirovibrionia;o__Obscuribacterales;f__Obscuribacteraceae;g__JAIEPM01;s__
L7_1.MetaBAT1500ms.10	MAG.1019	92.56	1.01	0	2402590	65950	90.69	2379	0	0	0	0	0	0	0	0	0	0	0	0	0	0	0	0	0	0	0.339057	0	0	0	0	0	0	0	0	0	0	0	0	0	0	0	0	0	d__Bacteria;p__Pseudomonadota;c__Alphaproteobacteria;o__Micavibrionales;f__Micavibrionaceae;g__Micavibrio;s__
L7_1.MetaBAT1500ms.108	MAG.1020	83.05	4.08	83.33	785798	52740	91.51	795	0	0	0	0	0	0	0	0	0	0	0	0	0	0	0	0	0	0	0.680807	0	0	0	0	0	0	0	0	0	0	0	0	0	0	0	0	0	d__Bacteria;p__Patescibacteria;c__Paceibacteria;o__UBA9983_A;f__XYD1-FULL-46-19;g__CAIPHT01;s__
L7_1.MetaBAT1500ms.116	MAG.1021	97.27	3.58	71.43	3715819	48018	91.79	3764	0.00609416	0.00933098	0.00927171	0.0135359	0.0121883	0.0142013	0.0240724	0	0.113689	0	0	0	0	0	0	0	0.00739066	0.00604437	0.747491	0.435646	0.463413	0.00867294	0	0	0	0	0	0	0	0	0	0	0	0	0	0	d__Bacteria;p__Pseudomonadota;c__Alphaproteobacteria;o__Rhizobiales;f__Devosiaceae;g__Devosia_A;s__
L7_1.MetaBAT1500ms.12	MAG.1022	99.05	0.95	0	3492470	1004749	93.15	3000	0	0	0	0.00301619	0	0	0	0	0	0	0	0	0	0	0	0	0	0	0.547216	0	0	0	0	0	0	0	0	0	0	0	0	0	0	0	0	0	d__Bacteria;p__Bacteroidota;c__Bacteroidia;o__AKYH767;f__2-12-FULL-35-15;g__2-12-FULL-35-15;s__
L7_1.MetaBAT1500ms.122	MAG.1023	77.22	6.06	25	3226342	5717	92.17	3488	0	0	0.0179109	0.0850363	0.0482344	0.0618473	0.198657	0.0353577	0.0190264	0	0	0	0	0	0	0.00879528	0	0.0229088	0.303507	0.15242	0.0857024	0	0	0	0	0	0	0	0	0	0	0	0	0.148299	0.0438463	0.00668354	d__Bacteria;p__Chloroflexota;c__Anaerolineae;o__Anaerolineales;f__EnvOPS12;g__UBA8950;s__
L7_1.MetaBAT1500ms.131	MAG.1024	82.75	4.43	54.55	2793428	11181	92.35	3016	0	0	0.0662175	0.0362677	7.95991	0.0767394	0.416362	0.0840444	1.03269	0	0	0	0	0	0	0	0.0147255	0.00766334	6.5214	3.75061	8.41501	0	0	0	0	0	0	0	0	0	0	0	0	0.101549	0	0.0117889	d__Bacteria;p__Pseudomonadota;c__Gammaproteobacteria;o__Burkholderiales;f__Rhodocyclaceae;g__Desulfobacillus;s__
L7_1.MetaBAT1500ms.135	MAG.1025	76.4	5.71	20	3316164	3775	92.49	3948	0.011603	0.025223	0.00800228	0	0	0	0.00753428	0.0110983	0.0142918	0	0	0	0	0	0	0	0.0162054	0.0298955	0.195435	0.0286198	0.0585052	0	0	0	0	0	0	0	0	0	0	0	0	0	0	0.0232951	d__Bacteria;p__Pseudomonadota;c__Gammaproteobacteria;o__Burkholderiales;f__Burkholderiaceae_B;g__Rhodoferax_C;s__Rhodoferax_C sp016705575
L7_1.MetaBAT1500ms.147	MAG.1026	89.81	18.09	13.79	5460601	61530	90.08	5272	0	0	0	0.00892997	0	0.00669626	0.061361	0.0503219	0.0454955	0	0	0	0	0	0	0.0132598	0	0	0.389687	0.163001	0.249672	0	0	0	0	0	0	0	0	0	0	0	0	0.114504	0	0.00914913	d__Bacteria;p__Pseudomonadota;c__Alphaproteobacteria;o__Rhizobiales;f__Rhizobiaceae;g__JAFKJW01;s__JAFKJW01 sp023953845
L7_1.MetaBAT1500ms.20	MAG.1027	95.45	1.32	0	3807960	40953	89.95	3679	0	0	0	0	0	0	0	0	0.00481542	0	0	0	0	0	0	0	0	0	0.356681	0.252982	0.26097	0	0	0	0	0	0	0	0	0	0	0	0	0	0	0	d__Bacteria;p__Pseudomonadota;c__Alphaproteobacteria;o__Rhodobacterales;f__Rhodobacteraceae;g__SLM-1;s__
L7_1.MetaBAT1500ms.25	MAG.1028	92.35	7.45	20	5446821	21646	88.23	4653	0	0	0	0	0	0	0	0	0	0	0	0	0	0	0	0	0.0058214	0	0.321366	0.00794864	0	0	0	0	0	0	0	0	0	0	0	0	0	0.00807182	0.00516506	0	d__Bacteria;p__Planctomycetota;c__Phycisphaerae;o__WQYP01;f__WQYP01;g__;s__
L7_1.MetaBAT1500ms.38	MAG.1029	82.38	6.45	2.27	2768367	5093	89.43	3089	0	0	0	0	0	0	0	0	0.0381176	0	0	0	0	0	0	0	0	0	0.196711	0	0	0	0	0	0	0	0	0	0	0	0	0	0	0	0	0	d__Bacteria;p__Bacteroidota;c__Bacteroidia;o__Flavobacteriales;f__Flavobacteriaceae;g__Flavobacterium;s__
L7_1.MetaBAT1500ms.42	MAG.1030	97.81	3.51	18.18	5778711	32030	88.74	5708	0	0.00957489	0.032872	0.0053974	0.0850872	0	0	0	0	0	0	0	0	0	0	0	0	0	0.363608	0.00837497	0.0123836	0	0	0	0	0	0	0	0	0	0	0	0.0864464	0.0109238	0.00920947	0.00782545	d__Bacteria;p__Pseudomonadota;c__Alphaproteobacteria;o__Azospirillales;f__Azospirillaceae;g__Azospirillum;s__
L7_1.MetaBAT1500ms.51	MAG.1031	89.66	1.72	0	1932395	25839	93.41	1938	0	0	0	0	0	0	0.100742	0.066255	0.00477765	0	0	0	0	0	0	0	0	0	0.313226	0	0.0390284	0	0	0	0	0	0	0	0	0	0	0	0	0	0	0	d__Bacteria;p__Actinomycetota;c__Thermoleophilia;o__Solirubrobacterales;f__JACPNS01;g__JACPNS01;s__
L7_1.MetaBAT1500ms.71	MAG.1032	99.57	0	0	2663100	120705	90.79	2485	0	0	0	0	0	0.0824647	0.0531965	0.031571	0.0188644	0	0	0	0	0	0	0	0	0.959088	0.469843	0	0.00592068	0	0	0	0	0	0	0	0	0	0	0	0	0	0	0	d__Bacteria;p__Actinomycetota;c__Thermoleophilia;o__Solirubrobacterales;f__70-9;g__67-14;s__
L7_1.MetaBAT1500ms.72	MAG.1033	78.86	13.63	31.94	3765971	6493	91.44	4233	0.37462	0.508232	0.134508	0.347894	0.209271	0.368214	0.0672206	0.347443	0.144609	0	0	0	0	0	0	0.337514	0.171567	0.360561	0.191432	0.194233	0.17894	0	0	0.0247222	0	0	0.00817447	0.84867	0.0356946	0	0.0687709	0.0495706	0.0629147	0.241332	0.200163	0.388992	d__Bacteria;p__Pseudomonadota;c__Gammaproteobacteria;o__Burkholderiales;f__Rhodocyclaceae;g__Sulfuritalea;s__
L7_1.MetaBAT1500ms.74	MAG.1034	94.62	3.49	12.5	4514913	12367	92.16	3973	0	0	0	0	0	0	0	0	0	0	0	0	0	0	0	0	0	0	0.237573	0	0	0	0	0	0	0	0	0	0	0	0	0	0	0	0	0	d__Bacteria;p__Bacteroidota;c__Bacteroidia;o__Bacteroidales;f__CAIXZF01;g__JAKLIX01;s__
L7_1.MetaBAT1500ms.80	MAG.1035	85.65	3.18	77.78	2035411	11024	93.48	2119	0	0	0	0.00477411	0	0	0	0.0327131	0.345603	0	0	0	0	0	0	0	0	0	0.686548	0	0	0	0	0	0	0	0	0	0	0	0	0	0	0	0	0	d__Bacteria;p__Actinomycetota;c__Actinomycetia;o__Actinomycetales;f__Demequinaceae;g__;s__
L7_1.MetaBAT1500ms.83	MAG.1036	99.19	0.27	0	3151645	33114	85.65	2686	0	0	0	0	0	0	0	0	0	0	0	0	0	0	0	0	0	0	0.42303	0	0	0	0	0	0	0	0	0	0	0	0	0	0	0	0	0	d__Bacteria;p__Bacillota_A;c__Clostridia;o__Christensenellales;f__CAG-74;g__Limiplasma;s__
L7_1.MetaBAT1500ms.99	MAG.1037	84.9	22.87	22.64	5158635	6030	91.25	5652	0.10159	0.395555	0.152508	0.150599	0.289853	0.0922786	0.159343	0.157536	0.0422549	0	0	0	0	0	0	0.26478	0.118343	0.213342	0.402062	0.21185	0.285546	0	0	0.0607321	0	0	0.0373837	0.0998293	0	0	0.155388	0.105216	0.598926	0.204486	0.298006	0.447019	d__Bacteria;p__Pseudomonadota;c__Gammaproteobacteria;o__Burkholderiales;f__Rhodocyclaceae;g__JACQYA01;s__
L7_1.MetaBAT2000.11	MAG.1038	91.82	0.91	0	3833313	23724	85.51	3204	0	0	0	0	0	0	0.0377729	0.00424185	0.0113423	0	0	0	0	0	0	0	0	0	0.405845	0	0.229764	0	0	0	0	0	0	0	0	0	0	0	0	0	0	0	d__Bacteria;p__Chloroflexota;c__Anaerolineae;o__Aggregatilineales;f__Phototrophicaceae;g__OLB15;s__
L7_1.MetaBAT2000.123	MAG.1039	99.15	1.71	0	3614064	77216	92.02	3513	0	0	0	0	0	0	0	0	0	0	0	0	0	0	0	0	0	0	0.528735	0	0.060034	0	0	0	0	0	0	0	0	0	0	0	0	0	0	0	d__Bacteria;p__Actinomycetota;c__Acidimicrobiia;o__Acidimicrobiales;f__UBA8139;g__;s__
L7_1.MetaBAT2000.132	MAG.1040	96.4	0.54	0	4243245	38661	92.87	3557	0	0	0	0.0133043	0.0447169	0.00613541	0	0	0.0140187	0	0	0	0	0	0	0	0	0	0.368641	0	0.0293833	0	0	0	0	0	0	0	0	0	0	0	0	0	0	0	d__Bacteria;p__Bacteroidota;c__Bacteroidia;o__Bacteroidales;f__FEN-979;g__CAIVAT01;s__
L7_1.MetaBAT2000.35	MAG.1041	89.99	1.59	77.78	3073285	17106	91.29	3079	0.325405	0.289896	0.179946	0.0849279	0.0294856	0.0646762	0.0704578	0.150907	0.0253326	0	0	0	0	0	0	0.0496768	0.310152	0.194897	0.164574	0.0812854	0.0848382	0.00489294	0.0167089	0	0	0	0	0	0	0	0.136068	0	0	0.389949	0.189556	0.156201	d__Bacteria;p__Pseudomonadota;c__Gammaproteobacteria;o__Burkholderiales;f__Burkholderiaceae_B;g__Giesbergeria;s__Giesbergeria sp017985015
L7_1.MetaBAT2000.41	MAG.1042	98.9	1.1	0	5077770	40871	88.04	3977	0	0	0	0	0	0	0	0	0.0495899	0	0	0	0	0	0	0	0	0	0.360312	0	0	0	0	0	0	0	0	0	0	0	0	0	0	0	0	0	d__Bacteria;p__Hydrogenedentota;c__Hydrogenedentia;o__Hydrogenedentiales;f__WGMK01;g__;s__
L7_1.MetaBAT2000.54	MAG.1043	83.6	1.61	100	2365375	5364	87.66	2332	0	0	0	0.168411	0.0623512	0	0.0248043	0.21356	0	0	0	0	0	0	0	0	0	0	0.207202	0.0263026	0	0	0	0	0	0	0	0	0	0	0	0	0	0	0	0	d__Bacteria;p__Bacteroidota;c__Bacteroidia;o__Bacteroidales;f__Paludibacteraceae;g__Paludibacter;s__
L7_1.MetaBAT2000.71	MAG.1044	75.91	2.91	0	3208072	147018	90.73	2742	0	0	0	0	0	0	0	0	0.0391884	0	0	0	0	0	0	0	0	0	0.608668	0.0050659	0	0	0	0	0	0	0	0	0	0	0	0	0	0	0	0	d__Bacteria;p__Chloroflexota;c__Anaerolineae;o__Anaerolineales;f__Anaerolineaceae;g__DSYU01;s__
L7_1.MetaBAT2000.8	MAG.1045	80.51	3.72	42.86	4599684	52931	89.6	3959	0	0	0	0	0	0.0453206	0.0768982	0.0139696	0.021819	0	0	0	0	0	0	0.0220639	0	0.0238327	0.432434	0.0340588	0.599493	0	0	0	0	0	0	0	0	0	0	0	0	0	0	0	d__Bacteria;p__Verrucomicrobiota;c__Verrucomicrobiae;o__Opitutales;f__Opitutaceae;g__Didemnitutus;s__
L7_1.MetaBAT2000.84	MAG.1046	98.57	1.59	0	4505625	180520	92.59	3931	0	0	0	0	0	0	0	0	0	0	0	0	0	0	0	0	0	0	0.888575	0	0	0	0	0	0	0	0	0	0	0	0	0	0	0	0	0	d__Bacteria;p__Bacteroidota;c__Bacteroidia;o__SXHM01;f__SXHM01;g__SXHM01;s__
L7_1.MetaBAT2000.95	MAG.1047	94.09	0	0	3427943	35767	91.61	3050	0	0	0	0	0	0	0.00620803	0.00632769	0.0156162	0	0	0	0	0	0	0	0	0	1.69771	0.0295075	0.073862	0	0	0	0	0	0	0	0	0	0	0	0	0	0	0	d__Bacteria;p__Bacteroidota;c__Bacteroidia;o__Flavobacteriales;f__PHOS-HE28;g__PHOS-HE28;s__
L7_2.MaxBin1000.012	MAG.1048	99.42	0	0	3805857	209336	90.85	3354	0.0385948	0	0	0.0563102	0.0600891	0	0.04508	0.0417807	0.0371364	0	0	0	0	0	0	0	0.0319848	0	0.0551375	1.07919	0.00917282	0	0	0	0	0	0	0	0	0	0	0	0	0.00500785	0.0247722	0	d__Bacteria;p__Actinomycetota;c__Actinomycetia;o__Actinomycetales;f__Cellulomonadaceae;g__Cellulomonas;s__Cellulomonas gelida
L7_2.MaxBin1000.016	MAG.1049	87.33	7.11	28.57	6609240	25962	88.01	5287	0.351066	0.270953	0.786042	0.277593	0.0872313	1.23992	0.109901	0.0878626	0.010734	0	0	0	0	0	0	0.0325861	1.31089	1.27784	1.66473	1.33906	0.312562	0	0	0.00766875	0	0	0.00807424	0.0125251	0.0282553	0.0170839	0.0712675	0.0578251	0.0644518	0.413394	0.0815308	0.487637	d__Bacteria;p__Verrucomicrobiota;c__Verrucomicrobiae;o__Opitutales;f__Opitutaceae;g__Opitutus;s__
L7_2.MaxBin1000.027	MAG.1050	77.43	8.62	83.33	1363067	40749	90.2	1386	0	0	0.00914416	0	0	0	0	0	0	0	0	0	0	0	0	0	0	0	0	0.776343	0.024997	0	0	0.0157542	0.00627167	0	0.00959116	0.0143757	0.00605642	0	0	0	0	0	0	0	d__Bacteria;p__Patescibacteria;c__Dojkabacteria;o__J137;f__JAEUSD01;g__;s__
L7_2.MaxBin1000ms.009	MAG.1051	99.01	0	0	3152269	116891	88.93	2853	0	0	0	0	0	0	0	0.0815166	0.0233509	0	0	0	0	0	0	0	0	0	0	1.90751	0	0	0	0	0	0	0	0	0	0	0	0	0	0	0	0	d__Bacteria;p__Bacteroidota;c__Bacteroidia;o__Chitinophagales;f__Chitinophagaceae;g__Hanamia;s__
L7_2.MaxBin1000ms.013	MAG.1052	94.87	0.9	0	3285471	107897	90.16	3067	0	0	0	0	0	0	0.0573419	0.166088	0.240239	0	0	0	0	0	0	0	0	0	0.217172	1.56663	2.83762	0	0	0	0	0	0	0	0	0	0	0	0	0	0	0	d__Bacteria;p__Acidobacteriota;c__Blastocatellia;o__Pyrinomonadales;f__Pyrinomonadaceae;g__OLB17;s__
L7_2.MaxBin1000ms.097	MAG.1053	76.45	8.96	3.03	3647974	3396	88.5	4184	0	0	0	0	0	0.0121732	0	0	0.00945057	0	0	0	0	0	0	0	0	0	0.0228864	0.132757	0.110893	0	0	0	0	0	0	0	0	0	0	0	0	0	0	0	d__Bacteria;p__Bacteroidota;c__Bacteroidia;o__Chitinophagales;f__Saprospiraceae;g__;s__
L7_2.MetaBAT1500ms.100	MAG.1054	87.18	18.2	70	5076632	4181	93.02	5628	0	0	0	0.0120084	0.00997076	0.0508221	0.016907	0	0.0174552	0	0	0	0	0	0	0	0	0	0.257913	0.19111	0.0987266	0	0	0	0	0	0	0	0	0	0	0	0	0	0	0	d__Bacteria;p__Acidobacteriota;c__Vicinamibacteria;o__Vicinamibacterales;f__SCN-69-37;g__SCN-69-37;s__
L7_2.MetaBAT1500ms.105	MAG.1055	92.2	4.91	0	2117058	222493	92.87	1998	0.0289413	0	0.0130823	0.0104163	0	0	0	0	0	0	0	0	0	0	0	0	0	0	0.0164319	1.7905	0.0228784	0	0	0	0	0	0	0	0	0	0	0	0	0	0	0	d__Bacteria;p__Actinomycetota;c__Actinomycetia;o__Actinomycetales;f__Demequinaceae;g__JAFGBM01;s__
L7_2.MetaBAT1500ms.106	MAG.1056	99.09	3.82	0	4995348	272457	92	4631	0.00846614	0	0.0116527	0.0162515	0.00789214	0.0198445	0.0078109	0.0128406	0.00932188	0	0	0	0	0	0	0.00589368	0.0168622	0.0133333	0	1.5328	0.0122597	0	0	0	0	0	0	0	0	0	0	0	0	0.0193065	0	0	d__Bacteria;p__Chloroflexota;c__Anaerolineae;o__Anaerolineales;f__EnvOPS12;g__UBA12294;s__
L7_2.MetaBAT1500ms.12	MAG.1057	88.49	3.38	46.15	3265898	16245	89.93	3345	0	0	0	0.0871776	0.182519	0.0650348	0	0.0386038	0.0602153	0	0	0	0	0	0	0	0	0	0.0363177	0.495389	0.0913649	0	0	0	0	0	0	0	0	0	0	0	0	0	0	0.0120598	d__Bacteria;p__Pseudomonadota;c__Alphaproteobacteria;o__Rhizobiales;f__Devosiaceae;g__Devosia;s__
L7_2.MetaBAT1500ms.13	MAG.1058	77.63	2.91	50	5466220	3797	90.69	6119	0.0142081	0	0.0245024	0.0595951	0.060221	0.0185402	0.0858311	0.0352573	0.212892	0	0	0	0	0	0	0.0693669	0.0568773	0.0238455	0.0525577	0.221558	0.0928664	0	0	0	0	0	0	0.00535882	0	0	0.0163334	0.0161855	0.066017	0.0162327	0.0167613	0.00497369	d__Bacteria;p__Chloroflexota;c__Anaerolineae;o__Aggregatilineales;f__Phototrophicaceae;g__OLB15;s__
L7_2.MetaBAT1500ms.17	MAG.1059	93.35	4.05	64.71	2816192	51287	92.91	2668	0	0	0	0	0	0.00556639	0	0.0355613	0	0	0	0	0	0	0	0.0110206	0.00769695	0	0	1.06634	0.00870602	0	0	0.120167	0	0	0	0.00873755	0	0.0313515	0	0.00718361	0	0	0	0.00709692	d__Bacteria;p__Actinomycetota;c__Actinomycetia;o__Actinomycetales;f__Demequinaceae;g__Demequina;s__
L7_2.MetaBAT1500ms.3	MAG.1060	94.62	1.66	0	9364114	290563	88.84	7818	0	0	0	0	0	0	0.301585	0	0.0172422	0	0	0	0	0	0	0	0	0	0	2.18278	0	0	0	0	0	0	0	0	0	0	0	0	0	0	0	0	d__Bacteria;p__Myxococcota;c__Polyangia;o__Polyangiales;f__Polyangiaceae;g__FEN-1139;s__
L7_2.MetaBAT1500ms.32	MAG.1061	99.15	4.27	0	6099099	138063	88.71	5574	0	0	0.00989188	0	0	0	0.082385	0	0.016202	0	0	0	0	0	0	0.0055824	0	0	0.00686791	0.927505	0.0417487	0	0	0.0161451	0	0	0.00404639	0	0.0149148	0	0	0	0	0	0	0	d__Bacteria;p__Cyanobacteriota;c__Sericytochromatia;o__JACMPN01;f__JACMPN01;g__;s__
L7_2.MetaBAT1500ms.64	MAG.1062	94.32	0.87	50	2600637	38225	92.92	2534	0	0	0	0	0	0	0.214864	0.167474	0.0678785	0	0	0	0	0	0	0	0	0	0.0681469	1.31055	0.133669	0	0	0	0	0	0	0	0	0	0	0	0	0	0	0	d__Bacteria;p__Actinomycetota;c__Actinomycetia;o__Actinomycetales;f__Microbacteriaceae;g__Protaetiibacter;s__
L7_2.MetaBAT1500ms.69	MAG.1063	97.73	1.48	33.33	4175040	17564	90.79	3847	0.0181631	0.132525	0.0157067	0.00293713	0	0.0127525	0.0466979	0.0199215	0.0448103	0	0	0	0	0	0	1.19959	1.08892	0.457818	0.00593808	0.16309	0.00464983	5.64271	0	2.06387	0	0	0	0	0	0	0.999746	2.91088	0.702498	0.0445441	0.0973574	0.121215	d__Bacteria;p__Bacteroidota;c__Bacteroidia;o__Chitinophagales;f__Chitinophagaceae;g__Lacibacter;s__
L7_2.MetaBAT1500ms.72	MAG.1064	98.18	0.91	0	7780268	98079	88.11	6981	0.0135429	0.0038518	0.0452686	0.0319335	0.00403949	0.0562108	0.00700752	0	0.0089034	0	0	0	0	0	0	0.0521492	0.0143322	0.0347233	0.0122844	0.594403	0.0980091	0	0	0	0	0	0	0	0	0	0	0	0	0.0253038	0.0544427	0	d__Bacteria;p__Chloroflexota;c__Anaerolineae;o__Aggregatilineales;f__Phototrophicaceae;g__CFX2;s__
L7_2.MetaBAT1500ms.87	MAG.1065	97.3	4.73	0	5019753	26303	86.23	4030	0	0	0.0178884	0.0192575	0	0	0	0	0	0	0	0	0	0	0	0	0.0247731	0	0	0.32378	0	0	0	0	0	0	0	0.0106082	0	0	0	0	0	0.0198398	0	0	d__Bacteria;p__Verrucomicrobiota;c__Verrucomicrobiae;o__Opitutales;f__Opitutaceae;g__CAJCBL01;s__
L7_2.MetaBAT1500ms.94	MAG.1066	75.17	2.7	60	4126770	20856	88.74	3615	0.00658727	0	0.0116745	0.0226319	0.00819916	0.067245	0.05006	0.0359212	0	0	0	0	0	0	0	0	0.00970318	0.0155776	0.284378	3.42195	0.0960706	0	0	0.0163785	0	0	0	0.00680876	0	0	0	0.0771104	0.00635285	0.0202426	0.00657635	0.0159653	d__Bacteria;p__Verrucomicrobiota;c__Verrucomicrobiae;o__Opitutales;f__Opitutaceae;g__Didemnitutus;s__
L7_2.MetaBAT2000.100	MAG.1067	76.19	9.36	17.65	3210633	5245	94.01	3545	0.137826	0.174487	0.186936	0.093414	0.0548187	0.0286174	0.0542849	0.0381976	0.0265968	0	0	0	0	0	0	0.0548322	0.0851704	0.0237122	0.0708137	0.167728	0.037068	0	0	0.0642917	0	0	0	0.0105708	0.0207722	0	0.0112534	0	0	0.0148514	0.012385	0.0441183	d__Bacteria;p__Pseudomonadota;c__Gammaproteobacteria;o__Steroidobacterales;f__Steroidobacteraceae;g__FEN-1191;s__
L7_2.MetaBAT2000.102	MAG.1068	98.88	0.96	0	3300322	109279	90.2	3203	0.00480638	0	0.0296909	0.0710278	0.0190015	0.0082668	0.0330601	0.014723	0	0	0	0	0	0	0	0	0	0	1.16836	0.480404	0.356967	0.0089025	0	0.0130927	0.042804	0.0194715	0.0288203	0	0.0829501	0	0	0	0	0.00869382	0.0886549	0.0175373	d__Bacteria;p__Pseudomonadota;c__Gammaproteobacteria;o__Burkholderiales;f__Burkholderiaceae_B;g__Polaromonas;s__Polaromonas sp023259235
L7_2.MetaBAT2000.17	MAG.1069	93.18	1.7	50	5063669	29580	88.83	4238	0	0	0	0	0	0	0	0	0	0	0	0	0	0	0	0	0	0	0	0.478279	0	0	0	0	0	0	0	0	0	0	0	0	0	0	0	0	d__Bacteria;p__Planctomycetota;c__Phycisphaerae;o__Phycisphaerales;f__UBA1924;g__;s__
L7_2.MetaBAT2000.24	MAG.1070	99.46	2.38	0	3646816	61530	87.22	3000	0	0	0	0.132879	0.0585537	0	0.0397117	0.275417	0.00342646	0	0	0	0	0	0	0	0	0	0.0868763	0.308823	0	0	0	0	0	0	0	0	0	0	0	0	0	0	0	0	d__Bacteria;p__Bacteroidota;c__Bacteroidia;o__Bacteroidales;f__Paludibacteraceae;g__Paludibacter;s__
L7_2.MetaBAT2000.33	MAG.1071	82.13	3.27	16.67	3710570	38493	89.69	3654	0.0296576	0.040094	0.018482	0.0242601	0.0130772	0.0520895	0.0141887	0.0292973	0.020803	0	0	0	0	0	0	0.0229671	0.016355	0.032168	0.0278153	0.437054	0.0307441	0.0437336	0.00784926	0.00871821	0.0213779	0.00507495	0.00593693	0.0326994	0.0138754	0.0129214	0.0131943	0.0369031	0.0200407	0.0184528	0.014182	0.0134233	d__Bacteria;p__Pseudomonadota;c__Alphaproteobacteria;o__Rhizobiales;f__Xanthobacteraceae;g__Pseudolabrys;s__
L7_2.MetaBAT2000.34	MAG.1072	93.06	6.52	50	4488847	8910	90.65	4701	0.0151932	0	0.0171108	0.0242327	0.112568	0.0706189	0.0334026	0.0378294	0.0420791	0	0	0	0	0	0	0.00738395	0.0183118	0.0202614	0.138375	0.247912	0.0312261	0	0	0.0168487	0	0	0	0.0134835	0	0.0126833	0.00793605	0	0.00568188	0.0116715	0.0118334	0.018002	d__Bacteria;p__Pseudomonadota;c__Gammaproteobacteria;o__Burkholderiales;f__Burkholderiaceae_B;g__CAIKUF01;s__
L7_2.MetaBAT2000.44	MAG.1073	99.05	0.48	0	3065576	101631	92.46	2586	0	0	0	0	0	0	0.00499839	0.0116947	0.425858	0	0	0	0	0	0	0	0	0	0.0332011	1.16649	0.118245	0	0	0	0	0	0	0	0	0	0	0	0	0	0	0	d__Bacteria;p__Bacteroidota;c__Bacteroidia;o__AKYH767-A;f__OLB10;g__OLB10;s__
L7_2.MetaBAT2000.5	MAG.1074	76.41	0	0	1068339	237230	93.49	1023	0.135448	0	0.0157284	0	0	0.00456978	0	0	0	0	0	0	0	0	0	0	0	0	0	0.328628	0	0	0	0	0	0	0	0	0	0	0	0	0	0.00869779	0	0	d__Bacteria;p__Patescibacteria;c__Dojkabacteria;o__GCA-002793355;f__GCA-002793355;g__GCA-002793355;s__
L7_2.MetaBAT2000.6	MAG.1075	86.88	1.64	25	2160244	11263	93.62	2294	0.0154976	0	0.0505117	0.00829124	0	0	0.0265239	0.0381058	0.0756101	0	0	0	0	0	0	0	0	0	0.0147067	0.355273	0.0357469	0	0	0	0	0	0	0	0.00587289	0	0	0	0	0	0	0	d__Bacteria;p__Actinomycetota;c__Actinomycetia;o__Actinomycetales;f__Demequinaceae;g__Demequina;s__
L7_2.MetaBAT2000.62	MAG.1076	96.51	5.02	18.18	7113124	18923	89.6	6088	0.0714938	0.0187008	0.0588857	0.0359109	0.0661042	0.0487363	0.00668574	0.112035	0.0091889	0	0	0	0	0	0	0.0966454	0.232369	0.122857	0	0.238769	0.0238126	0	0	0	0	0	0	0.0926969	0	0	0	0.0122971	0	0.00718607	0.0127481	0.0110158	d__Bacteria;p__Bacteroidota;c__Bacteroidia;o__Bacteroidales;f__Prolixibacteraceae;g__UBA6024;s__
L7_2.MetaBAT2000.64	MAG.1077	94.19	1.78	0	7525831	14462	84.49	5894	0.0862177	0.0535765	0.0242197	0.129427	0.071277	0.133611	0	0.00480104	0.00537886	0	0	0	0	0	0	0	0	0.0217849	0.202291	0.173182	0	0	0	0	0	0	0	0.0346672	0	0	0	0	0	0.087502	0	0.0119876	d__Bacteria;p__Planctomycetota;c__Planctomycetia;o__Pirellulales;f__Thermoguttaceae;g__JADLEL01;s__
L7_2.MetaBAT2000.74	MAG.1078	99.09	1.09	0	5207004	298751	91.2	4860	0.0124063	0	0.0162976	0.0104018	0.00975714	0.011785	0.0528758	0.0211308	0.045325	0	0	0	0	0	0	0.00395647	0.00918785	0.037966	0	0.804881	0.0138254	0	0	0	0	0	0	0.00574238	0	0.0120243	0	0	0	0	0	0	d__Bacteria;p__Chloroflexota;c__Anaerolineae;o__Anaerolineales;f__EnvOPS12;g__UBA12294;s__
L7_2.MetaBAT2000.77	MAG.1079	98.29	2.42	0	3795374	79942	90.34	3435	0	0	0	0	0	0	0	0	0.221179	0	0	0	0	0	0	0	0	0	0.070708	0.632315	0.22612	0	0	0	0	0	0	0	0	0	0	0	0	0	0	0	d__Bacteria;p__Actinomycetota;c__Acidimicrobiia;o__Acidimicrobiales;f__UBA8139;g__;s__
L7_2.MetaBAT2000.86	MAG.1080	98.3	2.22	0	3999772	208538	89.4	3695	0	0	0	0.0115854	0	0	0.0972961	0.753064	0.0176923	0	0	0	0	0	0	0	0	0.00753766	0.0673065	0.596064	0.0464037	0	0	0	0	0	0	0	0	0	0	0	0	0	0	0	d__Bacteria;p__Pseudomonadota;c__Alphaproteobacteria;o__Rhizobiales;f__Xanthobacteraceae;g__Pseudorhodoplanes;s__
L7_2.MetaBAT2000.94	MAG.1081	88.37	3.96	46.15	5327999	11104	88.93	5705	0.0264453	0.0375619	0.0131286	0.0519202	0.0294134	0.0491778	0.0123228	0.0358624	0.0304906	0	0	0	0	0	0	0	0.0227914	0.0194627	0.0320034	0.115035	0.0495903	0	0.0212291	0.0218284	0	0	0.0309228	0	0	0.0424316	0	0	0.0492032	0.0301287	0.0442774	0.0319066	d__Bacteria;p__Pseudomonadota;c__Alphaproteobacteria;o__Rhizobiales;f__Devosiaceae;g__Devosia;s__
L7_3.MaxBin1000.006	MAG.1082	100	0.48	0	3395091	94673	92.43	2889	0	0	0	0	0	0	0.00785737	0.0131042	3.37991	0	0	0	0	0	0	0	0	0	0	0.092001	2.89924	0	0	0	0	0	0	0	0	0	0	0	0	0	0	0	d__Bacteria;p__Bacteroidota;c__Bacteroidia;o__AKYH767-A;f__OLB10;g__OLB10;s__
L7_3.MaxBin1000.082	MAG.1083	78.13	21.07	15.15	3172823	2803	92.28	3935	0	0	0	0.0745326	0	0	0	0.0502716	0.0370717	0	0	0	0	0	0	0	0	0	0.0643535	0.0962384	0.110542	0	0	0	0	0	0	0	0	0	0	0	0	0	0	0	d__Bacteria;p__Actinomycetota;c__Acidimicrobiia;o__Acidimicrobiales;f__UBA8139;g__;s__
L7_3.MaxBin1000ms.043	MAG.1084	99.09	1.36	50	7340436	18723	90.02	6987	0	0	0	0	0.00758186	0.0135926	0	0	0.0127182	0	0	0	0	0	0	0	0	0	0	0.127417	0.363621	0	0	0	0	0	0	0	0	0	0	0	0.0059689	0.0141122	0	0.00636991	d__Bacteria;p__Chloroflexota;c__Anaerolineae;o__Aggregatilineales;f__J027;g__CFX10;s__
L7_3.MaxBin1000ms.111	MAG.1085	77.96	21.85	6.38	4077515	2073	88.59	5255	0	0	0	0	0.00803185	0	0.0441728	0.0473766	0.0267075	0	0	0	0	0	0	0	0	0	0.046806	0.0564375	0.115055	0	0	0	0	0	0	0	0	0	0	0	0	0	0	0	d__Bacteria;p__Acidobacteriota;c__Terriglobia;o__Bryobacterales;f__Bryobacteraceae;g__JACTMJ01;s__
L7_3.MetaBAT1500ms.103	MAG.1086	91.83	2.58	0	5531909	94866	92.28	4791	0	0	0	0	0	0	0	0	0.0707313	0	0	0	0	0	0	0	0	0	0	0	0.549878	0	0	0	0	0	0	0	0	0	0	0	0	0	0	0	d__Bacteria;p__Myxococcota;c__Polyangia;o__Polyangiales;f__Polyangiaceae;g__CAIVJW01;s__
L7_3.MetaBAT1500ms.112	MAG.1087	95.5	1.28	100	2857274	43346	92.37	2767	0	0	0	0	0	0	0.278494	0.213552	0.0951427	0	0	0	0	0	0	0	0	0	0.022918	0.4201	0.344821	0	0	0	0	0	0	0	0	0	0	0	0	0	0	0	d__Bacteria;p__Actinomycetota;c__Actinomycetia;o__Actinomycetales;f__Microbacteriaceae;g__Protaetiibacter;s__
L7_3.MetaBAT1500ms.113	MAG.1088	92.9	5.41	37.5	5312691	49528	87.97	4425	0	0	0.036283	0	0.0299064	0.338369	0.259451	0.024834	0.03711	0	0	0	0	0	0	0	0	0.0169148	0	0.019784	1.07889	0	0	0	0	0	0	0	0	0	0	0	0	0	0	0.0264193	d__Bacteria;p__Verrucomicrobiota;c__Verrucomicrobiae;o__Opitutales;f__Opitutaceae;g__Didemnitutus;s__
L7_3.MetaBAT1500ms.13	MAG.1089	93.08	4.07	76.19	3575919	43944	92.02	3549	0	0.00750391	0.00829038	0.0127472	0.00763001	0.0119231	0.0205834	0	0.111876	0	0	0	0	0	0	0	0.0051628	0.00534508	0.181441	0.555252	0.802825	0.00707542	0	0	0	0	0	0	0	0	0	0	0	0	0	0	d__Bacteria;p__Pseudomonadota;c__Alphaproteobacteria;o__Rhizobiales;f__Devosiaceae;g__Devosia_A;s__
L7_3.MetaBAT1500ms.23	MAG.1090	96.12	0	0	2336398	29607	92.31	2233	0	0	0	0.014801	0	0	0	0.220684	0.00386251	0	0	0	0	0	0	0	0	0	0.124457	0.11214	0.304363	0	0	0	0	0	0	0	0	0	0	0	0	0	0	0	d__Bacteria;p__Actinomycetota;c__Thermoleophilia;o__Solirubrobacterales;f__70-9;g__67-14;s__
L7_3.MetaBAT1500ms.31	MAG.1091	87.44	4.22	28.57	4451318	38821	88.79	3919	0	0	0	0	0	0.0485113	0.115089	0.019115	0.0531239	0	0	0	0	0	0	0.0648808	0	0.0563027	0.0313047	0.0165201	10.9684	0	0	0	0	0	0	0	0	0	0	0	0	0	0	0	d__Bacteria;p__Verrucomicrobiota;c__Verrucomicrobiae;o__Opitutales;f__Opitutaceae;g__Didemnitutus;s__
L7_3.MetaBAT1500ms.37	MAG.1092	90.11	0.3	100	2109022	29739	93.21	2124	0	0	0	0	0	0	0.14397	0.377701	0.0985525	0	0	0	0	0	0	0	0	0	0.769266	0.536305	1.06721	0	0	0	0	0	0	0	0	0	0	0	0	0	0	0	d__Bacteria;p__Actinomycetota;c__Actinomycetia;o__Actinomycetales;f__Microbacteriaceae;g__Terrimesophilobacter;s__
L7_3.MetaBAT1500ms.43	MAG.1093	78.54	2.99	0	5156595	4851	89.09	5606	0	0	0.0844595	0	0	0	0.0152465	0	0	0	0	0	0	0	0	0	0	0	0.0317446	0	0.181697	0	0	0	0	0	0	0	0.00812449	0	0	0	0	0	0	0	d__Bacteria;p__Cyanobacteriota;c__Sericytochromatia;o__JACMPN01;f__JACMPN01;g__;s__
L7_3.MetaBAT1500ms.6	MAG.1094	95.87	0.5	0	3518664	83407	87.6	3000	0	0	0	0	0	0	0	0	0	0	0	0	0	0	0	0	0	0	0.0152687	0.0599066	0.382523	0	0	0	0	0	0	0	0	0	0	0	0	0	0	0	d__Bacteria;p__Bacteroidota;c__Bacteroidia;o__Chitinophagales;f__Saprospiraceae;g__;s__
L7_3.MetaBAT1500ms.8	MAG.1095	94.58	8.53	8.45	4200793	24522	93.03	4126	0.0944269	0.105004	0.119487	0.059945	0.0293461	0.0437727	0.189994	0	0.0398543	0	0	0	0	0	0	0.0460167	0.0749381	0.0225045	0.0625172	0.0598198	0.242473	0	0	0.0630138	0	0	0	0.0103856	0.0224738	0	0.011089	0	0	0.0109929	0.0178052	0.0528332	d__Bacteria;p__Pseudomonadota;c__Gammaproteobacteria;o__Steroidobacterales;f__Steroidobacteraceae;g__FEN-1191;s__
L7_3.MetaBAT1500ms.9	MAG.1096	95.6	4.58	0	4353391	24469	92.36	3729	0.011626	0	0.0173492	0.0398097	0.0498142	0.0733355	0.00844179	0.0200161	0.0467337	0	0	0	0	0	0	0	0.00572463	0.00581408	0.018173	0.00756999	0.360085	0	0	0	0	0	0	0.0173638	0	0	0	0	0	0.0036511	0	0.0086686	d__Bacteria;p__Eisenbacteria;c__RBG-16-71-46;o__RBG-16-71-46;f__RBG-16-71-46;g__CAIXRL01;s__
L7_3.MetaBAT1500ms.93	MAG.1097	90.82	6.5	77.78	2908080	11931	92.44	2933	0	0	0	0.00648339	0.0112971	0.0072566	0.00752846	0.0333031	0.0184207	0	0	0	0	0	0	0.0161894	0.0213067	0	0.0692233	0.0394942	0.793979	0	0	0	0	0	0	0.00711118	0	0	0	0	0	0.00621637	0.0141189	0	d__Bacteria;p__Actinomycetota;c__Actinomycetia;o__Actinomycetales;f__Demequinaceae;g__Demequina;s__
L7_3.MetaBAT2000.101	MAG.1098	84.54	12.48	55.56	6382719	9411	88.74	5616	0.0895435	0.360573	0.139346	0.0839876	0.042936	0.157542	0.0840964	0.0662216	0.0073695	0	0	0	0	0	0	0.0247829	0.304805	0.266668	0.11851	0.0627011	0.73572	0	0	0.00456063	0	0	0.0100728	0.0159857	0.0792134	0.0144022	0.0523338	0.0400532	0.0436269	0.34743	0.144303	0.470759	d__Bacteria;p__Verrucomicrobiota;c__Verrucomicrobiae;o__Opitutales;f__Opitutaceae;g__Opitutus;s__
L7_3.MetaBAT2000.104	MAG.1099	76.48	8.77	28.57	5046035	61826	89.11	4473	0	0	0	0	0	0.0207153	0	0	0	0	0	0	0	0	0	0	0	0	0	0.0200262	0.385261	0	0	0	0	0	0	0.00923817	0	0	0	0	0	0	0	0.00619347	d__Bacteria;p__Verrucomicrobiota;c__Verrucomicrobiae;o__Opitutales;f__Opitutaceae;g__Didemnitutus;s__
L7_3.MetaBAT2000.23	MAG.1100	95.74	7.5	53.85	3738684	29810	88.47	3648	0.00659976	0.00708794	0	0	0	0	0.0140077	0.0953888	0.0998488	0	0	0	0	0	0	0.00610295	0.00807159	0.00696718	0.361632	0.423332	0.875822	0.00927267	0	0.0818161	0.00783535	0.00612659	0.00888546	0	0	0.0197849	0.00706932	0.00711895	0.00679267	0	0	0	d__Bacteria;p__Pseudomonadota;c__Alphaproteobacteria;o__Rhizobiales;f__Xanthobacteraceae;g__Afipia;s__
L7_3.MetaBAT2000.39	MAG.1101	76.11	2.89	0	3671023	5655	92.79	4036	0	0	0.00918199	0.0048901	0	0.00585477	0.0217427	0.0600467	0.00915722	0	0	0	0	0	0	0	0	0.00830635	0.0562657	0.0444233	0.222222	0	0	0	0	0	0	0	0	0	0	0	0	0	0	0.0256206	d__Bacteria;p__Actinomycetota;c__Actinomycetia;o__Actinomycetales;f__Cellulomonadaceae;g__Cellulomonas;s__
L7_3.MetaBAT2000.47	MAG.1102	90.91	1.09	0	3162335	43693	92.93	3043	0	0	0	0	0	0	0	0	0.0312502	0	0	0	0	0	0	0	0	0	0.051526	0	0.424731	0	0	0	0	0	0	0	0	0	0	0	0	0	0	0	d__Bacteria;p__Chloroflexota;c__Anaerolineae;o__Anaerolineales;f__EnvOPS12;g__OLB14;s__
L7_3.MetaBAT2000.56	MAG.1103	98.19	0.82	0	4097720	84552	89.28	3943	0.0189465	0.079789	0.0119065	0.0629919	0.0168766	0.0564592	0.0103398	0.0343138	0.0313666	0	0	0	0	0	0	0	0.0137566	0.013146	0.0114966	0.0187757	0.238443	0.00347437	0.0170449	0.0216933	0	0	0.0187398	0	0	0.0443648	0	0	0.0689863	0.0461763	0.0324943	0.0357693	d__Bacteria;p__Pseudomonadota;c__Alphaproteobacteria;o__Rhizobiales;f__Devosiaceae;g__Devosia;s__
L7_3.MetaBAT2000.64	MAG.1104	84.83	4.9	28.57	2694255	8079	93.39	2913	0.00761387	0	0	0.00548893	0	0	0.00580514	0	0.00315733	0	0	0	0	0	0	0	0	0	0.0151281	0	0.249591	0	0	0	0	0	0	0	0	0	0	0	0	0	0	0	d__Bacteria;p__Actinomycetota;c__Actinomycetia;o__Actinomycetales;f__Microbacteriaceae;g__Protaetiibacter;s__
L7_3.MetaBAT2000.69	MAG.1105	97.73	1.14	0	8807663	340806	87	6677	0	0	0	0	0.0103994	0.00937944	0	0	0	0	0	0	0	0	0	0	0	0	0	0	0.509418	0	0	0	0	0	0	0	0	0	0	0	0	0	0	0	d__Bacteria;p__Planctomycetota;c__Phycisphaerae;o__UBA1845;f__PWPN01;g__JAAXZI01;s__
L8_1.MaxBin1000ms.004	MAG.1106	79.2	6.42	45.16	2998889	18104	89.69	2837	0.00686618	0.00946586	0.0103949	0	0	0	0	0	0	0	0	0	0	0	0	0.0146155	0.00543843	0.00495253	0	0	0	4.53144	0.186388	0.049026	0.0422571	0	0	0	0.0101503	0	0.0316816	0.0922031	0.0453553	0.00651106	0.0230928	0.00886636	d__Bacteria;p__Bacteroidota;c__Bacteroidia;o__Flavobacteriales;f__Flavobacteriaceae;g__Flavobacterium;s__
L8_1.MaxBin1000ms.068	MAG.1107	75.86	8.73	19.05	1999726	8504	90.51	2154	0.0380605	0.0304726	0.0714667	0.0259192	0.0295702	0.0268812	0.0559954	0.0395097	0.0257778	0	0	0	0	0	0	0.055611	0.0263169	0.0457446	0.111476	0.0199157	0.0434251	0.248561	0.127916	0.195591	0.254873	0.170588	0.174121	0.115528	0.194409	0.235819	0.0952699	0.0823554	0.174971	0.01317	0.112798	0.0473952	d__Bacteria;p__Actinomycetota;c__Actinomycetia;o__Propionibacteriales;f__Propionibacteriaceae;g__Fen-668;s__
L8_1.MetaBAT1500ms.1	MAG.1108	82.58	9.45	87.5	3629398	6356	88.33	3815	0	0	0.00550217	0.0060977	0.0080162	0.00607759	0.0177936	0.0251172	0.0230146	0	0	0	0	0	0	0.00841623	0.0374898	0.0184984	0	0.00865187	0.0187596	0.300494	0.653762	0.225255	0.220906	0	0.0103169	0	0.137273	0	0.191234	0.0488887	0.111021	0.0115086	0	0.252385	d__Bacteria;p__Pseudomonadota;c__Gammaproteobacteria;o__Burkholderiales;f__Burkholderiaceae_B;g__Acidovorax;s__Acidovorax delafieldii_B
L8_1.MetaBAT1500ms.10	MAG.1109	90.72	19.3	53.33	4488908	16039	89.48	4371	0	0.00788948	0	0	0	0	0	0	0	0	0	0	0	0	0	0	0	0	0	0	0	0.657008	0.115747	0.0508924	0.110675	0.0885754	0.208145	0.0108804	0.080025	0.0242686	0.0142184	0.0315629	0.0487769	0	0.0174085	0	d__Bacteria;p__Pseudomonadota;c__Alphaproteobacteria;o__Micropepsales;f__Micropepsaceae;g__Rhizomicrobium;s__
L8_1.MetaBAT1500ms.103	MAG.1110	97.31	1.08	0	4089556	275468	88.04	3348	0.0329052	0.336571	0.0488351	0	0	0	0	0	0	0	0	0	0	0	0	0	0	0	0	0	0	1.98099	0	0.0995773	0	0	0	0.112867	0	0.12973	0	0	0	0	0	0	d__Bacteria;p__Bacteroidota;c__Bacteroidia;o__Bacteroidales;f__Paludibacteraceae;g__Paludibacter;s__
L8_1.MetaBAT1500ms.105	MAG.1111	95.71	1.98	0	3823268	149208	89.24	3755	0.0506744	0.0244393	0	0.0292818	0.0363554	0.0245354	0.0796025	0.329827	0.00727733	0	0	0	0	0	0	0.0684211	0.0360388	0.0724418	0.0172247	0.0393616	0.0289625	0.418529	0	0.0826801	0	0	0.200588	0.0818623	0.119848	0	0.152213	0	0	0.0217944	0.0481795	0.0426592	d__Bacteria;p__Chloroflexota;c__Dehalococcoidia;o__Tepidiformales;f__Tepidiformaceae;g__JAKALX01;s__
L8_1.MetaBAT1500ms.113	MAG.1112	95.7	9.73	22.73	4503528	13767	89.42	4113	0	0.0163033	0.0125207	0	0.00615092	0.00409767	0.00993599	0	0	0	0	0	0	0	0	0.0808564	0.00462116	0.0103267	0.0302228	0	0	0.258358	0.0455723	0.55635	0.0142813	0	0.0133045	0.0575358	0.00452382	0.0228361	0.263837	0.201917	0.0930785	0.0193485	0.0187498	0.00740198	d__Bacteria;p__Bacteroidota;c__Bacteroidia;o__Bacteroidales;f__Prolixibacteraceae;g__UBA6024;s__
L8_1.MetaBAT1500ms.118	MAG.1113	94.26	4.05	33.33	4982077	18310	90.24	4474	0.0121153	0	0.0171163	0.0181935	0	0.0598799	0.0404525	0.0147035	0	0	0	0	0	0	0	0.00314369	0.00972993	0.0161529	0.0580888	0.28808	0.0532869	0.195399	0	0.0163116	0.0370095	0	0.00415281	0.00825197	0.00536711	0	0.0278883	0.263706	0.0150731	0.0233319	0.00710015	0.0164214	d__Bacteria;p__Verrucomicrobiota;c__Verrucomicrobiae;o__Opitutales;f__Opitutaceae;g__Didemnitutus;s__
L8_1.MetaBAT1500ms.2	MAG.1114	100	0.68	0	4658057	99889	87.38	3749	0	0	0.00656384	0	0	0	0	0	0	0	0	0	0	0	0	0	0	0	0	0	0	0.461683	0	0.0462005	0	0	0	0.0212255	0.14759	0.0155474	0	0	0.0180263	0	0	0	d__Bacteria;p__Verrucomicrobiota;c__Verrucomicrobiae;o__Opitutales;f__Opitutaceae;g__CAJCBL01;s__
L8_1.MetaBAT1500ms.27	MAG.1115	99.51	0	0	3597917	276454	89.77	3061	0	0	0	0	0	0	0	0	0	0	0	0	0	0	0	0	0	0	0	0	0	0.428765	0	0	0	0	0	0	0	0	0	0	0	0	0	0	d__Bacteria;p__Bacteroidota;c__Bacteroidia;o__Chitinophagales;f__Chitinophagaceae;g__Hanamia;s__Hanamia sp018268075
L8_1.MetaBAT1500ms.31	MAG.1116	81.37	9.14	63.33	4979899	7879	89.77	5376	0.0288361	0.0401093	0.0132583	0.0212362	0.0142476	0.0166241	0.0189434	0.0128965	0.0106516	0	0	0	0	0	0	0.00890452	0.0368254	0.020116	0	0.0150363	0.00927334	0.398748	0.0271574	0.0481699	0.0207841	0.0360848	0.0223527	0.0492394	0.0753372	0.019381	0.114287	0.0595987	0.0310258	0.0152006	0.023287	0.0121371	d__Bacteria;p__Pseudomonadota;c__Alphaproteobacteria;o__Rhizobiales;f__Devosiaceae;g__Devosia_A;s__
[truncated: 215 more rows]

## Sheet: Table S6.  metaP
Table S6: Identified proteins from metaproteomics
[truncated: 28,505 more rows]

## Sheet: Table S7. Sequences phyl. tree
Table S7: Protein sequences used to build the phylogenetic tree (Figure 5).
[truncated: 101 more rows]

[truncated: 2 more sheets: Table S8. Phyl.tree subclusters, Table S9. Assembly stats]
